# Supplementary material for: First comprehensive analysis of lysine succinylation in paper mulberry (Broussonetia papyrifera)
Source: BMC Genomics. 2021 Apr 10;22:255. doi: 10.1186/s12864-021-07567-5 (PMC8035759; doi:10.1186/s12864-021-07567-5)
Supplement: Supplementary file 1 — Additional file 1: Table S1. The identified succinylated sites in paper mulberry leaves. [file 12864_2021_7567_MOESM1_ESM.xls]

## Sheet: Table S1
Protein accession	Position	Amino acid	Protein description	Gene name	Localization probability	PEP	Score	Modified sequence	Charge	Mass error [ppm]	MS/MS Count
TRINITY_DN11274_c0_g1_m.171	23	K	Protein EXORDIUM OS=Arabidopsis thaliana OX=3702 GN=EXO PE=2 SV=1	EXO	1	0.0325187	41.796	K(1)QVLPPISTVR	2	-20.616	1
TRINITY_DN11661_c0_g1_m.259	182	K	Subtilisin-like protease SBT1.4 OS=Arabidopsis thaliana OX=3702 GN=SBT1.4 PE=2 SV=1	SBT1.4	1	2.83978e-26	155.34	GK(1)CETWSDFPASSCNR	2	-1.014	1
TRINITY_DN12137_c0_g1_m.381	103	K	DUO pollen-like protein, putative [Medicago truncatula]		1	0.00108906	57.293	SYK(1)VDAEK(1)K(1)EK(1)R	3	-10.35	1
TRINITY_DN12137_c0_g1_m.381	95	K	DUO pollen-like protein, putative [Medicago truncatula]		1	0.00108906	57.293	SYK(1)VDAEK(1)K(1)EK(1)R	3	-10.35	1
TRINITY_DN12137_c0_g1_m.381	101	K	DUO pollen-like protein, putative [Medicago truncatula]		1	0.00108906	57.293	SYK(1)VDAEK(1)K(1)EK(1)R	3	-10.35	1
TRINITY_DN12137_c0_g1_m.381	100	K	DUO pollen-like protein, putative [Medicago truncatula]		1	0.00108906	57.293	SYK(1)VDAEK(1)K(1)EK(1)R	3	-10.35	1
TRINITY_DN12526_c0_g1_m.497	128	K	plant/F21F14-40 protein [Medicago truncatula]		1	0.000774235	96.957	TIQNEITELK(1)K	2	-3.2316	1
TRINITY_DN12613_c0_g1_m.529	151	K	Peptidyl-prolyl cis-trans isomerase FKBP13, chloroplastic OS=Arabidopsis thaliana OX=3702 GN=FKBP13 PE=1 SV=2	FKBP13	1	1.77697e-07	103.76	LENGK(1)VFDSSYNR	2	-1.0723	1
TRINITY_DN12613_c0_g1_m.529	146	K	Peptidyl-prolyl cis-trans isomerase FKBP13, chloroplastic OS=Arabidopsis thaliana OX=3702 GN=FKBP13 PE=1 SV=2	FKBP13	1	6.81932e-07	126.29	AHYVGK(1)LENGK	2	-1.6494	2
TRINITY_DN12613_c0_g1_m.529	140	K	Peptidyl-prolyl cis-trans isomerase FKBP13, chloroplastic OS=Arabidopsis thaliana OX=3702 GN=FKBP13 PE=1 SV=2	FKBP13	1	0.016844	57.032	GQLIK(1)AHYVGK	2	-1.1583	1
TRINITY_DN14020_c0_g1_m.819	140	K	NAD(P)H-quinone oxidoreductase subunit I, chloroplastic OS=Morus indica OX=248361 GN=ndhI PE=3 SV=1	ndhI	1	0.0148997	67.507	TILNSPQIK(1)K	2	-1.796	1
TRINITY_DN14042_c0_g1_m.822	16	K	Inactive chitinase-like protein 1 OS=Hevea brasiliensis OX=3981 GN=CHI-L1 PE=1 SV=2	CHI-L1	1	0.0301446	46.447	STFEQLLK(1)HR	2	-2.9873	1
TRINITY_DN14609_c0_g1_m.971	269	K	Subtilisin-like protease SBT1.4 OS=Arabidopsis thaliana OX=3702 GN=SBT1.4 PE=2 SV=1	SBT1.4	1	7.60531e-05	65.212	DLSTGK(1)ESTPFAHGAGHVDPNR	3	10.181	1
TRINITY_DN14609_c0_g1_m.971	259	K	Subtilisin-like protease SBT1.4 OS=Arabidopsis thaliana OX=3702 GN=SBT1.4 PE=2 SV=1	SBT1.4	1	6.46274e-10	106.97	SALITTAYNSDNSK(1)QNIK	2	-0.92441	1
TRINITY_DN15020_c0_g1_m.1036	37	K	40S ribosomal protein S20-2 OS=Arabidopsis thaliana OX=3702 GN=RPS20B PE=2 SV=1	RPS20B	1	0.0152964	51.872	NLEK(1)VCTDLVR	2	-2.8633	1
TRINITY_DN15020_c0_g1_m.1036	30	K	40S ribosomal protein S20-2 OS=Arabidopsis thaliana OX=3702 GN=RPS20B PE=2 SV=1	RPS20B	1	0.0151729	62.88	ITLSSK(1)NVK	2	-2.5352	1
TRINITY_DN15020_c0_g1_m.1036	62	K	40S ribosomal protein S20-2 OS=Arabidopsis thaliana OX=3702 GN=RPS20B PE=2 SV=1	RPS20B	1	0.000994228	71.896	MPTK(1)VLHITTR	2	-1.5519	1
TRINITY_DN15111_c0_g2_m.1050	56	K	Histone H2B.3 (Fragment) OS=Solanum lycopersicum OX=4081 GN=H2B-3 PE=2 SV=1	H2B-3	0.933149	0.036494	76.605	APAAEK(0.933)K(0.067)PR	2	-3.7714	1
TRINITY_DN15727_c1_g1_m.1239	32	K	hypothetical protein A4A49_57573, partial [Nicotiana attenuata]		1	0.0175246	44.82	K(1)ISPAEMQSRR	2	-7.9674	1
TRINITY_DN15832_c0_g1_m.1277	51	K	IAA-amino acid hydrolase ILR1-like 4 OS=Arabidopsis thaliana OX=3702 GN=ILL4 PE=1 SV=2	ILL4	1	0.00732067	58.889	NK(1)IHENPELR	2	-3.5294	1
TRINITY_DN15832_c0_g1_m.1277	301	K	IAA-amino acid hydrolase ILR1-like 4 OS=Arabidopsis thaliana OX=3702 GN=ILL4 PE=1 SV=2	ILL4	1	0.00239533	73.891	IK(1)EVIVDQAAVSR	2	-1.5719	1
TRINITY_DN16245_c0_g1_m.1344	249	K	transmembrane protein [Arabidopsis thaliana]		1	0.0240551	70.67	FK(1)NDIIR	2	-5.5873	1
TRINITY_DN1646_c0_g1_m.1390	34	K	ATP synthase subunit beta, chloroplastic OS=Morus indica OX=248361 GN=atpB PE=3 SV=1	atpB	1	7.18685e-24	146.88	MPNIYNALVVK(1)GR	2	-1.2775	2
TRINITY_DN1646_c0_g1_m.1390	376	K	ATP synthase subunit beta, chloroplastic OS=Morus indica OX=248361 GN=atpB PE=3 SV=1	atpB	1	2.82317e-05	140.12	VK(1)QTLQR	2	-3.1631	1
TRINITY_DN1646_c0_g1_m.1390	151	K	ATP synthase subunit beta, chloroplastic OS=Morus indica OX=248361 GN=atpB PE=3 SV=1	atpB	1	3.22234e-05	103.87	GGK(1)IGLFGGAGVGK	2	-2.0063	2
TRINITY_DN16663_c0_g1_m.1453	507	K	Photosystem I P700 chlorophyll a apoprotein A2 OS=Morus indica OX=248361 GN=psaB PE=3 SV=1	psaB	1	0.0148006	74.269	GSK(1)LMPDK	2	-4.3166	2
TRINITY_DN16663_c0_g1_m.1453	513	K	Photosystem I P700 chlorophyll a apoprotein A2 OS=Morus indica OX=248361 GN=psaB PE=3 SV=1	psaB	1	1.85299e-07	86.838	K(1)DFGYSFPCDGPGR	2	-0.56108	2
TRINITY_DN16663_c0_g1_m.1453	658	K	Photosystem I P700 chlorophyll a apoprotein A2 OS=Morus indica OX=248361 GN=psaB PE=3 SV=1	psaB	1	1.59406e-05	130.79	DK(1)PVALSIVQAR	2	-2.6004	1
TRINITY_DN16909_c0_g1_m.1558	26	K	Eukaryotic translation initiation factor 5A-3 OS=Solanum lycopersicum OX=4081 PE=2 SV=1		1	0.00041883	63.79	ADAGASK(1)TYPQQAGTIR	2	-1.3172	1
TRINITY_DN16909_c0_g1_m.1558	44	K	Eukaryotic translation initiation factor 5A-3 OS=Solanum lycopersicum OX=4081 PE=2 SV=1		1	0.0216523	58.286	NGYIVIK(1)AR	2	14.708	2
TRINITY_DN17064_c0_g1_m.1614	243	K	3-oxoacyl-[acyl-carrier-protein] reductase, chloroplastic OS=Cuphea lanceolata OX=3930 GN=CLKR27 PE=2 SV=1	CLKR27	1	0.000220417	108.3	K(1)ILETIPLGR	2	-2.1505	1
TRINITY_DN17262_c0_g1_m.1692	82	K	60S ribosomal protein L36-2 OS=Arabidopsis thaliana OX=3702 GN=RPL36B PE=3 SV=1	RPL36B	1	0.0168118	60.589	ITELLK(1)VGK	2	-4.3177	1
TRINITY_DN17290_c0_g1_m.1710	127	K	Thioredoxin X, chloroplastic OS=Arabidopsis thaliana OX=3702 GN=ATHX PE=2 SV=2	ATHX	1	8.53082e-05	96.946	LTVVK(1)IDHDANPK	2	-1.9443	2
TRINITY_DN17336_c0_g1_m.1739	257	K	Alpha carbonic anhydrase 4 OS=Arabidopsis thaliana OX=3702 GN=ACA4 PE=3 SV=1	ACA4	1	0.00795391	78.157	ALK(1)QAVDDGFEENAR	2	0.45178	1
TRINITY_DN17797_c0_g1_m.1918	64	K	60S ribosomal protein L30 OS=Lupinus luteus OX=3873 GN=RPL30 PE=3 SV=1	RPL30	1	1.42322e-07	94.804	GK(1)LIIIANNCPPLR	2	-2.0928	1
TRINITY_DN18701_c0_g1_m.2213	17	K	Aspartyl protease AED3 OS=Arabidopsis thaliana OX=3702 GN=AED3 PE=1 SV=1	AED3	1	0.00997835	58.426	IK(1)YTPLLK	2	-4.9098	1
TRINITY_DN18798_c0_g1_m.2244	23	K	60S ribosomal protein L31 OS=Panax ginseng OX=4054 GN=RPL31 PE=2 SV=1	RPL31	1	1.02876e-05	101.41	EYTINLHK(1)R	2	-0.79287	1
TRINITY_DN18798_c0_g1_m.2244	62	K	60S ribosomal protein L31 OS=Panax ginseng OX=4054 GN=RPL31 PE=2 SV=1	RPL31	1	0.0156574	45.489	LNK(1)QIWSR	2	-1.727	1
TRINITY_DN18798_c0_g1_m.2244	47	K	60S ribosomal protein L31 OS=Panax ginseng OX=4054 GN=RPL31 PE=2 SV=1	RPL31	1	0.012986	57.293	FAQK(1)AMGTNDVR	2	0.13051	1
TRINITY_DN19128_c0_g1_m.2345	91	K	60S ribosomal protein L34 OS=Pisum sativum OX=3888 GN=RPL34 PE=2 SV=1	RPL34	1	0.00427362	40.502	AFLVEEQK(1)IVK	2	-2.1967	1
TRINITY_DN19402_c0_g1_m.2429	107	K	Galactose-specific lectin (Fragments) OS=Morus indica OX=248361 PE=1 SV=1		1	0.00743946	82.716	SLK(1)FETNR	2	-2.9937	1
TRINITY_DN19751_c0_g1_m.2595	155	K	Aquaporin PIP1-1 OS=Oryza sativa subsp. japonica OX=39947 GN=PIP1-1 PE=2 SV=1	PIP1-1	1	0.00387306	78.816	GFEK(1)NSTYER	2	-3.4462	1
TRINITY_DN19956_c0_g1_m.2690	130	K	Ribosome-inactivating protein gelonin OS=Suregada multiflora OX=3979 GN=GEL PE=1 SV=2	GEL	1	0.00275411	68.108	K(1)LPFGGGYPSIESK	2	-3.6863	1
TRINITY_DN19956_c0_g1_m.2690	256	K	Ribosome-inactivating protein gelonin OS=Suregada multiflora OX=3979 GN=GEL PE=1 SV=2	GEL	1	2.27657e-07	116.13	TYDITLQNK(1)DYK	2	-1.9648	1
TRINITY_DN20557_c0_g1_m.2971	64	K	DNA repair RAD52-like protein 1, mitochondrial OS=Arabidopsis thaliana OX=3702 GN=RAD52-1 PE=1 SV=1	RAD52-1	1	0.00874192	50.297	PISQILK(1)HLNK	2	-1.5521	1
TRINITY_DN20701_c0_g1_m.3037	91	K	Probable acyl-activating enzyme 18, peroxisomal OS=Arabidopsis thaliana OX=3702 GN=AAE18 PE=2 SV=1	AAE18	1	0.0271778	63.301	TASNK(1)LLR	2	-3.1612	1
TRINITY_DN20932_c0_g1_m.3155	54	K	Protein SIEVE ELEMENT OCCLUSION A OS=Arabidopsis thaliana OX=3702 GN=SEOA PE=1 SV=1	SEOA	1	8.17769e-09	89.382	GFGEMVK(1)GSGEHMFK	2	-0.25509	3
TRINITY_DN20959_c0_g1_m.3174	87	K	2-C-methyl-D-erythritol 4-phosphate cytidylyltransferase, chloroplastic OS=Oryza sativa subsp. japonica OX=39947 GN=ISPD PE=2 SV=1	ISPD	1	0.00192908	74.424	SVSVILLAGGK(1)GK	2	-2.4	2
TRINITY_DN20982_c0_g1_m.3185	159	K	Thioredoxin M4, chloroplastic OS=Arabidopsis thaliana OX=3702 GN=At3g15360 PE=2 SV=2	At3g15360	1	0.00167149	44.598	SIPTVIMFK(1)GGEK	2	-1.4386	2
TRINITY_DN20982_c0_g1_m.3185	173	K	Thioredoxin M4, chloroplastic OS=Arabidopsis thaliana OX=3702 GN=At3g15360 PE=2 SV=2	At3g15360	1	0.00685877	58.508	DAIIGAVPK(1)STLTTSIEK	2	-0.74409	1
TRINITY_DN20982_c0_g1_m.3185	164	K	Thioredoxin M4, chloroplastic OS=Arabidopsis thaliana OX=3702 GN=At3g15360 PE=2 SV=2	At3g15360	1	0.00050897	99.855	K(1)DAIIGAVPK	2	-3.7832	1
TRINITY_DN21105_c1_g1_m.3267	40	K	60S ribosomal protein L14-2 OS=Arabidopsis thaliana OX=3702 GN=RPL14B PE=1 SV=1	RPL14B	1	0.0107693	54.584	VALVNYGK(1)DYGK	2	-1.4557	1
TRINITY_DN21105_c1_g1_m.3267	102	K	60S ribosomal protein L14-2 OS=Arabidopsis thaliana OX=3702 GN=RPL14B PE=1 SV=1	RPL14B	1	0.00178229	65.879	ELLAAMEAADVK(1)K	2	0.27176	1
TRINITY_DN21217_c0_g1_m.3348	317	K	Actin-1 OS=Oryza sativa subsp. japonica OX=39947 GN=ACT1 PE=2 SV=1	ACT1	1	0.00425338	71.219	MSK(1)EITALAPSSMK	2	-0.40114	3
TRINITY_DN21217_c0_g1_m.3348	330	K	Actin-1 OS=Oryza sativa subsp. japonica OX=39947 GN=ACT1 PE=2 SV=1	ACT1	1	0.000103209	129.72	IK(1)VVAPPER	2	-2.7353	1
TRINITY_DN21217_c0_g1_m.3348	328	K	Actin-1 OS=Oryza sativa subsp. japonica OX=39947 GN=ACT1 PE=2 SV=1	ACT1	1	2.27918e-06	92.445	EITALAPSSMK(1)IK	2	-3.0569	1
TRINITY_DN21258_c0_g1_m.3380	32	K	Protein SIEVE ELEMENT OCCLUSION B OS=Arabidopsis thaliana OX=3702 GN=SEOB PE=1 SV=1	SEOB	1	2.83543e-05	97.175	TFTTSHMDNSK(1)PLR	2	-1.9279	1
TRINITY_DN21289_c0_g1_m.3406	104	K	60S ribosomal protein L32-1 OS=Arabidopsis thaliana OX=3702 GN=RPL32A PE=2 SV=2	RPL32A	1	1.57202e-11	130.71	TYCAEIAHNVSTK(1)K	2	-1.59	1
TRINITY_DN21351_c0_g1_m.3439	144	K	NAD(P)-linked oxidoreductase-like protein [Medicago truncatula]		1	0.000114172	88.181	VIK(1)DVQVVPR	2	-1.1446	1
TRINITY_DN21531_c0_g1_m.3562	138	K	Photosystem I reaction center subunit N, chloroplastic OS=Arabidopsis thaliana OX=3702 GN=PSAN PE=1 SV=2	PSAN	1	1.64907e-12	115.35	FPENFTGCQDLAK(1)QK	2	-2.5653	1
TRINITY_DN21531_c0_g1_m.3562	160	K	Photosystem I reaction center subunit N, chloroplastic OS=Arabidopsis thaliana OX=3702 GN=PSAN PE=1 SV=2	PSAN	0.99997	0.000803005	84.999	DKYK(1)CGSNVFWK	2	-2.122	1
TRINITY_DN21622_c0_g1_m.3612	198	K	Fatty-acid-binding protein 3, chloroplastic OS=Arabidopsis thaliana OX=3702 GN=FAP3 PE=1 SV=1	FAP3	1	0.00113044	71.912	IK(1)STTSTDEAALSTFR	2	1.3984	1
TRINITY_DN21847_c0_g1_m.3786	34	K	NADH dehydrogenase [ubiquinone] 1 alpha subcomplex subunit 2 OS=Arabidopsis thaliana OX=3702 GN=At5g47890 PE=3 SV=1	At5g47890	1	0.000483806	83.358	VFVEK(1)NYTDLK	2	-0.82558	1
TRINITY_DN22125_c0_g1_m.3983	65	K	Calvin cycle protein CP12-2, chloroplastic OS=Arabidopsis thaliana OX=3702 GN=CP12-2 PE=1 SV=1	CP12-2	1	0.000513675	101.82	LSDK(1)VAESVK	2	-2.6006	1
TRINITY_DN22178_c0_g1_m.4010	8	K	NADPH:quinone oxidoreductase OS=Arabidopsis thaliana OX=3702 GN=NQR PE=1 SV=1	NQR	1	0.00359699	48.785	MEAAVTK(1)PLIK	2	-3.5056	1
TRINITY_DN22178_c0_g1_m.4010	178	K	NADPH:quinone oxidoreductase OS=Arabidopsis thaliana OX=3702 GN=NQR PE=1 SV=1	NQR	1	0.00555628	68.108	FDSEGNLIDPASK(1)ER	2	0.66985	1
TRINITY_DN22190_c0_g1_m.4019	53	K	DNA-binding family protein [Populus trichocarpa]		1	0.00260088	67.881	VLTSNTVLQK(1)GR	2	-2.9125	1
TRINITY_DN22190_c0_g1_m.4019	107	K	DNA-binding family protein [Populus trichocarpa]		1	3.09597e-05	118.06	IDMFK(1)GSMR	2	-4.1324	1
TRINITY_DN22256_c0_g1_m.4062	99	K	Macrophage migration inhibitory factor homolog OS=Trichuris trichiura OX=36087 PE=1 SV=2		1	5.73071e-05	114.64	YFLK(1)FYDTK	2	-2.2005	1
TRINITY_DN22268_c0_g3_m.4071	42	K	ATP-dependent RNA helicase [Arabidopsis thaliana]		1	0.0109587	68.49	LSINYVK(1)GVVQR	2	-3.9676	1
TRINITY_DN22268_c0_g3_m.4071	26	K	ATP-dependent RNA helicase [Arabidopsis thaliana]		0.999996	0.0248075	55.235	VK(1)ELPNHLKPK	3	-5.6223	1
TRINITY_DN22295_c0_g1_m.4089	34	K	copper ion-binding protein [Medicago truncatula]		1	0.00152233	86.205	AAENIYIK(1)K	2	-3.5217	1
TRINITY_DN22354_c0_g1_m.4128	102	K	CDGSH iron-sulfur domain-containing protein NEET OS=Arabidopsis thaliana OX=3702 GN=NEET PE=1 SV=1	NEET	1	4.46814e-28	163.09	HNK(1)ATGDNVGPLLVK	2	-0.56264	1
TRINITY_DN22354_c0_g1_m.4128	114	K	CDGSH iron-sulfur domain-containing protein NEET OS=Arabidopsis thaliana OX=3702 GN=NEET PE=1 SV=1	NEET	1	2.50882e-12	172.1	ATGDNVGPLLVK(1)K	2	-1.8772	1
TRINITY_DN22463_c0_g1_m.4216	89	K	Small ubiquitin-related modifier 2 OS=Arabidopsis thaliana OX=3702 GN=SUMO2 PE=1 SV=1	SUMO2	1	0.00490288	57.293	VK(1)GQDGNEVFFR	2	-0.49392	1
TRINITY_DN22465_c1_g1_m.4217	13	K	Probable histone H2A variant 3 OS=Arabidopsis thaliana OX=3702 GN=At1g52740 PE=1 SV=1	At1g52740	1	9.50451e-08	92.707	GLITGK(1)TSAANNANK	2	-2.045	1
TRINITY_DN22476_c0_g1_m.4225	67	K	Non-specific lipid-transfer protein P5 OS=Vitis sp. OX=3604 PE=1 SV=1		1	2.98917e-05	126.29	NLNGLAK(1)SSQDR	2	-1.177	2
TRINITY_DN22526_c0_g1_m.4265	101	K	Photosynthetic NDH subunit of lumenal location 2, chloroplastic OS=Arabidopsis thaliana OX=3702 GN=PNSL2 PE=1 SV=1	PNSL2	1	0.00092666	90.142	IK(1)QTAEGLHSIR	2	-2.1146	1
TRINITY_DN22585_c0_g1_m.4317	98	K	60S ribosomal protein L11-2 OS=Arabidopsis thaliana OX=3702 GN=RPL11B PE=2 SV=2	RPL11B	1	0.00886629	60.589	VK(1)EYELLR	2	-1.4833	1
TRINITY_DN22585_c0_g1_m.4317	75	K	60S ribosomal protein L11-2 OS=Arabidopsis thaliana OX=3702 GN=RPL11B PE=2 SV=2	RPL11B	1	0.000667077	81.335	NEK(1)IACYVTVR	2	-2.4442	1
TRINITY_DN22616_c0_g1_m.4341	4	K	Triosephosphate isomerase, cytosolic OS=Petunia hybrida OX=4102 GN=TPIP1 PE=2 SV=1	TPIP1	1	1.37291e-06	142.36	K(1)FFVGGNWK	2	-3.3506	1
TRINITY_DN22616_c0_g1_m.4341	120	K	Triosephosphate isomerase, cytosolic OS=Petunia hybrida OX=4102 GN=TPIP1 PE=2 SV=1	TPIP1	1	0.0170242	54.436	VAYALSK(1)GLK	2	-3.3575	1
TRINITY_DN22617_c0_g1_m.4342	6	K	ABC transporter C family member 10 OS=Arabidopsis thaliana OX=3702 GN=ABCC10 PE=2 SV=2	ABCC10	1	0.0163451	44.57	VRQK(1)SNLQSSNK	2	26.208	1
TRINITY_DN22641_c0_g1_m.4357	46	K	60S ribosomal protein L35 OS=Euphorbia esula OX=3993 GN=RPL35 PE=2 SV=1	RPL35	1	0.000535014	118.06	GK(1)IELQNQLK	2	-2.9903	1
TRINITY_DN22678_c0_g1_m.4383	113	K	Major allergen Pru av 1 OS=Prunus avium OX=42229 GN=PRUA1 PE=1 SV=1	PRUA1	1	1.21071e-05	63.908	IVASPDGGSIVK(1)ATNK	2	-2.7331	1
TRINITY_DN22690_c0_g1_m.4394	181	K	Succinate--CoA ligase [ADP-forming] subunit alpha-1, mitochondrial OS=Solanum lycopersicum OX=4081 GN=SCOA PE=1 SV=1	SCOA	1	0.0103082	84.064	VK(1)AALNR	2	-6.2168	1
TRINITY_DN22690_c0_g1_m.4394	217	K	Succinate--CoA ligase [ADP-forming] subunit alpha-1, mitochondrial OS=Solanum lycopersicum OX=4081 GN=SCOA PE=1 SV=1	SCOA	1	0.00107511	65.404	IGIMPGYIHK(1)PGR	2	-2.8574	3
TRINITY_DN22690_c0_g1_m.4394	330	K	Succinate--CoA ligase [ADP-forming] subunit alpha-1, mitochondrial OS=Solanum lycopersicum OX=4081 GN=SCOA PE=1 SV=1	SCOA	1	2.29592e-67	199.84	MGHAGAIVSGGK(1)GTAQDK	2	0.62139	3
TRINITY_DN22690_c0_g1_m.4394	114	K	Succinate--CoA ligase [ADP-forming] subunit alpha-1, mitochondrial OS=Solanum lycopersicum OX=4081 GN=SCOA PE=1 SV=1	SCOA	1	1.9669e-05	137.88	MVGGVTPK(1)K	2	-3.0379	3
TRINITY_DN22690_c0_g1_m.4394	115	K	Succinate--CoA ligase [ADP-forming] subunit alpha-1, mitochondrial OS=Solanum lycopersicum OX=4081 GN=SCOA PE=1 SV=1	SCOA	1	2.77298e-09	103.17	K(1)GGTEHLGLPVFNTVAEAK	2	-0.53675	3
TRINITY_DN22693_c0_g2_m.4399	130	K	Photosystem II CP47 reaction center protein OS=Morus indica OX=248361 GN=psbB PE=3 SV=1	psbB	1	0.0211546	41.824	TGK(1)PSLDLPK	2	-2.7719	1
TRINITY_DN22693_c0_g2_m.4399	304	K	Photosystem II CP47 reaction center protein OS=Morus indica OX=248361 GN=psbB PE=3 SV=1	psbB	1	4.75239e-17	154.94	QSLSEAWSK(1)IPEK	2	-2.2674	1
TRINITY_DN22693_c0_g2_m.4399	438	K	Photosystem II CP47 reaction center protein OS=Morus indica OX=248361 GN=psbB PE=3 SV=1	psbB	1	8.06136e-06	127.94	ATLK(1)SDGVFR	2	-2.0068	1
TRINITY_DN22937_c0_g1_m.4634	78	K	60S ribosomal protein L21-2 OS=Arabidopsis thaliana OX=3702 GN=RPL21E PE=2 SV=1	RPL21E	1	0.0018877	78.932	AIGVEVNK(1)QVGNR	2	-2.2832	1
TRINITY_DN23040_c0_g1_m.4720	36	K	Cytochrome c OS=Fritillaria agrestis OX=64177 GN=CYTC PE=3 SV=3	CYTC	1	2.36194e-31	195.8	GAGHK(1)QGPNLNGLFGR	2	0.7735	6
TRINITY_DN23040_c0_g1_m.4720	13	K	Cytochrome c OS=Fritillaria agrestis OX=64177 GN=CYTC PE=3 SV=3	CYTC	1	0.0117074	51.569	ASFSEAPPGDPK(1)VGEK	2	-0.46069	1
TRINITY_DN23068_c0_g1_m.4747	78	K	Heat shock cognate 70 kDa protein 2 OS=Solanum lycopersicum OX=4081 GN=HSC-2 PE=2 SV=1	HSC-2	1	0.0310415	56.938	NQVAMNPTNTVFDAK(1)R	2	-2.4063	1
TRINITY_DN23201_c0_g1_m.4856	125	K	Subtilisin-like protease SBT1.4 OS=Arabidopsis thaliana OX=3702 GN=SBT1.4 PE=2 SV=1	SBT1.4	1	0.000776137	63.212	VNYNDGNQIK(1)NYAR	2	-0.38993	1
TRINITY_DN23256_c0_g1_m.4907	251	K	alpha/beta fold hydrolase [Medicago truncatula]		1	5.20579e-13	147.72	K(1)HYVTQQGVFESLHR	3	-2.8521	1
TRINITY_DN23269_c0_g1_m.4925	178	K	Ribulose bisphosphate carboxylase small chain, chloroplastic OS=Pyrus pyrifolia OX=3767 GN=RBCS PE=2 SV=1	RBCS	1	7.55921e-58	208.63	QVQCISFIAYK(1)PPAK	2	0.77674	3
TRINITY_DN23269_c0_g1_m.4925	151	K	Ribulose bisphosphate carboxylase small chain, chloroplastic OS=Pyrus pyrifolia OX=3767 GN=RBCS PE=2 SV=1	RBCS	1	3.46684e-15	184.04	K(1)AYPDSHIR	2	-1.7127	3
TRINITY_DN23285_c0_g1_m.4949	159	K	2-C-methyl-D-erythritol 4-phosphate cytidylyltransferase, chloroplastic OS=Arabidopsis thaliana OX=3702 GN=ISPD PE=1 SV=1	ISPD	1	0.0180212	75.243	K(1)GFEYVNR	2	-1.5394	1
TRINITY_DN23285_c0_g1_m.4949	211	K	2-C-methyl-D-erythritol 4-phosphate cytidylyltransferase, chloroplastic OS=Arabidopsis thaliana OX=3702 GN=ISPD PE=1 SV=1	ISPD	1	0.00626386	59.645	ILK(1)LNNVNSPK	2	-1.8635	1
TRINITY_DN23285_c0_g1_m.4949	55	K	2-C-methyl-D-erythritol 4-phosphate cytidylyltransferase, chloroplastic OS=Arabidopsis thaliana OX=3702 GN=ISPD PE=1 SV=1	ISPD	1	0.00448924	98.009	EK(1)IHVELK	2	-3.9617	1
TRINITY_DN23291_c0_g1_m.4959	162	K	Thioredoxin M-type, chloroplastic OS=Pisum sativum OX=3888 PE=2 SV=1		1	2.01868e-21	151.22	K(1)ESVIGAVPK	2	-6.3516	1
TRINITY_DN23294_c0_g1_m.4960	77	K	PREDICTED: potassium channel SKOR-like [Capsicum annuum]		1	0.0177846	49.058	ILQEK(1)LR	2	-2.9734	1
TRINITY_DN23317_c0_g1_m.4992	164	K	Ribulose-phosphate 3-epimerase, chloroplastic OS=Spinacia oleracea OX=3562 GN=RPE PE=1 SV=1	RPE	1	0.000339337	117.99	TLNQIK(1)DLGAK	2	-1.0018	1
TRINITY_DN23350_c0_g1_m.5017	77	K	50S ribosomal protein L24, chloroplastic OS=Arabidopsis thaliana OX=3702 GN=RPL24 PE=2 SV=2	RPL24	1	0.0274517	60.547	IGDTVK(1)VISGR	2	-2.618	1
TRINITY_DN23351_c0_g1_m.5018	7	K	40S ribosomal protein S11 OS=Euphorbia esula OX=3993 GN=RPS11 PE=2 SV=1	RPS11	1	0.0105891	56.378	AEQTEK(1)AFLK	2	-2.7909	1
TRINITY_DN23361_c0_g1_m.5022	17	K	60S ribosomal protein L10a OS=Oryza sativa subsp. japonica OX=39947 GN=RPL10A PE=1 SV=1	RPL10A	1	1.95452e-06	146.88	EAISVIK(1)NESK	2	-1.8268	1
TRINITY_DN23365_c0_g1_m.5029	71	K	50S ribosomal protein L5, chloroplastic OS=Arabidopsis thaliana OX=3702 GN=RPL5 PE=2 SV=1	RPL5	1	0.0127788	47.561	ATYLEK(1)IVPR	2	-3.3202	1
TRINITY_DN23384_c0_g1_m.5047	134	K	50S ribosomal protein L18, chloroplastic OS=Arabidopsis thaliana OX=3702 GN=RPL18 PE=2 SV=1	RPL18	1	0.02231	67.464	GITK(1)VAFDR	2	-4.1632	1
TRINITY_DN23384_c0_g1_m.5047	76	K	50S ribosomal protein L18, chloroplastic OS=Arabidopsis thaliana OX=3702 GN=RPL18 PE=2 SV=1	RPL18	1	5.71647e-05	95.656	SNK(1)HLYVQVIDDTK	3	-2.6241	1
TRINITY_DN23446_c1_g1_m.5112	102	K	Thioredoxin H-type OS=Ricinus communis OX=3988 PE=3 SV=1		1	0.00115374	86.838	VVGANK(1)DGLQHAIAK	2	0.46274	1
TRINITY_DN23469_c0_g1_m.5139	152	K	Protein CURVATURE THYLAKOID 1A, chloroplastic OS=Arabidopsis thaliana OX=3702 GN=CURT1A PE=1 SV=1	CURT1A	1	6.28476e-05	132.39	ELATDIEALK(1)K	2	-1.7932	2
TRINITY_DN23469_c0_g1_m.5139	142	K	Protein CURVATURE THYLAKOID 1A, chloroplastic OS=Arabidopsis thaliana OX=3702 GN=CURT1A PE=1 SV=1	CURT1A	1	3.878e-06	120.65	K(1)ELATDIEALK	2	-1.8504	2
TRINITY_DN23469_c0_g1_m.5139	138	K	Protein CURVATURE THYLAKOID 1A, chloroplastic OS=Arabidopsis thaliana OX=3702 GN=CURT1A PE=1 SV=1	CURT1A	1	0.0112723	67.903	YLLFK(1)SSR	2	-3.3954	1
TRINITY_DN23474_c0_g1_m.5145	215	K	Ycf3-interacting protein 1, chloroplastic OS=Nicotiana tabacum OX=4097 PE=1 SV=2		1	0.00736237	61.194	SLYAK(1)ATDTGIDPR	2	-3.7219	1
TRINITY_DN23538_c0_g1_m.5209	172	K	miraculin [Morus notabilis]		1	3.4019e-32	212.93	WQAGQNDIGISK(1)R	2	0.0012838	1
TRINITY_DN23538_c0_g1_m.5209	141	K	miraculin [Morus notabilis]		1	0.0150878	51.456	SWFK(1)IQK	2	-3.1351	1
TRINITY_DN23558_c0_g1_m.5233	67	K	Cysteine proteinase inhibitor 12 OS=Oryza sativa subsp. japonica OX=39947 GN=Os01g0270100 PE=2 SV=1	Os01g0270100	1	0.000420014	87.251	FAVQEHNK(1)K	2	-1.7711	1
TRINITY_DN23564_c0_g1_m.5239	32	K	Ras-related protein Rab7 OS=Pisum sativum OX=3888 PE=2 SV=1		1	8.00111e-05	105.04	K(1)FSNQYK	2	-3.9706	1
TRINITY_DN23564_c0_g1_m.5239	31	K	Ras-related protein Rab7 OS=Pisum sativum OX=3888 PE=2 SV=1		1	0.00984155	60.892	TSLMNQYVNK(1)K	2	-2.4823	1
TRINITY_DN23572_c0_g1_m.5248	119	K	uncharacterized LOC100274051 [Zea mays]		1	0.00835702	68.49	K(1)QPPESQELLSK	2	-1.7731	1
TRINITY_DN23572_c0_g1_m.5248	182	K	uncharacterized LOC100274051 [Zea mays]		1	2.47206e-13	138.23	LLMETCQEAK(1)NLR	2	0.36752	3
TRINITY_DN23625_c0_g1_m.5308	103	K	Protein SPA, chloroplastic OS=Solanum lycopersicum OX=4081 GN=SPA PE=2 SV=1	SPA	1	6.79181e-38	173.54	ENTQPCFPCSGSGAQK(1)CR	2	-0.6276	1
TRINITY_DN23650_c0_g1_m.5334	151	K	Ferredoxin, chloroplastic OS=Capsicum annuum OX=4072 GN=AP1 PE=1 SV=1	AP1	1	2.01458e-22	207.88	AGSCSSCAGK(1)VK	2	-2.7929	1
TRINITY_DN23724_c0_g1_m.5403	173	K	Cysteine-rich repeat secretory protein 38 OS=Arabidopsis thaliana OX=3702 GN=CRRSP38 PE=2 SV=1	CRRSP38	1	0.00772437	71.066	VK(1)ELLSSVSDK	2	-3.0199	1
TRINITY_DN23724_c0_g1_m.5403	182	K	Cysteine-rich repeat secretory protein 38 OS=Arabidopsis thaliana OX=3702 GN=CRRSP38 PE=2 SV=1	CRRSP38	1	0.00265006	85.813	ELLSSVSDK(1)ASSTSK	2	-0.93833	1
TRINITY_DN23724_c0_g1_m.5403	116	K	Cysteine-rich repeat secretory protein 38 OS=Arabidopsis thaliana OX=3702 GN=CRRSP38 PE=2 SV=1	CRRSP38	1	1.48708e-05	82.437	ACVADASK(1)ELQSR	2	-0.94278	1
TRINITY_DN23738_c0_g2_m.5419	36	K	Peroxiredoxin-2B OS=Arabidopsis thaliana OX=3702 GN=PRXIIB PE=1 SV=1	PRXIIB	1	0.00259329	83.438	SVSVHSLAAGK(1)K	2	-4.3346	1
TRINITY_DN23738_c0_g2_m.5419	96	K	Peroxiredoxin-2B OS=Arabidopsis thaliana OX=3702 GN=PRXIIB PE=1 SV=1	PRXIIB	1	2.15607e-12	113.46	AWAQSYPDNK(1)HVK	2	-1.3832	1
TRINITY_DN23771_c0_g1_m.5454	43	K	Chlorophyll a-b binding protein 40, chloroplastic OS=Nicotiana tabacum OX=4097 GN=CAB40 PE=2 SV=1	CAB40	1	0.0163523	40.224	PK(1)PVSSPSPWYGPDR	2	-1.3843	1
TRINITY_DN23814_c0_g1_m.5490	101	K	Plasma membrane-associated cation-binding protein 1 OS=Arabidopsis thaliana OX=3702 GN=PCAP1 PE=1 SV=1	PCAP1	1	1.01465e-09	102.57	IEFPGSK(1)QVTEASSK	2	-1.1031	2
TRINITY_DN23814_c0_g1_m.5490	47	K	Plasma membrane-associated cation-binding protein 1 OS=Arabidopsis thaliana OX=3702 GN=PCAP1 PE=1 SV=1	PCAP1	0.96691	7.84572e-05	130.79	QFEEK(0.967)K(0.033)DELQPK	2	-1.9741	1
TRINITY_DN23818_c0_g1_m.5492	8	K	CS domain protein [Medicago truncatula]		1	0.0134647	76.605	HPEVK(1)WAQR	2	-2.5026	1
TRINITY_DN23818_c0_g1_m.5492	84	K	CS domain protein [Medicago truncatula]		1	0.0240551	60.709	AEK(1)AWWK	2	-5.0384	1
TRINITY_DN23818_c0_g1_m.5492	67	K	CS domain protein [Medicago truncatula]		1	4.07457e-07	119.55	INVEESK(1)INTGVR	2	-0.40106	1
TRINITY_DN23833_c0_g1_m.5514	155	K	26S proteasome non-ATPase regulatory subunit 14 homolog OS=Arabidopsis thaliana OX=3702 GN=RPN11 PE=1 SV=1	RPN11	1	3.53152e-05	78.043	AVAVVVDPIQSVK(1)GK	2	-2.901	1
TRINITY_DN23833_c0_g1_m.5514	157	K	26S proteasome non-ATPase regulatory subunit 14 homolog OS=Arabidopsis thaliana OX=3702 GN=RPN11 PE=1 SV=1	RPN11	1	0.0332017	65.156	GK(1)VVIDAFR	2	-4.4534	1
TRINITY_DN23880_c0_g1_m.5555	75	K	Peptidyl-prolyl cis-trans isomerase Pin1 OS=Malus domestica OX=3750 GN=PIN1 PE=2 SV=1	PIN1	1	0.000723973	83.438	ASHILIK(1)HQGSR	2	-1.8496	2
TRINITY_DN23902_c0_g1_m.5580	163	K	Phospholipid hydroperoxide glutathione peroxidase 1, chloroplastic OS=Arabidopsis thaliana OX=3702 GN=GPX1 PE=2 SV=2	GPX1	1	0.000962669	94.66	FK(1)AEFPIFDK	2	-2.5718	1
TRINITY_DN23902_c0_g1_m.5580	209	K	Phospholipid hydroperoxide glutathione peroxidase 1, chloroplastic OS=Arabidopsis thaliana OX=3702 GN=GPX1 PE=2 SV=2	GPX1	1	0.0345083	56.014	FLVDK(1)NGK	2	-4.3639	1
TRINITY_DN23902_c0_g1_m.5580	90	K	Phospholipid hydroperoxide glutathione peroxidase 1, chloroplastic OS=Arabidopsis thaliana OX=3702 GN=GPX1 PE=2 SV=2	GPX1	1	0.00561973	57.293	DIDGK(1)DVPLSK	2	-1.9795	1
TRINITY_DN23902_c0_g1_m.5580	77	K	Phospholipid hydroperoxide glutathione peroxidase 1, chloroplastic OS=Arabidopsis thaliana OX=3702 GN=GPX1 PE=2 SV=2	GPX1	1	2.63803e-17	129.69	AATEK(1)SLYDFTVK	2	-1.537	1
TRINITY_DN23951_c0_g1_m.5613	64	K	Acyl carrier protein 2, mitochondrial OS=Arabidopsis thaliana OX=3702 GN=MTACP2 PE=1 SV=1	MTACP2	1	0.000852456	105.04	VICVVK(1)NFQK	2	-0.168	2
TRINITY_DN24014_c0_g1_m.5680	9	K	60S ribosomal protein L27-3 OS=Arabidopsis thaliana OX=3702 GN=RPL27C PE=2 SV=2	RPL27C	1	0.00842794	67.507	QNK(1)AVIVLQGR	2	-2.8006	1
TRINITY_DN24117_c0_g1_m.5779	134	K	Germin-like protein OS=Morus alba OX=3498 PE=1 SV=1		1	0.00528079	80.294	VYLK(1)NLNK	2	-3.3256	1
TRINITY_DN24119_c0_g1_m.5780	137	K	GTP-binding nuclear protein Ran-2 OS=Arabidopsis thaliana OX=3702 GN=RAN2 PE=1 SV=3	RAN2	1	0.0270213	56.014	AK(1)QVTFHR	2	-2.9125	1
TRINITY_DN24119_c0_g1_m.5780	145	K	GTP-binding nuclear protein Ran-2 OS=Arabidopsis thaliana OX=3702 GN=RAN2 PE=1 SV=3	RAN2	1	0.00618188	83.775	K(1)NLQYYEISAK	2	-2.5228	1
TRINITY_DN24119_c0_g1_m.5780	40	K	GTP-binding nuclear protein Ran-2 OS=Arabidopsis thaliana OX=3702 GN=RAN2 PE=1 SV=3	RAN2	1	0.00944024	88.181	HLTGEFEK(1)K	2	-0.80918	1
TRINITY_DN24119_c0_g1_m.5780	102	K	GTP-binding nuclear protein Ran-2 OS=Arabidopsis thaliana OX=3702 GN=RAN2 PE=1 SV=3	RAN2	1	0.00179056	88.181	LTYK(1)NVPTWHR	2	-0.84327	2
TRINITY_DN24119_c0_g1_m.5780	144	K	GTP-binding nuclear protein Ran-2 OS=Arabidopsis thaliana OX=3702 GN=RAN2 PE=1 SV=3	RAN2	0.925651	1.36161e-40	185.18	K(0.926)K(0.074)NLQYYEISAK	2	-0.728	1
TRINITY_DN24119_c0_g1_m.5780	26	K	GTP-binding nuclear protein Ran-2 OS=Arabidopsis thaliana OX=3702 GN=RAN2 PE=1 SV=3	RAN2	1	1.54522e-05	55.604	LVIVGDGGTGK(1)TTFVK	2	0.091095	1
TRINITY_DN24122_c0_g1_m.5787	133	K	Photosynthetic NDH subunit of subcomplex B 3, chloroplastic OS=Arabidopsis thaliana OX=3702 GN=PNSB3 PE=2 SV=1	PNSB3	1	0.013456	56.014	TACGGQK(1)LR	2	-3.2676	1
TRINITY_DN24190_c0_g1_m.5870	5	K	Ferredoxin-2, mitochondrial OS=Mus musculus OX=10090 GN=Fdx2 PE=1 SV=1	Fdx2	0.999966	0.000496583	68.49	KEEK(1)ELGDVPGLR	2	-0.43987	1
TRINITY_DN24190_c0_g1_m.5871	127	K	Ferredoxin-2, mitochondrial OS=Mus musculus OX=10090 GN=Fdx2 PE=1 SV=1	Fdx2	1	2.56658e-14	175.51	SYDEEYVLK(1)R	2	-1.5776	2
TRINITY_DN24190_c0_g1_m.5871	64	K	Ferredoxin-2, mitochondrial OS=Mus musculus OX=10090 GN=Fdx2 PE=1 SV=1	Fdx2	1	0.0353598	50.834	LFAIDLDGK(1)K	2	-2.4119	1
TRINITY_DN24305_c0_g1_m.5993	103	K	2-Cys peroxiredoxin BAS1-like, chloroplastic OS=Arabidopsis thaliana OX=3702 GN=At5g06290 PE=2 SV=3	At5g06290	1	0.0117053	75.243	LSEYIGK(1)K	2	-2.742	1
TRINITY_DN24305_c0_g1_m.5993	177	K	2-Cys peroxiredoxin BAS1-like, chloroplastic OS=Arabidopsis thaliana OX=3702 GN=At5g06290 PE=2 SV=3	At5g06290	1	1.27414e-05	110.52	YPLVSDVTK(1)SISK	2	-1.5984	1
TRINITY_DN24305_c0_g1_m.5993	160	K	2-Cys peroxiredoxin BAS1-like, chloroplastic OS=Arabidopsis thaliana OX=3702 GN=At5g06290 PE=2 SV=3	At5g06290	1	0.000236944	126.29	K(1)SGGLGDLK	2	-3.6448	1
TRINITY_DN24305_c0_g1_m.5993	96	K	2-Cys peroxiredoxin BAS1-like, chloroplastic OS=Arabidopsis thaliana OX=3702 GN=At5g06290 PE=2 SV=3	At5g06290	1	0.000350775	130.31	VK(1)LSEYIGK	2	-2.1688	1
TRINITY_DN24305_c0_g1_m.5993	257	K	2-Cys peroxiredoxin BAS1-like, chloroplastic OS=Arabidopsis thaliana OX=3702 GN=At5g06290 PE=2 SV=3	At5g06290	0.999997	0.00688195	120.65	SMKPDPK(1)LSK	2	-3.1393	2
TRINITY_DN24312_c1_g2_m.6002	6	K	holocarboxylase synthetase [Medicago truncatula]		0.96087	0.00409005	79.059	AKK(0.039)RK(0.961)SDATR	2	13.323	1
TRINITY_DN24322_c0_g1_m.6009	60	K	Acyl carrier protein 1, mitochondrial OS=Arabidopsis thaliana OX=3702 GN=MTACP1 PE=1 SV=1	MTACP1	1	0.0130566	49.16	VISVVK(1)SFPK	2	-3.5495	1
TRINITY_DN24354_c0_g1_m.6042	110	K	PLAT domain-containing protein 1 OS=Arabidopsis thaliana OX=3702 GN=PLAT1 PE=1 SV=1	PLAT1	1	0.000647014	102.55	GPCLSK(1)PICK	2	-2.6883	1
TRINITY_DN24387_c0_g1_m.6079	120	K	ATP synthase delta chain, chloroplastic OS=Nicotiana tabacum OX=4097 GN=ATPD PE=2 SV=1	ATPD	1	0.0202198	72.038	K(1)VVDELAK	2	-3.8319	1
TRINITY_DN24387_c0_g1_m.6079	193	K	ATP synthase delta chain, chloroplastic OS=Nicotiana tabacum OX=4097 GN=ATPD PE=2 SV=1	ATPD	1	0.00238929	88.921	QVQK(1)LTGAK	2	-2.2351	1
TRINITY_DN24391_c1_g1_m.6084	25	K	60S ribosomal protein L18a OS=Castanea sativa OX=21020 GN=RPL18A PE=2 SV=1	RPL18A	1	0.00300044	51.454	ALPSESDEHPK(1)IYR	2	-0.57082	1
TRINITY_DN24396_c0_g1_m.6091	64	K	40S ribosomal protein S13 OS=Glycine max OX=3847 GN=RPS13 PE=2 SV=1	RPS13	1	0.00284705	57.042	DSHGIAQVK(1)SVTGSK	2	-3.156	1
TRINITY_DN24396_c0_g1_m.6091	9	K	40S ribosomal protein S13 OS=Glycine max OX=3847 GN=RPS13 PE=2 SV=1	RPS13	1	0.00462002	58.889	GK(1)GISASALPYK	2	-3.9282	1
TRINITY_DN24419_c0_g1_m.6110	25	K	Probable carboxylesterase SOBER1-like OS=Arabidopsis thaliana OX=3702 GN=At4g22300 PE=2 SV=1	At4g22300	1	2.20989e-05	96.957	DESSLLK(1)AVQNVHK	2	-1.7452	1
TRINITY_DN24420_c0_g3_m.6112	12	K	transmembrane protein, putative (DUF1118) [Arabidopsis thaliana]		1	5.68206e-05	69.641	VLSNVEK(1)AGLLSK	2	-1.875	1
TRINITY_DN24429_c0_g1_m.6130	170	K	Putative F-box/LRR-repeat protein [Morus notabilis]		1	0.00777883	58.916	SISLLIHSDK(1)AL	2	-6.65	1
TRINITY_DN24451_c0_g1_m.6150	112	K	Malate dehydrogenase OS=Nicotiana tabacum OX=4097 GN=MD1 PE=1 SV=1	MD1	1	3.81101e-08	119.43	NVSIYK(1)SQASALEK	2	-1.2594	1
TRINITY_DN24451_c0_g1_m.6150	120	K	Malate dehydrogenase OS=Nicotiana tabacum OX=4097 GN=MD1 PE=1 SV=1	MD1	1	1.69876e-121	305.74	SQASALEK(1)HAAANAK	2	-0.67246	2
TRINITY_DN24451_c0_g1_m.6150	106	K	Malate dehydrogenase OS=Nicotiana tabacum OX=4097 GN=MD1 PE=1 SV=1	MD1	1	0.00806375	99.589	DVMSK(1)NVSIYK	2	-0.99276	3
TRINITY_DN24451_c0_g1_m.6150	313	K	Malate dehydrogenase OS=Nicotiana tabacum OX=4097 GN=MD1 PE=1 SV=1	MD1	1	1.7263e-15	157.74	K(1)LDLTAEELSEEK	2	-1.6477	2
TRINITY_DN24529_c0_g1_m.6239	212	K	Ribosome-recycling factor OS=Clostridium tetani (strain Massachusetts / E88) OX=212717 GN=frr PE=3 SV=1	frr	1	0.00155304	78.816	FIK(1)TAEDLCK	2	-1.2763	1
TRINITY_DN24529_c0_g1_m.6239	201	K	Ribosome-recycling factor OS=Clostridium tetani (strain Massachusetts / E88) OX=212717 GN=frr PE=3 SV=1	frr	1	1.89906e-05	141.44	RLEK(1)EVEELTK	2	-1.2494	1
TRINITY_DN24529_c0_g1_m.6239	193	K	Ribosome-recycling factor OS=Clostridium tetani (strain Massachusetts / E88) OX=212717 GN=frr PE=3 SV=1	frr	0.999619	0.0167828	53.517	SSFSK(1)DDIKR	2	-1.9665	1
TRINITY_DN24533_c0_g1_m.6244	60	K	Mitochondrial import receptor subunit TOM9-2 OS=Arabidopsis thaliana OX=3702 GN=TOM9-2 PE=1 SV=3	TOM9-2	1	0.0105124	61.577	LAASDAAFVTK(1)K	2	-4.2559	1
TRINITY_DN24534_c2_g1_m.6245	15	K	Actin-depolymerizing factor 1 OS=Petunia hybrida OX=4102 GN=ADF1 PE=2 SV=1	ADF1	1	5.79902e-13	105.78	ANAASGMAVHDDCK(1)LK	2	-2.7062	1
TRINITY_DN24538_c0_g1_m.6253	191	K	uncharacterized protein LOC21402114 [Morus notabilis]		1	1.28993e-20	159.44	NGPLK(1)DQPPPGEPR	2	-1.6567	1
TRINITY_DN24577_c0_g1_m.6291	136	K	Small heat shock protein, chloroplastic OS=Pisum sativum OX=3888 GN=HSP21 PE=2 SV=1	HSP21	1	2.35386e-12	136.06	APWEIK(1)DDEHEIK	2	-0.99674	2
TRINITY_DN24577_c0_g1_m.6291	168	K	Small heat shock protein, chloroplastic OS=Pisum sativum OX=3888 GN=HSP21 PE=2 SV=1	HSP21	1	2.39185e-21	123.92	VSVEDDVLVIK(1)GEHK	2	-0.43439	1
TRINITY_DN24577_c0_g1_m.6291	153	K	Small heat shock protein, chloroplastic OS=Pisum sativum OX=3888 GN=HSP21 PE=2 SV=1	HSP21	1	0.0170514	40.533	FDMPGLDK(1)DDVK	2	-1.3617	1
TRINITY_DN24620_c0_g1_m.6349	124	K	Putative 4-hydroxy-4-methyl-2-oxoglutarate aldolase 3 OS=Arabidopsis thaliana OX=3702 GN=At5g56260 PE=1 SV=1	At5g56260	1	0.00536175	76.85	ALASHPVK(1)SNK	2	-3.2201	1
TRINITY_DN24670_c0_g1_m.6391	122	K	Stress-response A/B barrel domain-containing protein UP3 OS=Arabidopsis thaliana OX=3702 GN=UP3 PE=1 SV=1	UP3	1	0.000215109	66.66	SK(1)DDLSSYSQHPSHVGVVK	3	-1.1176	1
TRINITY_DN24673_c0_g1_m.6394	58	K	40S ribosomal protein S23 OS=Fragaria ananassa OX=3747 GN=RPS23 PE=2 SV=1	RPS23	0.999552	0.0343599	45.654	KPFAGSSHAK(1)GIVLEK	3	-1.5883	1
TRINITY_DN24694_c0_g1_m.6424	90	K	60S ribosomal protein L23a OS=Nicotiana tabacum OX=4097 GN=RPL23A PE=2 SV=1	RPL23A	1	0.00507377	85.622	NK(1)LDHYQILK	2	-0.22312	1
TRINITY_DN24694_c0_g1_m.6424	154	K	60S ribosomal protein L23a OS=Nicotiana tabacum OX=4097 GN=RPL23A PE=2 SV=1	RPL23A	1	0.0119327	65.408	VNTLIRPDGTK(1)K	2	-1.9915	2
TRINITY_DN24694_c0_g1_m.6424	142	K	60S ribosomal protein L23a OS=Nicotiana tabacum OX=4097 GN=RPL23A PE=2 SV=1	RPL23A	1	0.00902533	62.88	MYDIQTK(1)K	2	-2.2239	1
TRINITY_DN24694_c0_g1_m.6424	143	K	60S ribosomal protein L23a OS=Nicotiana tabacum OX=4097 GN=RPL23A PE=2 SV=1	RPL23A	1	0.000109364	71.219	K(1)VNTLIRPDGTK	2	-1.3303	1
TRINITY_DN24750_c0_g1_m.6502	81	K	Succinate dehydrogenase subunit 7B, mitochondrial OS=Arabidopsis thaliana OX=3702 GN=SDH7B PE=1 SV=1	SDH7B	1	9.62639e-07	112.93	EQALLAEDPSLK(1)K	2	-0.92333	1
TRINITY_DN24756_c0_g1_m.6507	103	K	Patellin-2 OS=Arabidopsis thaliana OX=3702 GN=PATL2 PE=1 SV=2	PATL2	1	0.00513872	80.623	EESYVVSELPEAQK(1)K	2	1.1316	1
TRINITY_DN24756_c0_g1_m.6507	129	K	Patellin-2 OS=Arabidopsis thaliana OX=3702 GN=PATL2 PE=1 SV=2	PATL2	1	7.92006e-05	123.42	HEFTAPAETK(1)K	2	-0.71063	2
TRINITY_DN24758_c0_g1_m.6509	243	K	50S ribosomal protein L10, chloroplastic OS=Nicotiana tabacum OX=4097 GN=RPL10 PE=2 SV=1	RPL10	1	5.79043e-07	132.39	AYVNK(1)LEQEGGK	2	-1.1163	1
TRINITY_DN24761_c0_g1_m.6513	92	K	Protein arginine methyltransferase NDUFAF7 homolog, mitochondrial OS=Schizosaccharomyces pombe (strain 972 / ATCC 24843) OX=284812 GN=SPAC25A8.03c PE=3 SV=2	SPAC25A8.03c	1	0.000828905	94.804	SIK(1)FNQLEGR	2	-2.8093	1
TRINITY_DN24763_c0_g1_m.6516	125	K	Adenylylsulfatase HINT1 OS=Arabidopsis thaliana OX=3702 GN=HINT1 PE=1 SV=1	HINT1	1	0.0019862	63.212	LVAK(1)QEGLDDGFR	2	3.6872	1
TRINITY_DN24781_c0_g1_m.6528	100	K	Pathogen-related protein OS=Hordeum vulgare OX=4513 PE=2 SV=2		1	0.0305202	45.489	ALNLEEK(1)R	2	-5.0036	1
TRINITY_DN24793_c0_g1_m.6543	238	K	Thylakoid lumenal 19 kDa protein, chloroplastic OS=Arabidopsis thaliana OX=3702 GN=At3g63540 PE=1 SV=2	At3g63540	1	0.00179189	90.263	HVHESFK(1)TVGSY	2	-0.51114	1
TRINITY_DN24793_c0_g1_m.6543	131	K	Thylakoid lumenal 19 kDa protein, chloroplastic OS=Arabidopsis thaliana OX=3702 GN=At3g63540 PE=1 SV=2	At3g63540	1	6.04817e-08	89.382	GTNGTDSEFYNPK(1)K	2	-1.5413	1
TRINITY_DN24808_c0_g1_m.6562	166	K	Protein CURVATURE THYLAKOID 1B, chloroplastic OS=Arabidopsis thaliana OX=3702 GN=CURT1B PE=1 SV=2	CURT1B	0.951724	0.00566389	90.306	VK(0.048)DTYK(0.952)EIIGSN	2	-0.18544	1
TRINITY_DN24808_c0_g1_m.6562	94	K	Protein CURVATURE THYLAKOID 1B, chloroplastic OS=Arabidopsis thaliana OX=3702 GN=CURT1B PE=1 SV=2	CURT1B	1	8.10461e-05	75.474	AVQEAWDK(1)VEDK	2	-1.1294	1
TRINITY_DN24822_c0_g1_m.6582	122	K	Thioredoxin-like 3-1, chloroplastic OS=Arabidopsis thaliana OX=3702 GN=WCRKC1 PE=2 SV=3	WCRKC1	1	0.00025757	101.48	LEK(1)LAAEYDNK	2	-2.6885	1
TRINITY_DN24823_c0_g1_m.6583	157	K	Thioredoxin M2, chloroplastic OS=Arabidopsis thaliana OX=3702 GN=TRXM2 PE=1 SV=2	TRXM2	1	0.00743417	40.224	LNTDDSPSTAK(1)QYGVR	2	0.85583	1
TRINITY_DN24845_c0_g1_m.6610	111	K	V-type proton ATPase subunit E OS=Citrus limon OX=2708 GN=VATE PE=2 SV=1	VATE	1	0.001051	93.467	SHHVYK(1)QLLK	2	-0.75639	1
TRINITY_DN24845_c0_g1_m.6610	48	K	V-type proton ATPase subunit E OS=Citrus limon OX=2708 GN=VATE PE=2 SV=1	VATE	1	0.00724477	65.156	LQLVEAEK(1)K	2	-2.261	1
TRINITY_DN24845_c0_g1_m.6610	126	K	V-type proton ATPase subunit E OS=Citrus limon OX=2708 GN=VATE PE=2 SV=1	VATE	1	0.0174494	72.038	LK(1)EPAVLLR	2	-3.8355	1
TRINITY_DN24876_c0_g1_m.6661	246	K	Photosystem I reaction center subunit II, chloroplastic OS=Cucumis sativus OX=3659 GN=psaD PE=1 SV=1	psaD	1	4.6787e-16	192.95	SIGK(1)NVSPIEVK	2	0.33469	1
TRINITY_DN24876_c0_g1_m.6661	254	K	Photosystem I reaction center subunit II, chloroplastic OS=Cucumis sativus OX=3659 GN=psaD PE=1 SV=1	psaD	1	0.000165609	127.03	NVSPIEVK(1)FTGK	2	-0.37034	1
TRINITY_DN24876_c0_g1_m.6661	204	K	Photosystem I reaction center subunit II, chloroplastic OS=Cucumis sativus OX=3659 GN=psaD PE=1 SV=1	psaD	1	0.00689202	84.064	IK(1)YQFYR	2	-2.3911	2
TRINITY_DN24876_c0_g1_m.6661	183	K	Photosystem I reaction center subunit II, chloroplastic OS=Cucumis sativus OX=3659 GN=psaD PE=1 SV=1	psaD	1	0.00109279	113.7	QGPNLLK(1)LAR	2	-2.662	2
TRINITY_DN24876_c0_g1_m.6661	229	K	Photosystem I reaction center subunit II, chloroplastic OS=Cucumis sativus OX=3659 GN=psaD PE=1 SV=1	psaD	1	5.23958e-05	123.42	DGVYPEK(1)VNPGR	2	-1.3758	2
TRINITY_DN24876_c0_g1_m.6661	187	K	Photosystem I reaction center subunit II, chloroplastic OS=Cucumis sativus OX=3659 GN=psaD PE=1 SV=1	psaD	1	6.96789e-11	167.06	K(1)EQCLALGTR	2	-4.3933	2
TRINITY_DN24895_c0_g1_m.6680	91	K	40S ribosomal protein S7 OS=Avicennia marina OX=82927 GN=RPS7 PE=2 SV=1	RPS7	1	0.00253447	58.476	FSGK(1)DVVLIATR	2	-3.542	1
TRINITY_DN24914_c0_g1_m.6701	139	K	Acyl carrier protein 3, mitochondrial OS=Arabidopsis thaliana OX=3702 GN=MTACP2 PE=1 SV=1	MTACP2	1	2.77002e-10	151.66	ADK(1)LTCCADVAK	2	-1.9055	1
TRINITY_DN24925_c0_g1_m.6719	129	K	Peroxiredoxin-2E, chloroplastic OS=Arabidopsis thaliana OX=3702 GN=PRXIIE PE=1 SV=2	PRXIIE	1	1.42784e-05	122.51	HVPGFVEK(1)SAELK	2	-1.4338	1
TRINITY_DN24930_c0_g1_m.6729	95	K	2-methylene-furan-3-one reductase OS=Fragaria vesca OX=57918 GN=EO PE=2 SV=2	EO	1	5.78901e-14	155.57	VVAAALNPIDYK(1)R	2	-3.3811	2
TRINITY_DN24930_c0_g1_m.6729	235	K	2-methylene-furan-3-one reductase OS=Fragaria vesca OX=57918 GN=EO PE=2 SV=2	EO	1	0.00626473	66.953	VAATASTAK(1)LDLLR	2	-3.1409	1
TRINITY_DN24930_c0_g1_m.6729	226	K	2-methylene-furan-3-one reductase OS=Fragaria vesca OX=57918 GN=EO PE=2 SV=2	EO	1	5.58784e-26	162.52	HVFGASK(1)VAATASTAK	2	-1.3101	1
TRINITY_DN24962_c0_g1_m.6769	173	K	2,3-dimethylmalate lyase OS=Eubacterium barkeri OX=1528 GN=Dml PE=1 SV=1	Dml	1	0.00157388	69.276	K(1)ESGSDIVILAR	2	-2.6821	1
TRINITY_DN24964_c0_g1_m.6770	52	K	Chlorophyll a-b binding protein CP24 10A, chloroplastic OS=Solanum lycopersicum OX=4081 GN=CAP10A PE=3 SV=1	CAP10A	1	0.00448138	110.22	K(1)SWIPGVK	2	-3.5444	1
TRINITY_DN24964_c0_g1_m.6770	227	K	Chlorophyll a-b binding protein CP24 10A, chloroplastic OS=Solanum lycopersicum OX=4081 GN=CAP10A PE=3 SV=1	CAP10A	1	0.00495339	105.04	LAEIK(1)HAR	2	-3.2434	1
TRINITY_DN24966_c0_g1_m.6774	307	K	29 kDa ribonucleoprotein A, chloroplastic OS=Nicotiana sylvestris OX=4096 PE=2 SV=1		1	0.00513597	88.921	VTHAEAK(1)PR	2	-4.0536	2
TRINITY_DN24966_c0_g1_m.6774	258	K	29 kDa ribonucleoprotein A, chloroplastic OS=Nicotiana sylvestris OX=4096 PE=2 SV=1		1	0.0021704	65.933	VLEAK(1)VVYDR	2	-0.66391	1
TRINITY_DN24988_c0_g1_m.6819	198	K	50S ribosomal protein L12, chloroplastic OS=Spinacia oleracea OX=3562 GN=RPL12 PE=1 SV=2	RPL12	1	0.0005431	87.942	EAK(1)ELIEGLPK	2	-1.6515	1
TRINITY_DN24988_c0_g1_m.6819	184	K	50S ribosomal protein L12, chloroplastic OS=Spinacia oleracea OX=3562 GN=RPL12 PE=1 SV=2	RPL12	1	0.0267262	66.087	IAVIK(1)AVR	2	-5.0738	1
TRINITY_DN25027_c0_g1_m.6862	50	K	Ubiquitin-NEDD8-like protein RUB2 OS=Oryza sativa subsp. japonica OX=39947 GN=RUB2 PE=2 SV=2	RUB2	1	0.0365063	52.837	IQDK(1)EGIPPDQQR	2	-4.4709	1
TRINITY_DN25027_c0_g1_m.6862	141	K	Ubiquitin-NEDD8-like protein RUB2 OS=Oryza sativa subsp. japonica OX=39947 GN=RUB2 PE=2 SV=2	RUB2	1	7.76647e-05	78.932	LIYAGK(1)QLADDK	2	-2.1243	1
TRINITY_DN25027_c0_g1_m.6862	23	K	Ubiquitin-NEDD8-like protein RUB2 OS=Oryza sativa subsp. japonica OX=39947 GN=RUB2 PE=2 SV=2	RUB2	1	0.000719056	103.87	MQIFVK(1)TLTGK	2	-2.0504	3
TRINITY_DN25027_c0_g1_m.6862	65	K	Ubiquitin-NEDD8-like protein RUB2 OS=Oryza sativa subsp. japonica OX=39947 GN=RUB2 PE=2 SV=2	RUB2	1	1.91937e-05	140.05	LIFAGK(1)QLEDGR	2	-1.1818	1
TRINITY_DN25028_c0_g1_m.6863	124	K	60S ribosomal protein L44 OS=Gossypium hirsutum OX=3635 GN=RPL44 PE=3 SV=3	RPL44	1	0.00461272	79.059	HFEIGGDK(1)K	2	-2.7759	1
TRINITY_DN25069_c0_g1_m.6912	89	K	ATP synthase subunit epsilon, mitochondrial OS=Ipomoea batatas OX=4120 PE=1 SV=2		0.999991	0.000261289	125.17	WTDGKPEK(1)PTIR	2	-1.6747	2
TRINITY_DN25069_c0_g1_m.6912	86	K	ATP synthase subunit epsilon, mitochondrial OS=Ipomoea batatas OX=4120 PE=1 SV=2		0.999973	0.000676926	117.99	WTDGK(1)PEKPTIR	2	-1.8104	2
TRINITY_DN25091_c0_g1_m.6932	166	K	Probable pyridoxal 5'-phosphate synthase subunit PDX1 OS=Hevea brasiliensis OX=3981 GN=PDX1 PE=2 SV=1	PDX1	1	1.99682e-12	132.9	TK(1)GEAGTGNVIEAVR	2	-1.7461	1
TRINITY_DN25091_c0_g1_m.6932	98	K	Probable pyridoxal 5'-phosphate synthase subunit PDX1 OS=Hevea brasiliensis OX=3981 GN=PDX1 PE=2 SV=1	PDX1	1	0.00432582	78.932	QAVTIPVMAK(1)AR	2	-1.6226	1
TRINITY_DN25129_c0_g1_m.6978	77	K	NADH dehydrogenase [ubiquinone] 1 beta subcomplex subunit 9 OS=Arabidopsis thaliana OX=3702 GN=CIB22 PE=1 SV=1	CIB22	1	9.08465e-05	113.46	LIADGEASYNK(1)WR	2	-1.0353	1
TRINITY_DN25159_c0_g1_m.7023	75	K	40S ribosomal protein S3-3 OS=Arabidopsis thaliana OX=3702 GN=RPS3C PE=1 SV=1	RPS3C	1	0.00124848	60.589	ELTSVVQK(1)R	2	-3.2327	1
TRINITY_DN25159_c0_g1_m.7023	108	K	40S ribosomal protein S3-3 OS=Arabidopsis thaliana OX=3702 GN=RPS3C PE=1 SV=1	RPS3C	1	0.0155741	42.075	YK(1)LLGGLAVR	2	-3.5724	1
TRINITY_DN25164_c0_g1_m.7032	151	K	late embryogenesis abundant protein, putative [Medicago truncatula]		1	0.0026125	76.605	SMGLK(1)IEQLK	2	-2.2993	1
TRINITY_DN25191_c1_g1_m.7071	83	K	60S ribosomal protein L18-2 OS=Arabidopsis thaliana OX=3702 GN=RPL18B PE=1 SV=2	RPL18B	1	0.0313709	51.872	TGSK(1)FNAVILK	2	-3.1737	1
TRINITY_DN25198_c0_g1_m.7081	8	K	40S ribosomal protein S19-3 OS=Arabidopsis thaliana OX=3702 GN=RPS19C PE=2 SV=1	RPS19C	1	0.0022152	74.524	TVK(1)DVSPHEFVK	2	-1.8335	1
TRINITY_DN25285_c0_g1_m.7186	112	K	Rubredoxin OS=Pyrococcus furiosus (strain ATCC 43587 / DSM 3638 / JCM 8422 / Vc1) OX=186497 GN=rub PE=1 SV=2	rub	1	9.03226e-10	113.34	FRPYQPAVNK(1)NANDTDVR	3	-0.4762	1
TRINITY_DN25285_c0_g1_m.7186	90	K	Rubredoxin OS=Pyrococcus furiosus (strain ATCC 43587 / DSM 3638 / JCM 8422 / Vc1) OX=186497 GN=rub PE=1 SV=2	rub	1	0.010505	69.276	QPDK(1)YFCPVCGAPK	2	-3.6905	1
TRINITY_DN25285_c0_g1_m.7186	86	K	Rubredoxin OS=Pyrococcus furiosus (strain ATCC 43587 / DSM 3638 / JCM 8422 / Vc1) OX=186497 GN=rub PE=1 SV=2	rub	1	3.07306e-08	131.22	TPFEK(1)QPDK	2	-3.6753	1
TRINITY_DN25285_c0_g1_m.7186	100	K	Rubredoxin OS=Pyrococcus furiosus (strain ATCC 43587 / DSM 3638 / JCM 8422 / Vc1) OX=186497 GN=rub PE=1 SV=2	rub	1	0.00118903	98.009	YFCPVCGAPK(1)R	2	-2.2624	1
TRINITY_DN25333_c0_g1_m.7250	173	K	DUF1499 family protein [Medicago truncatula]		0.998793	0.00215343	112.8	IVEK(0.999)K(0.001)DDYVR	2	-3.148	1
TRINITY_DN25348_c0_g1_m.7267	189	K	ribosomal protein S24e family protein, putative [Medicago truncatula]		1	0.00622013	40.386	AVIAQK(1)IATVR	2	-2.543	1
TRINITY_DN25379_c0_g1_m.7308	87	K	Nucleoside diphosphate kinase 1 OS=Pisum sativum OX=3888 GN=NDPK1 PE=2 SV=1	NDPK1	1	3.07851e-26	184.65	K(1)IIGATNPAESAPGTIR	2	-1.1738	2
TRINITY_DN25379_c0_g1_m.7308	37	K	Nucleoside diphosphate kinase 1 OS=Pisum sativum OX=3888 GN=NDPK1 PE=2 SV=1	NDPK1	1	0.000651239	99.305	GLK(1)IISVDR	2	-4.1272	1
TRINITY_DN25379_c0_g1_m.7308	29	K	Nucleoside diphosphate kinase 1 OS=Pisum sativum OX=3888 GN=NDPK1 PE=2 SV=1	NDPK1	1	0.000639506	83.623	FEQK(1)GFFLK	2	-2.3515	1
TRINITY_DN25379_c0_g1_m.7308	48	K	Nucleoside diphosphate kinase 1 OS=Pisum sativum OX=3888 GN=NDPK1 PE=2 SV=1	NDPK1	1	1.77991e-12	169.57	AFAEK(1)HYADLSAK	2	0.29406	1
TRINITY_DN25412_c0_g1_m.7351	379	K	Triosephosphate isomerase, chloroplastic OS=Fragaria ananassa OX=3747 GN=TPI PE=2 SV=1	TPI	1	0.00285671	54.309	GPEFATIVNSVTAK(1)K	2	-2.4321	1
TRINITY_DN25412_c0_g1_m.7351	239	K	Triosephosphate isomerase, chloroplastic OS=Fragaria ananassa OX=3747 GN=TPI PE=2 SV=1	TPI	1	1.73242e-23	166.65	RHVIGEDDQFIGK(1)K	3	-3.8604	4
TRINITY_DN25412_c0_g1_m.7351	321	K	Triosephosphate isomerase, chloroplastic OS=Fragaria ananassa OX=3747 GN=TPI PE=2 SV=1	TPI	1	0.0174543	55.604	DWLK(1)NNVSAEVASK	2	-2.2972	1
TRINITY_DN25412_c0_g1_m.7351	266	K	Triosephosphate isomerase, chloroplastic OS=Fragaria ananassa OX=3747 GN=TPI PE=2 SV=1	TPI	1	4.82404e-07	94.791	EAGK(1)TFDVVYQQLK	2	-1.5189	1
TRINITY_DN25444_c0_g1_m.7391	70	K	ATP synthase subunit delta', mitochondrial OS=Arabidopsis thaliana OX=3702 GN=At5g47030 PE=1 SV=1	At5g47030	1	0.0059889	55.235	K(1)LIPNIDPPK	2	-3.2712	1
TRINITY_DN25449_c0_g1_m.7401	290	K	Cysteine synthase, chloroplastic/chromoplastic OS=Solanum tuberosum OX=4113 PE=2 SV=1		1	0.00111438	54.556	VIGIEPTESNILSGGK(1)PGPHK	3	-1.2038	1
TRINITY_DN25449_c0_g1_m.7401	355	K	Cysteine synthase, chloroplastic/chromoplastic OS=Solanum tuberosum OX=4113 PE=2 SV=1		1	0.00797151	99.855	VGK(1)RPENAGK	2	-3.49	1
TRINITY_DN25463_c0_g1_m.7425	100	K	nodulin-related protein 1 [Morus notabilis]		1	8.89194e-05	62.494	ASGYLHQYETK(1)NSGAPAGHAK	3	-0.99992	1
TRINITY_DN25464_c0_g1_m.7427	292	K	Cytochrome c1-1, heme protein, mitochondrial OS=Solanum tuberosum OX=4113 GN=CYCL PE=2 SV=1	CYCL	1	0.00239304	105.04	LK(1)WSPLK	2	-4.6755	1
TRINITY_DN25469_c0_g1_m.7433	362	K	Chloroplast stem-loop binding protein of 41 kDa b, chloroplastic OS=Arabidopsis thaliana OX=3702 GN=CSP41B PE=1 SV=1	CSP41B	1	6.59678e-16	140.01	K(1)EADFSTDDLILGK	2	-1.1406	1
TRINITY_DN25469_c0_g1_m.7433	57	K	Chloroplast stem-loop binding protein of 41 kDa b, chloroplastic OS=Arabidopsis thaliana OX=3702 GN=CSP41B PE=1 SV=1	CSP41B	1	0.0159616	60.589	K(1)ILIMGGTR	2	-3.4172	1
TRINITY_DN25469_c0_g1_m.7433	330	K	Chloroplast stem-loop binding protein of 41 kDa b, chloroplastic OS=Arabidopsis thaliana OX=3702 GN=CSP41B PE=1 SV=1	CSP41B	1	4.90036e-22	175.54	DQHFFASVEK(1)AK	2	-0.824	1
TRINITY_DN25469_c0_g1_m.7433	192	K	Chloroplast stem-loop binding protein of 41 kDa b, chloroplastic OS=Arabidopsis thaliana OX=3702 GN=CSP41B PE=1 SV=1	CSP41B	1	5.7441e-06	108.4	GK(1)LETEDLLASR	2	-1.4925	1
TRINITY_DN25469_c0_g1_m.7433	267	K	Chloroplast stem-loop binding protein of 41 kDa b, chloroplastic OS=Arabidopsis thaliana OX=3702 GN=CSP41B PE=1 SV=1	CSP41B	1	3.64596e-43	203.8	AFVQVLGNEK(1)ASK	2	-2.0723	3
TRINITY_DN25469_c0_g1_m.7433	115	K	Chloroplast stem-loop binding protein of 41 kDa b, chloroplastic OS=Arabidopsis thaliana OX=3702 GN=CSP41B PE=1 SV=1	CSP41B	1	0.00636962	118.06	ILHLK(1)GDRK	2	-2.8392	2
TRINITY_DN25469_c0_g1_m.7433	270	K	Chloroplast stem-loop binding protein of 41 kDa b, chloroplastic OS=Arabidopsis thaliana OX=3702 GN=CSP41B PE=1 SV=1	CSP41B	1	4.71727e-22	147.19	ASK(1)QVFNISGEK	2	-1.2748	2
TRINITY_DN25471_c0_g1_m.7434	221	K	50S ribosomal protein L13, chloroplastic OS=Arabidopsis thaliana OX=3702 GN=RPL13 PE=2 SV=1	RPL13	1	0.00862632	72.038	ALFNHLK(1)VYK	2	-3.6812	1
TRINITY_DN25496_c0_g1_m.7465	23	K	Exosome complex component RRP43 OS=Homo sapiens OX=9606 GN=EXOSC8 PE=1 SV=1	EXOSC8	1	0.0299566	52.591	LISQNPLK(1)PK	2	12.258	1
TRINITY_DN25497_c1_g1_m.7467	20	K	Thioredoxin H-type 2 OS=Nicotiana tabacum OX=4097 PE=3 SV=1		1	0.000647245	68.49	TVEAWK(1)EHFDK	2	-0.86906	1
TRINITY_DN25499_c0_g1_m.7473	102	K	Superoxide dismutase [Cu-Zn], chloroplastic OS=Pisum sativum OX=3888 GN=SODCP PE=2 SV=1	SODCP	1	0.00107508	99.855	PLTVVAATK(1)K	2	-2.7029	1
TRINITY_DN25567_c0_g1_m.7561	262	K	GEM-like protein 1 OS=Arabidopsis thaliana OX=3702 GN=FIP1 PE=1 SV=1	FIP1	1	0.00134196	65.408	AVNPSTSK(1)VNPAEK	2	-1.1433	1
TRINITY_DN25594_c0_g1_m.7609	192	K	2,3-dimethylmalate lyase OS=Eubacterium barkeri OX=1528 GN=Dml PE=1 SV=1	Dml	1	0.000105772	66.953	ITGTDGFEK(1)LDVR	2	-2.935	1
TRINITY_DN25606_c0_g1_m.7626	200	K	60S ribosomal protein L9 OS=Pisum sativum OX=3888 GN=RPL9 PE=2 SV=1	RPL9	1	5.61879e-05	118.91	SAALINQK(1)CHVK	2	-1.5057	1
TRINITY_DN25611_c0_g2_m.7635	143	K	Pathogenesis-related protein 1 OS=Arabidopsis thaliana OX=3702 GN=PRB1 PE=2 SV=1	PRB1	1	0.0118572	66.664	NSVSLGCAK(1)VK	2	-2.6987	1
TRINITY_DN25616_c0_g1_m.7639	33	K	Superoxide dismutase [Cu-Zn] 2 OS=Mesembryanthemum crystallinum OX=3544 GN=SODCC.2 PE=2 SV=1	SODCC.2	1	0.000701554	57.042	GSLYFVQDSNGPTHVK(1)GR	3	-2.576	1
TRINITY_DN25616_c0_g1_m.7639	136	K	Superoxide dismutase [Cu-Zn] 2 OS=Mesembryanthemum crystallinum OX=3544 GN=SODCC.2 PE=2 SV=1	SODCC.2	1	2.34825e-13	142.51	GGHELSK(1)STGNAGAR	2	0.53007	1
TRINITY_DN25639_c0_g1_m.7673	196	K	Putative low molecular weight protein-tyrosine-phosphatase slr0328 OS=Synechocystis sp. (strain PCC 6803 / Kazusa) OX=1111708 GN=slr0328 PE=1 SV=1	slr0328	1	0.0101697	61.577	FREPLPEDAHK(1)K	3	-3.317	1
TRINITY_DN25649_c0_g1_m.7685	37	K	Inosine triphosphate pyrophosphatase OS=Vitis vinifera OX=29760 GN=VIT_05s0051g00580 PE=2 SV=1	VIT_05s0051g00580	1	0.014344	67.881	PVTFVTGNAK(1)K	2	-1.8908	1
TRINITY_DN25671_c0_g3_m.7712	19	K	Protein SIEVE ELEMENT OCCLUSION B OS=Arabidopsis thaliana OX=3702 GN=SEOB PE=1 SV=1	SEOB	1	0.00387526	72.365	LIK(1)HYSWESK	2	-2.8631	1
TRINITY_DN25716_c1_g1_m.7776	276	K	Chlorophyll a-b binding protein CP29.2, chloroplastic OS=Arabidopsis thaliana OX=3702 GN=LHCB4.2 PE=1 SV=1	LHCB4.2	1	3.15223e-15	104.39	AILQLAEIK(1)HAR	2	-1.5574	1
TRINITY_DN25716_c1_g1_m.7776	267	K	Chlorophyll a-b binding protein CP29.2, chloroplastic OS=Arabidopsis thaliana OX=3702 GN=LHCB4.2 PE=1 SV=1	LHCB4.2	1	0.0022757	95.311	K(1)AILQLAEIK	2	-3.4184	1
TRINITY_DN25716_c1_g1_m.7776	82	K	Chlorophyll a-b binding protein CP29.2, chloroplastic OS=Arabidopsis thaliana OX=3702 GN=LHCB4.2 PE=1 SV=1	LHCB4.2	1	0.0166181	49.097	SVK(1)PSSDRPLWYPGAK	2	0.5057	1
TRINITY_DN25728_c0_g2_m.7790	161	K	Fatty-acid-binding protein 1 OS=Arabidopsis thaliana OX=3702 GN=FAP1 PE=1 SV=1	FAP1	1	0.00591597	71.896	YGK(1)SPSSEIVENK	2	-3.5381	1
TRINITY_DN25728_c0_g2_m.7790	260	K	Fatty-acid-binding protein 1 OS=Arabidopsis thaliana OX=3702 GN=FAP1 PE=1 SV=1	FAP1	1	8.60731e-08	104.04	TTIDGK(1)EVGSIESK	2	-2.2407	1
TRINITY_DN25728_c0_g2_m.7790	129	K	Fatty-acid-binding protein 1 OS=Arabidopsis thaliana OX=3702 GN=FAP1 PE=1 SV=1	FAP1	1	0.0300185	63.301	K(1)SVLGLK	2	-5.5827	1
TRINITY_DN25735_c0_g1_m.7799	193	K	Lactoylglutathione lyase GLX1 OS=Arabidopsis thaliana OX=3702 GN=GLX1 PE=1 SV=1	GLX1	1	0.0192444	65.313	FYEK(1)ALGMR	2	-2.4644	1
TRINITY_DN25746_c0_g1_m.7813	155	K	PREDICTED: probable thylakoid lumen protein sll1769 isoform X2 [Solanum tuberosum]		1	3.53354e-05	88.734	LQSEQQK(1)QVQEFR	2	0.2686	2
TRINITY_DN25757_c0_g1_m.7828	107	K	Nudix hydrolase 26, chloroplastic OS=Arabidopsis thaliana OX=3702 GN=NUDT26 PE=1 SV=1	NUDT26	1	8.38813e-07	123.5	NVGICLINNAK(1)K	2	-2.5958	1
TRINITY_DN25788_c0_g1_m.7863	54	K	NADH dehydrogenase [ubiquinone] flavoprotein 2, mitochondrial OS=Arabidopsis thaliana OX=3702 GN=At4g02580 PE=1 SV=3	At4g02580	1	2.57092e-09	153.25	VK(1)EILSHYPSNYK	2	-1.1687	2
TRINITY_DN25808_c0_g1_m.7898	67	K	Cytochrome c oxidase subunit 5b-1, mitochondrial OS=Arabidopsis thaliana OX=3702 GN=COX5B-1 PE=1 SV=1	COX5B-1	1	0.00539261	64.266	K(1)VEDVMPIATGHER	3	-2.6536	1
TRINITY_DN25809_c1_g1_m.7899	259	K	Glutamine synthetase nodule isozyme OS=Vigna aconitifolia OX=3918 PE=2 SV=1		1	0.0098921	76.85	K(1)DGGYEVIK	2	-4.8991	1
TRINITY_DN25809_c1_g1_m.7899	278	K	Glutamine synthetase nodule isozyme OS=Vigna aconitifolia OX=3918 PE=2 SV=1		1	0.00413626	93.772	HK(1)EHIAAYGEGNER	3	-2.2577	1
TRINITY_DN25809_c1_g1_m.7899	267	K	Glutamine synthetase nodule isozyme OS=Vigna aconitifolia OX=3918 PE=2 SV=1		0.999998	0.0243272	66.664	KDGGYEVIK(1)K	2	-1.616	1
TRINITY_DN25821_c0_g1_m.7915	60	K	Universal stress protein [Parasponia andersonii]		1	2.15739e-09	112.7	DILIAVDHGPK(1)SK	2	-1.1567	1
TRINITY_DN25868_c0_g1_m.7982	276	K	Fructose-bisphosphate aldolase 2, chloroplastic OS=Arabidopsis thaliana OX=3702 GN=FBA2 PE=1 SV=2	FBA2	1	8.5687e-11	112.7	PSMVTPGAESK(1)DK	2	-1.3563	2
TRINITY_DN25868_c0_g1_m.7982	386	K	Fructose-bisphosphate aldolase 2, chloroplastic OS=Arabidopsis thaliana OX=3702 GN=FBA2 PE=1 SV=2	FBA2	1	0.000306244	110.88	YTGEGESEEAK(1)K	2	-3.16	1
TRINITY_DN25868_c0_g1_m.7982	129	K	Fructose-bisphosphate aldolase 2, chloroplastic OS=Arabidopsis thaliana OX=3702 GN=FBA2 PE=1 SV=2	FBA2	1	0.0151094	109.36	K(1)IVDILK	2	-4.7492	1
TRINITY_DN25868_c0_g1_m.7982	58	K	Fructose-bisphosphate aldolase 2, chloroplastic OS=Arabidopsis thaliana OX=3702 GN=FBA2 PE=1 SV=2	FBA2	1	3.20616e-22	174.8	TAK(1)TIASPGR	2	-2.3069	1
TRINITY_DN25868_c0_g1_m.7982	79	K	Fructose-bisphosphate aldolase 2, chloroplastic OS=Arabidopsis thaliana OX=3702 GN=FBA2 PE=1 SV=2	FBA2	1	4.37064e-71	244.44	GILAMDESNATCGK(1)R	2	-2.0402	7
TRINITY_DN25868_c0_g1_m.7982	345	K	Fructose-bisphosphate aldolase 2, chloroplastic OS=Arabidopsis thaliana OX=3702 GN=FBA2 PE=1 SV=2	FBA2	1	1.56607e-09	177.41	ALQNTALK(1)TWGGRPENVK	3	1.9174	1
TRINITY_DN25868_c0_g1_m.7982	375	K	Fructose-bisphosphate aldolase 2, chloroplastic OS=Arabidopsis thaliana OX=3702 GN=FBA2 PE=1 SV=2	FBA2	1	9.78645e-51	198.44	SNSLAQLGK(1)YTGEGESEEAK	2	-0.47998	2
TRINITY_DN25868_c0_g1_m.7982	366	K	Fructose-bisphosphate aldolase 2, chloroplastic OS=Arabidopsis thaliana OX=3702 GN=FBA2 PE=1 SV=2	FBA2	1	2.8007e-30	203.97	AK(1)SNSLAQLGK	2	-2.1341	3
TRINITY_DN25868_c0_g1_m.7982	278	K	Fructose-bisphosphate aldolase 2, chloroplastic OS=Arabidopsis thaliana OX=3702 GN=FBA2 PE=1 SV=2	FBA2	1	1.122e-16	162.23	DK(1)ATPTQVADYTLK	2	0.81838	1
TRINITY_DN25868_c0_g1_m.7982	144	K	Fructose-bisphosphate aldolase 2, chloroplastic OS=Arabidopsis thaliana OX=3702 GN=FBA2 PE=1 SV=2	FBA2	1	0.000518448	94.791	EQNIVPGIK(1)VDK	2	-2.941	2
TRINITY_DN25868_c0_g1_m.7982	355	K	Fructose-bisphosphate aldolase 2, chloroplastic OS=Arabidopsis thaliana OX=3702 GN=FBA2 PE=1 SV=2	FBA2	1	2.40575e-12	137.58	PENVK(1)AAQDALLLR	2	-1.3876	1
TRINITY_DN25874_c0_g1_m.7994	269	K	Outer envelope pore protein 37, chloroplastic OS=Pisum sativum OX=3888 GN=OEP37 PE=1 SV=1	OEP37	1	0.00908841	65.933	LK(1)AGYDSEVR	2	-3.032	1
TRINITY_DN25874_c0_g1_m.7994	70	K	Outer envelope pore protein 37, chloroplastic OS=Pisum sativum OX=3888 GN=OEP37 PE=1 SV=1	OEP37	1	0.0111864	49.16	LK(1)VSFQNDHR	2	-0.13665	1
TRINITY_DN25874_c0_g1_m.7994	68	K	Outer envelope pore protein 37, chloroplastic OS=Pisum sativum OX=3888 GN=OEP37 PE=1 SV=1	OEP37	1	0.0155558	84.368	LLENLAK(1)LK	2	-2.8837	1
TRINITY_DN25875_c0_g1_m.7995	126	K	Chlorophyll a-b binding protein 6A, chloroplastic OS=Solanum lycopersicum OX=4081 GN=CAB6A PE=2 SV=1	CAB6A	1	7.1555e-06	120.33	FK(1)ESELIHCR	2	-1.5041	1
TRINITY_DN25882_c0_g1_m.8005	269	K	Monodehydroascorbate reductase OS=Solanum lycopersicum OX=4081 GN=AFRR PE=1 SV=1	AFRR	1	8.38707e-12	119.55	PLTTLFK(1)GQVEEAK	2	-0.75115	1
TRINITY_DN25882_c0_g1_m.8005	26	K	Monodehydroascorbate reductase OS=Solanum lycopersicum OX=4081 GN=AFRR PE=1 SV=1	AFRR	0.999953	3.68131e-05	83.061	EFAK(1)QGVKPGELAIISK	2	-0.3601	1
TRINITY_DN25882_c0_g1_m.8005	380	K	Monodehydroascorbate reductase OS=Solanum lycopersicum OX=4081 GN=AFRR PE=1 SV=1	AFRR	1	0.0345908	52.591	PK(1)FGSYWIK	2	-2.7376	1
TRINITY_DN25942_c0_g1_m.8087	154	K	Ferritin-3, chloroplastic OS=Glycine max OX=3847 PE=2 SV=1		1	0.0133691	60.709	LMEYQNK(1)R	2	-1.5184	2
TRINITY_DN25942_c0_g1_m.8087	196	K	Ferritin-3, chloroplastic OS=Glycine max OX=3847 PE=2 SV=1		1	0.00355398	45.654	LTNEK(1)LLHLHSVADR	3	-1.1549	1
TRINITY_DN25942_c0_g1_m.8087	230	K	Ferritin-3, chloroplastic OS=Glycine max OX=3847 PE=2 SV=1		1	0.0327181	52.591	K(1)ISEYVAQLR	2	-2.0512	1
TRINITY_DN25944_c0_g1_m.8094	261	K	Electron transfer flavoprotein subunit beta, mitochondrial OS=Arabidopsis thaliana OX=3702 GN=ETFB PE=1 SV=1	ETFB	1	0.0014257	54.436	YATLPNIMK(1)AK	2	-2.672	2
TRINITY_DN25944_c0_g1_m.8094	218	K	Electron transfer flavoprotein subunit beta, mitochondrial OS=Arabidopsis thaliana OX=3702 GN=ETFB PE=1 SV=1	ETFB	0.99993	4.32497e-16	123.99	VVLDKEK(1)QVVTVDR	2	-1.5963	1
TRINITY_DN25944_c0_g1_m.8094	293	K	Electron transfer flavoprotein subunit beta, mitochondrial OS=Arabidopsis thaliana OX=3702 GN=ETFB PE=1 SV=1	ETFB	1	5.29011e-05	78.864	SDLEVLQVTEPPK(1)R	2	0.0488	2
TRINITY_DN25944_c0_g1_m.8094	311	K	Electron transfer flavoprotein subunit beta, mitochondrial OS=Arabidopsis thaliana OX=3702 GN=ETFB PE=1 SV=1	ETFB	1	0.0119257	87.251	LK(1)NEAHVI	2	-1.9333	1
TRINITY_DN25953_c0_g1_m.8104	269	K	Sucrose synthase 6 OS=Arabidopsis thaliana OX=3702 GN=SUS6 PE=1 SV=1	SUS6	1	0.00932925	69.905	K(1)LELIFSR	2	-3.083	1
TRINITY_DN25953_c0_g1_m.8104	350	K	Sucrose synthase 6 OS=Arabidopsis thaliana OX=3702 GN=SUS6 PE=1 SV=1	SUS6	1	0.0130592	66.485	GTK(1)CNQEVEPIFNTK	2	-1.5289	1
TRINITY_DN25953_c0_g1_m.8104	630	K	Sucrose synthase 6 OS=Arabidopsis thaliana OX=3702 GN=SUS6 PE=1 SV=1	SUS6	1	0.00786701	65.879	SKDREEIAEIK(1)K	3	-3.2598	1
TRINITY_DN25953_c0_g1_m.8104	268	K	Sucrose synthase 6 OS=Arabidopsis thaliana OX=3702 GN=SUS6 PE=1 SV=1	SUS6	1	3.14875e-09	117.99	TVSEVLQAPDPK(1)K	2	-1.7192	1
TRINITY_DN25953_c0_g1_m.8104	171	K	Sucrose synthase 6 OS=Arabidopsis thaliana OX=3702 GN=SUS6 PE=1 SV=1	SUS6	1	3.44447e-12	130.99	FMSSK(1)LTSSSGNAK	2	-1.3586	6
TRINITY_DN25990_c0_g1_m.8169	190	K	Probable ATP synthase 24 kDa subunit, mitochondrial OS=Arabidopsis thaliana OX=3702 GN=At2g21870 PE=1 SV=1	At2g21870	1	9.69153e-35	141.87	KEDLPK(1)YEEQLELK	2	-0.52242	2
TRINITY_DN25990_c0_g1_m.8169	209	K	Probable ATP synthase 24 kDa subunit, mitochondrial OS=Arabidopsis thaliana OX=3702 GN=At2g21870 PE=1 SV=1	At2g21870	1	0.00532373	50.09	K(1)EALEAMETQK	2	-1.8013	1
TRINITY_DN25990_c0_g1_m.8169	201	K	Probable ATP synthase 24 kDa subunit, mitochondrial OS=Arabidopsis thaliana OX=3702 GN=At2g21870 PE=1 SV=1	At2g21870	1	8.71876e-09	139.78	ISK(1)AQLEELK	2	-2.4032	2
TRINITY_DN25990_c0_g1_m.8169	165	K	Probable ATP synthase 24 kDa subunit, mitochondrial OS=Arabidopsis thaliana OX=3702 GN=At2g21870 PE=1 SV=1	At2g21870	1	0.000110056	94.791	K(1)GMALLTAEFDK	2	-0.96906	4
TRINITY_DN25990_c0_g1_m.8169	156	K	Probable ATP synthase 24 kDa subunit, mitochondrial OS=Arabidopsis thaliana OX=3702 GN=At2g21870 PE=1 SV=1	At2g21870	1	0.00498222	98.009	ELK(1)NPLLR	2	-3.9106	2
TRINITY_DN25990_c0_g1_m.8169	94	K	Probable ATP synthase 24 kDa subunit, mitochondrial OS=Arabidopsis thaliana OX=3702 GN=At2g21870 PE=1 SV=1	At2g21870	1	1.48142e-30	203.55	EK(1)ADLFSESQR	2	-0.6522	1
TRINITY_DN25990_c0_g1_m.8169	43	K	Probable ATP synthase 24 kDa subunit, mitochondrial OS=Arabidopsis thaliana OX=3702 GN=At2g21870 PE=1 SV=1	At2g21870	1	0.000162988	103.87	PALLK(1)GDEMLK	2	-1.6066	8
TRINITY_DN25990_c0_g1_m.8169	126	K	Probable ATP synthase 24 kDa subunit, mitochondrial OS=Arabidopsis thaliana OX=3702 GN=At2g21870 PE=1 SV=1	At2g21870	1	5.73889e-06	123.5	TYLLTLK(1)EIR	2	-2.3267	1
TRINITY_DN26014_c0_g1_m.8204	42	K	Eukaryotic translation initiation factor 5A-2 OS=Nicotiana plumbaginifolia OX=4092 GN=EIF-5A2 PE=2 SV=1	EIF-5A2	1	0.00949847	57.293	ACK(1)VVEVSTSK	2	-1.8	1
TRINITY_DN26014_c0_g1_m.8204	19	K	Eukaryotic translation initiation factor 5A-2 OS=Nicotiana plumbaginifolia OX=4092 GN=EIF-5A2 PE=2 SV=1	EIF-5A2	1	8.37748e-27	117.77	ADAGASK(1)TYPQQAGTVR	2	-0.8347	1
TRINITY_DN26024_c1_g1_m.8223	120	K	serrate RNA effector molecule homolog [Morus notabilis]		0.999997	0.000538839	78.864	GK(1)HSENKPLVAPVPR	3	-2.7598	1
TRINITY_DN26043_c0_g1_m.8256	11	K	40S ribosomal protein S14 OS=Zea mays OX=4577 PE=3 SV=1		1	0.00234851	49.097	NREPK(1)EENVTLGPAVR	3	-0.82159	1
TRINITY_DN26043_c0_g1_m.8256	106	K	40S ribosomal protein S14 OS=Zea mays OX=4577 PE=3 SV=1		1	0.0019609	82.437	TK(1)TPGPGAQSALR	2	-1.2892	1
TRINITY_DN26044_c0_g1_m.8257	127	K	Light-harvesting complex-like protein OHP2, chloroplastic OS=Arabidopsis thaliana OX=3702 GN=OHP2 PE=2 SV=1	OHP2	1	0.00702494	58.426	ELQEYFK(1)EK	2	-2.7974	1
TRINITY_DN26044_c0_g1_m.8257	120	K	Light-harvesting complex-like protein OHP2, chloroplastic OS=Arabidopsis thaliana OX=3702 GN=OHP2 PE=2 SV=1	OHP2	1	0.00010912	83.623	AK(1)ELQEYFK	2	0.7688	1
TRINITY_DN26049_c0_g2_m.8269	52	K	Probable glutathione S-transferase parC OS=Nicotiana tabacum OX=4097 GN=PARC PE=2 SV=1	PARC	1	3.34944e-09	90.142	SPLLLQMNPVHK(1)K	2	-1.7235	1
TRINITY_DN26083_c0_g1_m.8316	225	K	thioredoxin protein [Medicago truncatula]		1	0.00124848	79.809	VIDPLIGK(1)K	2	-1.9509	1
TRINITY_DN26083_c0_g1_m.8316	46	K	thioredoxin protein [Medicago truncatula]		1	0.00655093	91.783	LDGFVYGK(1)HR	2	-1.5423	1
TRINITY_DN26083_c0_g1_m.8316	183	K	thioredoxin protein [Medicago truncatula]		1	0.03657	46.447	VSFK(1)YSTSR	2	-3.2093	1
TRINITY_DN26101_c0_g1_m.8342	190	K	Mitochondrial import receptor subunit TOM40-1 OS=Arabidopsis thaliana OX=3702 GN=TOM40-1 PE=1 SV=3	TOM40-1	1	0.0339194	56.378	K(1)SGIGYAAR	2	-4.291	1
TRINITY_DN26101_c0_g1_m.8342	117	K	Mitochondrial import receptor subunit TOM40-1 OS=Arabidopsis thaliana OX=3702 GN=TOM40-1 PE=1 SV=3	TOM40-1	1	0.000276072	78.043	VK(1)CDLTENLILK	2	-0.62144	1
TRINITY_DN26102_c0_g1_m.8343	103	K	Peroxisomal multifunctional enzyme type 2 OS=Rattus norvegicus OX=10116 GN=Hsd17b4 PE=1 SV=3	Hsd17b4	1	0.0233104	63.397	IK(1)GSLSAAQK	2	-4.0218	1
TRINITY_DN26146_c0_g1_m.8401	4	K	Probable acylpyruvase FAHD1, mitochondrial OS=Arabidopsis thaliana OX=3702 GN=FAHD1 PE=1 SV=1	FAHD1	1	0.000292889	92.732	AAK(1)LLQVGTK	2	-3.05	1
TRINITY_DN26155_c0_g1_m.8412	265	K	Succinate dehydrogenase [ubiquinone] iron-sulfur subunit 2, mitochondrial OS=Arabidopsis thaliana OX=3702 GN=SDH2-2 PE=1 SV=2	SDH2-2	1	0.000365632	83.623	GLNPGK(1)QIQNIK	2	-2.9245	1
TRINITY_DN26155_c0_g1_m.8412	58	K	Succinate dehydrogenase [ubiquinone] iron-sulfur subunit 2, mitochondrial OS=Arabidopsis thaliana OX=3702 GN=SDH2-2 PE=1 SV=2	SDH2-2	0.998204	0.0336519	63.908	WNPDK(0.998)PGK(0.002)PELQDYK	3	-3.1072	1
TRINITY_DN26164_c2_g1_m.8430	272	K	Ferredoxin--NADP reductase, leaf isozyme, chloroplastic OS=Pisum sativum OX=3888 GN=PETH PE=1 SV=1	PETH	1	0.000649126	112.8	MEEK(1)YPDNFR	2	-1.6583	3
TRINITY_DN26164_c2_g1_m.8430	203	K	Ferredoxin--NADP reductase, leaf isozyme, chloroplastic OS=Pisum sativum OX=3888 GN=PETH PE=1 SV=1	PETH	1	0.00577134	61.577	ITGPVGK(1)EMLMPK	2	-3.5141	1
TRINITY_DN26164_c2_g1_m.8430	85	K	Ferredoxin--NADP reductase, leaf isozyme, chloroplastic OS=Pisum sativum OX=3888 GN=PETH PE=1 SV=1	PETH	1	0.000961669	146.03	PK(1)NPYTGR	2	-2.2505	2
TRINITY_DN26164_c2_g1_m.8430	314	K	Ferredoxin--NADP reductase, leaf isozyme, chloroplastic OS=Pisum sativum OX=3888 GN=PETH PE=1 SV=1	PETH	1	4.29796e-10	127.93	K(1)DNTYIYMCGLK	2	-2.4034	2
TRINITY_DN26164_c2_g1_m.8430	135	K	Ferredoxin--NADP reductase, leaf isozyme, chloroplastic OS=Pisum sativum OX=3888 GN=PETH PE=1 SV=1	PETH	0.988887	2.19071e-08	139.7	EGQSIGVIADGVDK(0.989)NGK(0.011)PHK	3	-0.11566	3
TRINITY_DN26164_c2_g1_m.8430	81	K	Ferredoxin--NADP reductase, leaf isozyme, chloroplastic OS=Pisum sativum OX=3888 GN=PETH PE=1 SV=1	PETH	1	9.21827e-13	147.72	KDEEGVVTNK(1)FK	2	-2.7197	5
TRINITY_DN26164_c2_g1_m.8430	294	K	Ferredoxin--NADP reductase, leaf isozyme, chloroplastic OS=Pisum sativum OX=3888 GN=PETH PE=1 SV=1	PETH	1	1.2256e-20	139.61	GEK(1)MYIQTR	2	-2.7939	5
TRINITY_DN26164_c2_g1_m.8430	166	K	Ferredoxin--NADP reductase, leaf isozyme, chloroplastic OS=Pisum sativum OX=3888 GN=PETH PE=1 SV=1	PETH	1	5.58093e-06	143.56	TVSLCVK(1)R	2	-3.4967	1
TRINITY_DN26173_c0_g1_m.8441	48	K	Probable histone H2A.5 OS=Arabidopsis thaliana OX=3702 GN=At5g27670 PE=1 SV=1	At5g27670	1	0.0276052	46.033	SVK(1)AGLQFPVGR	2	-3.5569	1
TRINITY_DN26181_c0_g1_m.8453	216	K	serrate RNA effector molecule homolog [Morus notabilis]		1	0.036816	60.892	ATK(1)LETAAR	2	-3.1243	1
TRINITY_DN26186_c0_g1_m.8465	105	K	Protein usf OS=Aquifex pyrophilus OX=2714 GN=usf PE=4 SV=1	usf	1	1.55074e-08	93.772	NHAVK(1)ISQLGDGFK	2	-1.2275	1
TRINITY_DN26198_c0_g1_m.8486	42	K	Chlorophyll a-b binding protein 151, chloroplastic OS=Gossypium hirsutum OX=3635 GN=CAB-151 PE=2 SV=2	CAB-151	1	2.20305e-32	183	TVK(1)SAPQSIWYGPDRPK	2	-0.9163	3
TRINITY_DN26206_c0_g1_m.8498	32	K	Chaperone protein dnaJ 49 [Morus notabilis]		0.999695	0.0328594	50.297	AK(1)EKEEREMEK	2	-11.89	1
TRINITY_DN26221_c0_g1_m.8521	127	K	Peptidyl-prolyl cis-trans isomerase OS=Catharanthus roseus OX=4058 GN=PCKR1 PE=1 SV=1	PCKR1	1	0.00142191	96.311	FADENFVK(1)K	2	-2.2419	1
TRINITY_DN26221_c0_g1_m.8521	181	K	Peptidyl-prolyl cis-trans isomerase OS=Catharanthus roseus OX=4058 GN=PCKR1 PE=1 SV=1	PCKR1	1	7.00486e-05	144.47	AVEK(1)VGSSSGR	2	-3.1184	1
TRINITY_DN26221_c0_g1_m.8521	162	K	Peptidyl-prolyl cis-trans isomerase OS=Catharanthus roseus OX=4058 GN=PCKR1 PE=1 SV=1	PCKR1	1	0.000603302	77.358	TEWLDGK(1)HVVFGK	2	-3.1498	1
TRINITY_DN26221_c0_g1_m.8521	177	K	Peptidyl-prolyl cis-trans isomerase OS=Catharanthus roseus OX=4058 GN=PCKR1 PE=1 SV=1	PCKR1	1	0.0176136	47.361	VVEGLDIIK(1)AVEK	2	-1.3236	1
TRINITY_DN26221_c0_g1_m.8521	86	K	Peptidyl-prolyl cis-trans isomerase OS=Catharanthus roseus OX=4058 GN=PCKR1 PE=1 SV=1	PCKR1	0.999981	0.0030772	68.548	SGKPLHYK(1)GSTFHR	3	-1.7274	1
TRINITY_DN26233_c0_g1_m.8539	164	K	Wound-responsive protein GWIN3 OS=Populus sp. OX=3697 GN=GWIN3 PE=2 SV=1	GWIN3	1	0.00064339	79.311	HVYK(1)LVSSFNTR	2	-1.4582	1
TRINITY_DN26233_c0_g1_m.8539	153	K	Wound-responsive protein GWIN3 OS=Populus sp. OX=3697 GN=GWIN3 PE=2 SV=1	GWIN3	1	0.0233851	60.709	FSWFK(1)IQK	2	-2.2177	1
TRINITY_DN26237_c0_g2_m.8546	39	K	Putative phosphatidylglycerol/phosphatidylinositol transfer protein DDB_G0282179 OS=Dictyostelium discoideum OX=44689 GN=DDB_G0282179 PE=3 SV=2	DDB_G0282179	1	3.24083e-09	121.69	VK(1)GVEIFPDPVVSGK	2	-0.36795	2
TRINITY_DN26255_c0_g1_m.8576	40	K	Hydroxyphenylpyruvate reductase OS=Plectranthus scutellarioides OX=4142 GN=HPPR PE=1 SV=2	HPPR	1	0.000297996	96.957	AQFLK(1)DNANSVR	2	-2.0536	1
TRINITY_DN26255_c0_g1_m.8576	141	K	Hydroxyphenylpyruvate reductase OS=Plectranthus scutellarioides OX=4142 GN=HPPR PE=1 SV=2	HPPR	1	0.0135104	47.349	LTTK(1)FSGK	2	-4.8712	1
TRINITY_DN26305_c0_g1_m.8646	123	K	Nucleoside diphosphate kinase 2, chloroplastic OS=Nicotiana tabacum OX=4097 GN=NDPK2 PE=1 SV=1	NDPK2	1	0.000118693	102.55	LTGLK(1)LFQCPR	2	-0.75901	1
TRINITY_DN26305_c0_g1_m.8646	137	K	Nucleoside diphosphate kinase 2, chloroplastic OS=Nicotiana tabacum OX=4097 GN=NDPK2 PE=1 SV=1	NDPK2	1	5.09485e-10	129.69	DLAEEHYK(1)DLK	2	-0.8822	2
TRINITY_DN26305_c0_g1_m.8646	173	K	Nucleoside diphosphate kinase 2, chloroplastic OS=Nicotiana tabacum OX=4097 GN=NDPK2 PE=1 SV=1	NDPK2	1	3.61246e-19	86.135	K(1)LIGATNPLQSEPGTIR	2	-1.0733	1
TRINITY_DN26305_c0_g1_m.8646	118	K	Nucleoside diphosphate kinase 2, chloroplastic OS=Nicotiana tabacum OX=4097 GN=NDPK2 PE=1 SV=1	NDPK2	1	0.00668311	56.014	GFK(1)LTGLK	2	-3.5892	1
TRINITY_DN26315_c0_g1_m.8661	87	K	ATP-dependent (S)-NAD(P)H-hydrate dehydratase OS=Vitis vinifera OX=29760 GN=VIT_05s0020g02800 PE=3 SV=1	VIT_05s0020g02800	1	6.24663e-10	135.63	GQAGK(1)IAVIGGCR	2	-2.9474	1
TRINITY_DN26315_c0_g1_m.8661	284	K	ATP-dependent (S)-NAD(P)H-hydrate dehydratase OS=Vitis vinifera OX=29760 GN=VIT_05s0020g02800 PE=3 SV=1	VIT_05s0020g02800	1	0.00114511	99.174	TVK(1)SVSIYGSPR	2	-2.2425	1
TRINITY_DN26325_c2_g1_m.8678	207	K	Lactoylglutathione lyase OS=Glycine max OX=3847 GN=GLXI PE=1 SV=1	GLXI	1	0.0283932	56.014	MK(1)GIAFIK	2	-3.8441	1
TRINITY_DN26343_c0_g3_m.8702	50	K	Ribosomal RNA large subunit methyltransferase E OS=Methanocaldococcus jannaschii (strain ATCC 43067 / DSM 2661 / JAL-1 / JCM 10045 / NBRC 100440) OX=243232 GN=rlmE PE=3 SV=1	rlmE	1	0.0091918	67.903	LLQIQK(1)QYK	2	-2.8616	1
TRINITY_DN26343_c0_g3_m.8702	44	K	Ribosomal RNA large subunit methyltransferase E OS=Methanocaldococcus jannaschii (strain ATCC 43067 / DSM 2661 / JAL-1 / JCM 10045 / NBRC 100440) OX=243232 GN=rlmE PE=3 SV=1	rlmE	1	0.0026125	67.507	SAFK(1)LLQIQK	2	-2.6113	1
TRINITY_DN26362_c0_g1_m.8727	80	K	Chlorophyll a-b binding protein 40, chloroplastic OS=Nicotiana tabacum OX=4097 GN=CAB40 PE=2 SV=1	CAB40	1	4.53472e-62	199.84	SATK(1)VASSGSPWYGPDR	2	-1.1892	3
TRINITY_DN26366_c0_g1_m.8732	189	K	Thioredoxin-like 2, chloroplastic OS=Oryza sativa subsp. japonica OX=39947 GN=Os05g0200100 PE=2 SV=1	Os05g0200100	1	0.000245356	86.243	LK(1)DAIATHNTAR	2	-1.9001	1
TRINITY_DN26378_c0_g2_m.8744	85	K	Superoxide dismutase [Fe] 2, chloroplastic OS=Arabidopsis thaliana OX=3702 GN=FSD2 PE=1 SV=1	FSD2	1	0.00946165	48.785	ETFEYHWGK(1)HHR	2	1.0798	1
TRINITY_DN26383_c0_g1_m.8751	65	K	RNA-binding protein Y14 OS=Arabidopsis thaliana OX=3702 GN=Y14 PE=1 SV=1	Y14	1	1.32193e-05	77.431	LK(1)SAITGGGASSSLVSQK	2	-0.44714	1
TRINITY_DN26385_c0_g1_m.8755	29	K	Peptidyl-prolyl cis-trans isomerase CYP19-4 OS=Arabidopsis thaliana OX=3702 GN=CYP19-4 PE=1 SV=2	CYP19-4	1	0.00418103	91.783	FADENFK(1)LK	2	-1.7916	1
TRINITY_DN26394_c0_g1_m.8768	173	K	60S ribosomal protein L13-1 OS=Arabidopsis thaliana OX=3702 GN=RPL13B PE=1 SV=1	RPL13B	1	0.0156608	65.404	LTNELK(1)SFK	2	-3.9189	1
TRINITY_DN26394_c0_g1_m.8768	122	K	60S ribosomal protein L13-1 OS=Arabidopsis thaliana OX=3702 GN=RPL13B PE=1 SV=1	RPL13B	1	0.0139611	56.091	AK(1)LVVFPR	2	-3.6481	1
TRINITY_DN26404_c0_g1_m.8782	156	K	Pentatricopeptide repeat-containing protein At1g61870, mitochondrial OS=Arabidopsis thaliana OX=3702 GN=PPR336 PE=2 SV=2	PPR336	1	0.000288584	75.474	TFK(1)QCDELGVPR	2	0.28794	1
TRINITY_DN26405_c0_g1_m.8785	432	K	1-deoxy-D-xylulose 5-phosphate reductoisomerase, chloroplastic OS=Oryza sativa subsp. japonica OX=39947 GN=DXR PE=2 SV=2	DXR	1	0.0356048	44.82	VVELTCDK(1)HR	2	-2.7142	1
TRINITY_DN26412_c0_g1_m.8792	40	K	PREDICTED: mitochondrial acidic protein MAM33 [Solanum lycopersicum]		1	4.06992e-15	192.14	SLK(1)DHYLEVSK	2	-2.2445	1
TRINITY_DN26416_c0_g1_m.8796	71	K	Reactive Intermediate Deaminase A, chloroplastic OS=Arabidopsis thaliana OX=3702 GN=RIDA PE=1 SV=1	RIDA	1	0.0033803	86.729	TDK(1)APAALGPYSQAIK	2	-2.2099	1
TRINITY_DN26416_c0_g1_m.8796	125	K	Reactive Intermediate Deaminase A, chloroplastic OS=Arabidopsis thaliana OX=3702 GN=RIDA PE=1 SV=1	RIDA	1	6.20649e-06	88.796	NMGEILK(1)ASGANYSSVVK	2	-0.49911	1
TRINITY_DN26420_c0_g1_m.8800	384	K	Chloroplast stem-loop binding protein of 41 kDa a, chloroplastic OS=Arabidopsis thaliana OX=3702 GN=CSP41A PE=1 SV=1	CSP41A	0.806759	0.00651296	47.361	DK(0.807)K(0.181)DIK(0.013)FELDDK	3	-3.8106	1
TRINITY_DN26420_c0_g1_m.8800	179	K	Chloroplast stem-loop binding protein of 41 kDa a, chloroplastic OS=Arabidopsis thaliana OX=3702 GN=CSP41A PE=1 SV=1	CSP41A	1	0.00402864	47.334	PVVDWAK(1)SSGVK	2	-1.2844	1
TRINITY_DN26422_c0_g2_m.8803	124	K	Peroxiredoxin Q, chloroplastic OS=Populus jackii OX=640484 GN=PRXQ PE=1 SV=1	PRXQ	1	4.61855e-95	237.89	K(1)AGAEVIGISGDDVSSHK	2	-0.45312	4
TRINITY_DN26422_c0_g2_m.8803	89	K	Peroxiredoxin Q, chloroplastic OS=Populus jackii OX=640484 GN=PRXQ PE=1 SV=1	PRXQ	1	0.0111542	65.156	SVNLSK(1)FK	2	-3.7876	1
TRINITY_DN26422_c0_g2_m.8803	141	K	Peroxiredoxin Q, chloroplastic OS=Populus jackii OX=640484 GN=PRXQ PE=1 SV=1	PRXQ	1	6.01215e-11	81.618	AGAEVIGISGDDVSSHK(1)AFAK	3	-1.7062	2
TRINITY_DN26422_c0_g2_m.8803	68	K	Peroxiredoxin Q, chloroplastic OS=Populus jackii OX=640484 GN=PRXQ PE=1 SV=1	PRXQ	1	2.78482e-09	112.93	K(1)GTVPPAFTLK	2	-2.4886	2
TRINITY_DN26422_c0_g2_m.8803	208	K	Peroxiredoxin Q, chloroplastic OS=Populus jackii OX=640484 GN=PRXQ PE=1 SV=1	PRXQ	1	1.32935e-09	146.88	HIDETLK(1)ILK	2	-1.7635	1
TRINITY_DN26422_c0_g2_m.8803	78	K	Peroxiredoxin Q, chloroplastic OS=Populus jackii OX=640484 GN=PRXQ PE=1 SV=1	PRXQ	1	7.25372e-05	97.594	GTVPPAFTLK(1)DQDGK	2	-1.289	2
TRINITY_DN26422_c0_g2_m.8803	121	K	Peroxiredoxin Q, chloroplastic OS=Populus jackii OX=640484 GN=PRXQ PE=1 SV=1	PRXQ	0.999839	0.0292062	87.251	DSYEK(1)FKK	2	-1.7862	1
TRINITY_DN26425_c1_g1_m.8811	181	K	ATP synthase gamma chain, chloroplastic OS=Nicotiana tabacum OX=4097 GN=ATPC PE=1 SV=1	ATPC	1	0.000891834	102.46	K(1)GNTYFQR	2	-4.033	1
TRINITY_DN26425_c1_g1_m.8811	83	K	ATP synthase gamma chain, chloroplastic OS=Nicotiana tabacum OX=4097 GN=ATPC PE=1 SV=1	ATPC	1	0.000229307	123.42	ITEAMK(1)LVAAAK	2	-4.0512	2
TRINITY_DN26425_c1_g1_m.8811	135	K	ATP synthase gamma chain, chloroplastic OS=Nicotiana tabacum OX=4097 GN=ATPC PE=1 SV=1	ATPC	1	1.20641e-09	101.82	K(1)VALVVVTGDR	2	-1.9442	1
TRINITY_DN26425_c1_g1_m.8811	77	K	ATP synthase gamma chain, chloroplastic OS=Nicotiana tabacum OX=4097 GN=ATPC PE=1 SV=1	ATPC	1	0.0151105	68.49	NTQK(1)ITEAMK	2	-2.7096	2
TRINITY_DN26425_c1_g1_m.8811	352	K	ATP synthase gamma chain, chloroplastic OS=Nicotiana tabacum OX=4097 GN=ATPC PE=1 SV=1	ATPC	1	3.13343e-145	322.02	MSAMSNATDNAVELK(1)K	2	6.845	12
TRINITY_DN26425_c1_g1_m.8811	73	K	ATP synthase gamma chain, chloroplastic OS=Nicotiana tabacum OX=4097 GN=ATPC PE=1 SV=1	ATPC	1	1.81426e-10	162.59	IDSVK(1)NTQK	2	-3.0475	1
TRINITY_DN26425_c1_g1_m.8811	89	K	ATP synthase gamma chain, chloroplastic OS=Nicotiana tabacum OX=4097 GN=ATPC PE=1 SV=1	ATPC	1	0.0128238	76.833	LVAAAK(1)VR	2	-5.0425	1
TRINITY_DN26425_c1_g1_m.8811	157	K	ATP synthase gamma chain, chloroplastic OS=Nicotiana tabacum OX=4097 GN=ATPC PE=1 SV=1	ATPC	1	6.59518e-05	112.7	GLCGSFNNSIIK(1)K	2	1.0179	1
TRINITY_DN26427_c0_g1_m.8814	97	K	Photosystem I reaction center subunit III, chloroplastic OS=Arabidopsis thaliana OX=3702 GN=PSAF PE=1 SV=1	PSAF	1	0.0323442	72.492	K(1)LESSLK	2	-3.7606	1
TRINITY_DN26440_c0_g1_m.8836	149	K	ATP synthase subunit O, mitochondrial OS=Ipomoea batatas OX=4120 PE=1 SV=1		1	2.26983e-07	154.66	VEAIK(1)DIFSHVK	2	-1.6043	1
TRINITY_DN26440_c0_g1_m.8836	228	K	ATP synthase subunit O, mitochondrial OS=Ipomoea batatas OX=4120 PE=1 SV=1		0.760033	0.00432356	143.56	K(0.24)VK(0.76)LEQK	2	-3.5958	1
TRINITY_DN26440_c0_g1_m.8836	185	K	ATP synthase subunit O, mitochondrial OS=Ipomoea batatas OX=4120 PE=1 SV=1		1	0.000874837	74.486	FK(1)QLTMAHK	2	-1.3519	2
TRINITY_DN26440_c0_g1_m.8836	156	K	ATP synthase subunit O, mitochondrial OS=Ipomoea batatas OX=4120 PE=1 SV=1		1	9.81376e-24	166.71	DIFSHVK(1)LSDVTK	2	-0.84359	1
TRINITY_DN26440_c0_g1_m.8836	255	K	ATP synthase subunit O, mitochondrial OS=Ipomoea batatas OX=4120 PE=1 SV=1		1	0.0303118	56.378	VFDMSIK(1)TR	2	-2.3255	2
TRINITY_DN26440_c0_g1_m.8836	126	K	ATP synthase subunit O, mitochondrial OS=Ipomoea batatas OX=4120 PE=1 SV=1		1	0.00111778	78.816	K(1)SPLFSEFIR	2	-2.2232	1
TRINITY_DN26440_c0_g1_m.8836	223	K	ATP synthase subunit O, mitochondrial OS=Ipomoea batatas OX=4120 PE=1 SV=1		1	2.44531e-15	163.43	ETLQEILGK(1)GK	2	-1.5732	1
TRINITY_DN26508_c0_g2_m.8940	99	K	Plastid-lipid-associated protein, chloroplastic OS=Citrus unshiu OX=55188 GN=PAP PE=2 SV=1	PAP	1	7.60761e-22	165.39	K(1)ALVDSFYGTDR	2	-1.4182	1
TRINITY_DN26513_c0_g1_m.8947	109	K	60S acidic ribosomal protein P0-2 OS=Arabidopsis thaliana OX=3702 GN=RPP0B PE=1 SV=2	RPP0B	1	0.017295	56.091	YK(1)VGAPAR	2	-4.4698	1
TRINITY_DN26569_c0_g1_m.9025	179	K	Serine carboxypeptidase-like 40 OS=Arabidopsis thaliana OX=3702 GN=SCPL40 PE=2 SV=2	SCPL40	1	0.0227046	53.028	VYSDGK(1)TLYTNR	2	-0.61045	1
TRINITY_DN26575_c0_g1_m.9031	74	K	Elongation factor 1-delta OS=Pimpinella brachycarpa OX=45043 PE=2 SV=3		1	0.00229716	45.183	VYAAVPEK(1)PGDAFPNASR	2	-1.3747	1
TRINITY_DN26580_c0_g1_m.9038	164	K	Protein CutA, chloroplastic OS=Arabidopsis thaliana OX=3702 GN=CUTA PE=1 SV=1	CUTA	1	0.0150741	51.872	ESLLEAVK(1)EHVK	2	-2.2133	1
TRINITY_DN26588_c0_g1_m.9050	114	K	40S ribosomal protein S12 OS=Hordeum vulgare OX=4513 GN=RPS12 PE=2 SV=1	RPS12	1	1.43394e-05	106.35	LIK(1)ALCADHNVK	2	-1.4538	1
TRINITY_DN26612_c0_g1_m.9095	121	K	Embryo-specific protein ATS3B OS=Arabidopsis thaliana OX=3702 GN=ATS3B PE=1 SV=1	ATS3B	1	0.000158628	67.548	TGPDGWK(1)PETVK	2	-2.8777	1
TRINITY_DN26616_c0_g1_m.9100	97	K	14-3-3-like protein C OS=Nicotiana tabacum OX=4097 PE=1 SV=1		1	0.00186429	79.311	IVSSIEQK(1)EESR	2	-3.0813	1
TRINITY_DN26616_c0_g1_m.9100	111	K	14-3-3-like protein C OS=Nicotiana tabacum OX=4097 PE=1 SV=1		1	0.00334682	43.613	GNAGHVAAIK(1)EYR	2	-0.33224	1
TRINITY_DN26630_c0_g1_m.9120	182	K	Malate dehydrogenase, cytoplasmic OS=Zea mays OX=4577 PE=1 SV=2		1	0.0292925	45.489	EFAPSIPK(1)K	2	1.7164	1
TRINITY_DN26661_c0_g3_m.9172	160	K	Ferrochelatase-2, chloroplastic OS=Oryza sativa subsp. indica OX=39946 GN=HEMH PE=2 SV=2	HEMH	1	0.0296761	51.569	SK(1)EGYAAIGGGSPLR	2	-2.9906	1
TRINITY_DN26664_c0_g1_m.9184	233	K	40S ribosomal protein S4 OS=Solanum tuberosum OX=4113 GN=RPS4 PE=2 SV=1	RPS4	1	0.0127788	47.561	GTK(1)PWISLPK	2	-3.4472	1
TRINITY_DN26664_c0_g1_m.9184	161	K	40S ribosomal protein S4 OS=Solanum tuberosum OX=4113 GN=RPS4 PE=2 SV=1	RPS4	1	0.00659532	52.837	ANDTIK(1)LDLESNK	2	-0.61882	1
TRINITY_DN26665_c0_g1_m.9186	230	K	glycoprotein family protein [Medicago truncatula]		1	2.64913e-10	154.81	SFHK(1)YLEIR	2	-0.45802	1
TRINITY_DN26665_c0_g1_m.9186	262	K	glycoprotein family protein [Medicago truncatula]		1	0.00773482	60.709	EYLVWLK(1)K	2	-3.9887	1
TRINITY_DN26665_c0_g1_m.9186	79	K	glycoprotein family protein [Medicago truncatula]		1	0.0171502	74.424	K(1)PSSDESLLR	2	-1.8993	1
TRINITY_DN26666_c0_g1_m.9187	132	K	SufE-like protein 1, chloroplastic/mitochondrial OS=Arabidopsis thaliana OX=3702 GN=SUFE1 PE=1 SV=2	SUFE1	1	0.00833431	67.881	NLQPLDQVYK(1)TR	2	-7.7826	1
TRINITY_DN26677_c0_g1_m.9207	90	K	S-adenosylmethionine carrier 1, chloroplastic/mitochondrial OS=Arabidopsis thaliana OX=3702 GN=SAMC1 PE=1 SV=1	SAMC1	1	0.0238081	65.933	LQAAQGGGK(1)IVLK	2	-3.3123	1
TRINITY_DN26684_c0_g1_m.9217	92	K	Glutathione S-transferase OS=Hyoscyamus muticus OX=35626 PE=1 SV=1		1	0.00594225	83.775	GTQLLYHDSK(1)K	2	-2.1577	1
TRINITY_DN26684_c0_g1_m.9217	143	K	Glutathione S-transferase OS=Hyoscyamus muticus OX=35626 PE=1 SV=1		1	0.0100123	41.824	LGK(1)VLDVYESR	2	-3.3298	1
TRINITY_DN26684_c0_g1_m.9217	5	K	Glutathione S-transferase OS=Hyoscyamus muticus OX=35626 PE=1 SV=1		1	1.53331e-19	104.49	AAIK(1)VHGSPISTATQR	2	-1.3909	1
TRINITY_DN26692_c0_g1_m.9232	42	K	Probable NADH dehydrogenase [ubiquinone] 1 alpha subcomplex subunit 5, mitochondrial OS=Arabidopsis thaliana OX=3702 GN=At5g52840 PE=1 SV=1	At5g52840	1	2.08702e-31	137.39	TLK(1)EVQAIPEDEGYRK	2	0.088639	4
TRINITY_DN26706_c0_g1_m.9252	283	K	Thioredoxin reductase 1, mitochondrial OS=Arabidopsis thaliana OX=3702 GN=NTR1 PE=1 SV=3	NTR1	1	7.11308e-10	163.59	IK(1)NLVTGDVTELK	2	-1.7743	1
TRINITY_DN26708_c0_g1_m.9255	76	K	nuclear protein [Arabidopsis thaliana]		1	0.00211018	70.806	ALQDMGNGQDLLVK(1)R	2	0.45723	1
TRINITY_DN26708_c0_g1_m.9255	270	K	nuclear protein [Arabidopsis thaliana]		1	1.178e-07	133.49	TVAHFPTAVK(1)EFK	2	-1.429	2
TRINITY_DN26708_c0_g1_m.9255	48	K	nuclear protein [Arabidopsis thaliana]		1	0.00613382	50.297	TK(1)VVPAVIVGGGR	2	-1.9385	1
TRINITY_DN26708_c0_g1_m.9255	184	K	nuclear protein [Arabidopsis thaliana]		1	0.000599886	55.578	LLAGGLSCK(1)VLSK	2	-3.4628	1
TRINITY_DN26708_c0_g1_m.9255	222	K	nuclear protein [Arabidopsis thaliana]		1	1.11928e-05	128.57	HPGATVGVVEK(1)EYR	2	-1.4001	1
TRINITY_DN26722_c0_g1_m.9279	304	K	Serine hydroxymethyltransferase 1, mitochondrial OS=Flaveria pringlei OX=4226 PE=2 SV=1		0.990889	2.59426e-05	129.72	K(0.009)GVK(0.991)EINK	2	-2.9303	1
TRINITY_DN26722_c0_g1_m.9279	510	K	Serine hydroxymethyltransferase 1, mitochondrial OS=Flaveria pringlei OX=4226 PE=2 SV=1		1	0.00797568	84.309	QFPTIGFEK(1)ETMK	2	-0.67527	1
TRINITY_DN26722_c0_g1_m.9279	188	K	Serine hydroxymethyltransferase 1, mitochondrial OS=Flaveria pringlei OX=4226 PE=2 SV=1		1	2.54052e-81	242.86	IMALDLPHGGHLSHGYQTDTK(1)K	3	-0.23831	7
TRINITY_DN26722_c0_g1_m.9279	311	K	Serine hydroxymethyltransferase 1, mitochondrial OS=Flaveria pringlei OX=4226 PE=2 SV=1		1	1.92014e-31	185.18	QGK(1)EVLYDLEDK	2	-0.79475	1
TRINITY_DN26722_c0_g1_m.9279	226	K	Serine hydroxymethyltransferase 1, mitochondrial OS=Flaveria pringlei OX=4226 PE=2 SV=1		1	3.44001e-07	73.655	PK(1)LIVAGASAYAR	2	-2.6264	2
TRINITY_DN26722_c0_g1_m.9279	493	K	Serine hydroxymethyltransferase 1, mitochondrial OS=Flaveria pringlei OX=4226 PE=2 SV=1		1	9.08344e-07	113.46	LK(1)HNVEEYAK	2	-2.3693	3
TRINITY_DN26722_c0_g1_m.9279	404	K	Serine hydroxymethyltransferase 1, mitochondrial OS=Flaveria pringlei OX=4226 PE=2 SV=1		1	8.46906e-57	225.89	VEK(1)VLESVHIAANK	2	-0.93086	5
TRINITY_DN26773_c0_g1_m.9357	85	K	40S ribosomal protein S3a OS=Cicer arietinum OX=3827 PE=2 SV=1		1	0.0286894	57.293	TQGTK(1)IASEGLK	2	-2.4191	1
TRINITY_DN26790_c0_g1_m.9381	165	K	PITH domain-containing protein At3g04780 OS=Arabidopsis thaliana OX=3702 GN=At3g04780 PE=1 SV=2	At3g04780	1	0.0360096	58.687	YVK(1)FQNVR	2	-3.5155	1
TRINITY_DN26804_c0_g1_m.9397	141	K	Thioredoxin F2, chloroplastic OS=Arabidopsis thaliana OX=3702 GN=At5g16400 PE=2 SV=1	At5g16400	1	9.6197e-07	133.98	ALAK(1)ELGIR	2	-3.7273	1
TRINITY_DN26804_c0_g1_m.9397	114	K	Thioredoxin F2, chloroplastic OS=Arabidopsis thaliana OX=3702 GN=At5g16400 PE=2 SV=1	At5g16400	1	0.00597414	53.028	VIAPK(1)FQELSEK	2	-2.6587	1
TRINITY_DN26809_c0_g1_m.9405	69	K	plant/F13G24-250 protein [Medicago truncatula]		1	0.0127907	72.327	K(1)SSTVFPLGEQGPR	2	-1.0939	1
TRINITY_DN26809_c0_g1_m.9405	102	K	plant/F13G24-250 protein [Medicago truncatula]		1	0.0129575	88.181	VEQLK(1)LLTK	2	-4.3555	1
TRINITY_DN26823_c1_g3_m.9435	457	K	Photosystem II CP43 reaction center protein OS=Morus indica OX=248361 GN=psbC PE=3 SV=1	psbC	1	0.00315657	77.358	AAAAGFEK(1)GIDR	2	-2.2604	2
TRINITY_DN26823_c1_g3_m.9435	382	K	Photosystem II CP43 reaction center protein OS=Morus indica OX=248361 GN=psbC PE=3 SV=1	psbC	1	1.99857e-15	158.57	K(1)DIQPWQER	2	-1.2243	1
TRINITY_DN26823_c1_g3_m.9436	7	K	Photosystem II CP43 reaction center protein OS=Morus indica OX=248361 GN=psbC PE=3 SV=1	psbC	1	0.016075	52.591	TIALGK(1)FTK	2	-3.2761	1
TRINITY_DN26870_c0_g1_m.9520	61	K	Reticulon-like protein B2 OS=Arabidopsis thaliana OX=3702 GN=RTNLB2 PE=1 SV=1	RTNLB2	0.995136	0.00674697	79.311	EK(0.005)PVHK(0.995)VLGGGK	2	-1.4296	1
TRINITY_DN26875_c1_g1_m.9527	170	K	S-crystallin [Trema orientale]		1	0.00375264	84.368	PK(1)VVQIGGK	2	-4.0973	1
TRINITY_DN26875_c1_g1_m.9527	235	K	S-crystallin [Trema orientale]		1	0.00287811	64.064	AGK(1)GSTYSPAK	2	-2.8762	1
TRINITY_DN26905_c0_g1_m.9574	164	K	Ubiquinone biosynthesis O-methyltransferase, mitochondrial OS=Arabidopsis thaliana OX=3702 GN=COQ3 PE=1 SV=2	COQ3	1	0.00613976	45.939	MGATVTGVDALK(1)K	2	-3.8644	2
TRINITY_DN26908_c0_g1_m.9579	81	K	NAD(P)H-quinone oxidoreductase subunit M, chloroplastic OS=Vitis vinifera OX=29760 GN=ndhM PE=2 SV=1	ndhM	1	0.0159909	57.293	PVEPQVNVK(1)SK	2	-2.9433	1
TRINITY_DN26908_c0_g1_m.9579	61	K	NAD(P)H-quinone oxidoreductase subunit M, chloroplastic OS=Vitis vinifera OX=29760 GN=ndhM PE=2 SV=1	ndhM	0.956833	0.00249822	50.641	VEEEQEK(0.957)VK(0.043)PPQQGVKPR	3	-1.5355	1
TRINITY_DN26910_c0_g5_m.9583	11	K	Major allergen Pru ar 1 OS=Prunus armeniaca OX=36596 PE=1 SV=1		1	0.000952023	56.943	VAPQAVK(1)HVEILEGTGGPGTIK	3	0.10578	1
TRINITY_DN26910_c0_g5_m.9583	87	K	Major allergen Pru ar 1 OS=Prunus armeniaca OX=36596 PE=1 SV=1		1	8.99931e-09	115.79	VVASPNGGSIVK(1)ITNK	2	-0.93708	2
TRINITY_DN26910_c0_g5_m.9583	75	K	Major allergen Pru ar 1 OS=Prunus armeniaca OX=36596 PE=1 SV=1		1	4.00468e-21	153.08	ISQESK(1)VVASPNGGSIVK	2	-1.2862	2
TRINITY_DN26910_c0_g5_m.9583	26	K	Major allergen Pru ar 1 OS=Prunus armeniaca OX=36596 PE=1 SV=1		1	1.50106e-25	170.22	HVEILEGTGGPGTIK(1)K	2	-0.96902	2
TRINITY_DN26910_c0_g5_m.9583	111	K	Major allergen Pru ar 1 OS=Prunus armeniaca OX=36596 PE=1 SV=1		1	0.0246118	67.464	EK(1)AAGLFK	2	-4.7017	1
TRINITY_DN26918_c0_g2_m.9598	333	K	Sorbitol dehydrogenase OS=Arabidopsis thaliana OX=3702 GN=SDH PE=1 SV=1	SDH	1	0.00340213	61.48	IDVK(1)PLITHR	2	-3.387	1
TRINITY_DN26923_c0_g2_m.9606	391	K	L-ascorbate oxidase homolog OS=Brassica napus OX=3708 GN=Bp10 PE=2 SV=1	Bp10	1	0.000158103	95.656	SYVLSSGAGQINGK(1)QR	2	-0.11971	1
TRINITY_DN26955_c0_g2_m.9661	190	K	Ribulose bisphosphate carboxylase large chain OS=Morus indica OX=248361 GN=rbcL PE=3 SV=1	rbcL	1	0.000742193	102.46	LGLSAK(1)NYGR	2	-2.6608	1
TRINITY_DN26955_c0_g2_m.9661	436	K	Ribulose bisphosphate carboxylase large chain OS=Morus indica OX=248361 GN=rbcL PE=3 SV=1	rbcL	1	0.000942367	118.06	VALEACVK(1)AR	2	-2.5621	1
TRINITY_DN26955_c0_g2_m.9661	182	K	Ribulose bisphosphate carboxylase large chain OS=Morus indica OX=248361 GN=rbcL PE=3 SV=1	rbcL	1	5.60696e-15	154.28	YGRPLLGCTIK(1)PK	3	-3.4345	8
TRINITY_DN26955_c0_g2_m.9661	28	K	Ribulose bisphosphate carboxylase large chain OS=Morus indica OX=248361 GN=rbcL PE=3 SV=1	rbcL	1	6.18518e-27	159.44	DYK(1)LTYYTPEYEVK	2	-0.67305	1
TRINITY_DN26955_c0_g2_m.9661	259	K	Ribulose bisphosphate carboxylase large chain OS=Morus indica OX=248361 GN=rbcL PE=3 SV=1	rbcL	1	1.41152e-50	220.34	GHYLNATAGTCEEMMK(1)R	3	-0.017982	20
TRINITY_DN26955_c0_g2_m.9661	323	K	Ribulose bisphosphate carboxylase large chain OS=Morus indica OX=248361 GN=rbcL PE=3 SV=1	rbcL	1	0.0070772	88.201	VLAK(1)ALR	2	-5.5867	1
TRINITY_DN26955_c0_g2_m.9661	341	K	Ribulose bisphosphate carboxylase large chain OS=Morus indica OX=248361 GN=rbcL PE=3 SV=1	rbcL	1	2.28888e-75	247.34	MSGGDHIHSGTVVGK(1)LEGER	3	-1.4544	6
TRINITY_DN26955_c0_g2_m.9661	184	K	Ribulose bisphosphate carboxylase large chain OS=Morus indica OX=248361 GN=rbcL PE=3 SV=1	rbcL	1	0.00287268	88.921	PK(1)LGLSAK	2	-4.9811	1
TRINITY_DN26955_c0_g2_m.9661	153	K	Ribulose bisphosphate carboxylase large chain OS=Morus indica OX=248361 GN=rbcL PE=3 SV=1	rbcL	1	6.60155e-16	113.48	IPTAYTK(1)TFQGPPHGIQVER	3	-2.7081	1
TRINITY_DN26955_c0_g2_m.9661	363	K	Ribulose bisphosphate carboxylase large chain OS=Morus indica OX=248361 GN=rbcL PE=3 SV=1	rbcL	1	0.0176535	60.589	DDFIEK(1)DR	2	-2.0451	1
TRINITY_DN26955_c0_g2_m.9661	312	K	Ribulose bisphosphate carboxylase large chain OS=Morus indica OX=248361 GN=rbcL PE=3 SV=1	rbcL	1	2.0024e-22	200.66	QK(1)NHGIHFR	2	-1.4659	1
TRINITY_DN26955_c0_g2_m.9661	171	K	Ribulose bisphosphate carboxylase large chain OS=Morus indica OX=248361 GN=rbcL PE=3 SV=1	rbcL	1	4.46308e-05	130	DKLNK(1)YGR	2	-3.1422	1
TRINITY_DN26970_c0_g4_m.9687	157	K	Glutaredoxin-C5, chloroplastic OS=Arabidopsis thaliana OX=3702 GN=GRXC5 PE=1 SV=1	GRXC5	1	4.04343e-08	103.87	HIGGCSETVK(1)LHHK	3	-1.7282	1
TRINITY_DN26977_c1_g3_m.9697	133	K	Translationally-controlled tumor protein homolog OS=Oryza sativa subsp. japonica OX=39947 GN=TCTP PE=1 SV=1	TCTP	1	2.04723e-05	118.91	LQEQPSFDK(1)K	2	-2.1988	1
TRINITY_DN26985_c0_g1_m.9714	59	K	Chlorophyll a-b binding protein CP26, chloroplastic OS=Arabidopsis thaliana OX=3702 GN=LHCB5 PE=1 SV=1	LHCB5	1	2.15478e-12	119.52	SK(1)PAAVTPADEELAK	2	-1.3527	1
TRINITY_DN26985_c0_g1_m.9714	233	K	Chlorophyll a-b binding protein CP26, chloroplastic OS=Arabidopsis thaliana OX=3702 GN=LHCB5 PE=1 SV=1	LHCB5	1	0.000698392	83.438	DPDQAALLK(1)VK	2	-3.1565	1
TRINITY_DN26985_c0_g1_m.9714	114	K	Chlorophyll a-b binding protein CP26, chloroplastic OS=Arabidopsis thaliana OX=3702 GN=LHCB5 PE=1 SV=1	LHCB5	1	0.0105318	110.22	K(1)PENFSK	2	-4.1571	1
TRINITY_DN26987_c0_g1_m.9716	93	K	Enoyl-[acyl-carrier-protein] reductase [NADH], chloroplastic OS=Arabidopsis thaliana OX=3702 GN=MOD1 PE=1 SV=1	MOD1	1	0.00308945	64.906	QVSGLPIDLK(1)GK	2	-2.3155	1
TRINITY_DN26995_c0_g1_m.9727	252	K	Probable plastid-lipid-associated protein 4, chloroplastic OS=Arabidopsis thaliana OX=3702 GN=PAP4 PE=1 SV=1	PAP4	1	3.14825e-09	146.27	GDK(1)GNLFILK	2	-2.4122	1
TRINITY_DN26995_c0_g1_m.9727	132	K	Probable plastid-lipid-associated protein 4, chloroplastic OS=Arabidopsis thaliana OX=3702 GN=PAP4 PE=1 SV=1	PAP4	1	6.39742e-23	169.57	K(1)LEAVTPIK	2	-3.1672	2
TRINITY_DN26995_c0_g1_m.9727	140	K	Probable plastid-lipid-associated protein 4, chloroplastic OS=Arabidopsis thaliana OX=3702 GN=PAP4 PE=1 SV=1	PAP4	1	0.022839	51.531	LEAVTPIK(1)EPLK	2	-2.1203	1
TRINITY_DN27011_c0_g1_m.9752	90	K	Rhicadhesin receptor OS=Pisum sativum OX=3888 GN=GER1 PE=1 SV=2	GER1	1	0.00879955	47.561	AFQIGTK(1)EVR	2	-3.9419	1
TRINITY_DN27019_c0_g1_m.9763	315	K	30S ribosomal protein S5, chloroplastic OS=Arabidopsis thaliana OX=3702 GN=rps5 PE=2 SV=1	rps5	1	0.023564	53.878	ATVVAVQK(1)MR	2	-4.5227	1
TRINITY_DN27019_c0_g1_m.9763	222	K	30S ribosomal protein S5, chloroplastic OS=Arabidopsis thaliana OX=3702 GN=rps5 PE=2 SV=1	rps5	1	0.00670733	69.915	AK(1)EVIAAVQK	2	-2.3052	1
TRINITY_DN27052_c0_g1_m.9820	124	K	Enoyl-CoA hydratase 2, peroxisomal OS=Arabidopsis thaliana OX=3702 GN=ECH2 PE=1 SV=1	ECH2	1	0.0181198	63.397	VALAGLHDK(1)GK	2	-2.6062	1
TRINITY_DN27054_c0_g1_m.9821	228	K	Photosynthetic NDH subunit of lumenal location 3, chloroplastic OS=Arabidopsis thaliana OX=3702 GN=PNSL3 PE=1 SV=1	PNSL3	1	0.00185482	51.454	NLPQTESFYK(1)DTK	2	-0.8311	1
TRINITY_DN27056_c0_g1_m.9822	259	K	rossmann-fold NAD(P)-binding domain protein [Medicago truncatula]		1	0.0208812	61.48	K(1)AESEVLSK	2	-1.7825	1
TRINITY_DN27056_c0_g1_m.9822	153	K	rossmann-fold NAD(P)-binding domain protein [Medicago truncatula]		1	5.15928e-12	123.99	AAISK(1)GIEVVSVSR	2	-2.9558	1
TRINITY_DN27067_c0_g1_m.9837	102	K	Epimerase family protein SDR39U1 homolog, chloroplastic OS=Arabidopsis thaliana OX=3702 GN=GC1 PE=2 SV=2	GC1	1	0.00184454	90.263	AK(1)ELGFSFK	2	-3.1336	1
TRINITY_DN27067_c0_g1_m.9837	114	K	Epimerase family protein SDR39U1 homolog, chloroplastic OS=Arabidopsis thaliana OX=3702 GN=GC1 PE=2 SV=2	GC1	1	0.00509071	79.059	YPYVK(1)DALK	2	-2.5823	1
TRINITY_DN27074_c0_g1_m.9847	124	K	DNA replication licensing factor MCM3-like protein [Morus notabilis]		1	4.93423e-07	98.895	ANPDLQIVK(1)ADVTEGSAK	2	3.2635	1
TRINITY_DN27074_c0_g1_m.9847	86	K	DNA replication licensing factor MCM3-like protein [Morus notabilis]		1	3.63964e-09	133.76	IFVAGATGSTGK(1)R	2	-1.8455	1
TRINITY_DN27074_c0_g1_m.9847	115	K	DNA replication licensing factor MCM3-like protein [Morus notabilis]		1	8.09557e-08	106.47	TAFSK(1)ANPDLQIVK	2	-1.7643	1
TRINITY_DN27104_c1_g1_m.9888	31	K	Aquaporin PIP1-1 OS=Oryza sativa subsp. japonica OX=39947 GN=PIP1-1 PE=2 SV=1	PIP1-1	1	0.0133668	60.892	LGANK(1)YTER	2	-3.1442	1
TRINITY_DN27166_c0_g1_m.9978	75	K	Photosystem II 10 kDa polypeptide, chloroplastic OS=Nicotiana tabacum OX=4097 GN=PSBR PE=2 SV=1	PSBR	1	9.40182e-06	140.05	GK(1)GVYQYVDK	2	-0.49391	1
TRINITY_DN27166_c0_g1_m.9978	51	K	Photosystem II 10 kDa polypeptide, chloroplastic OS=Nicotiana tabacum OX=4097 GN=PSBR PE=2 SV=1	PSBR	1	4.10441e-08	93.772	TDK(1)PYGVNGGMDLR	2	-1.7656	5
TRINITY_DN27166_c0_g1_m.9978	48	K	Photosystem II 10 kDa polypeptide, chloroplastic OS=Nicotiana tabacum OX=4097 GN=PSBR PE=2 SV=1	PSBR	0.999826	0.00376954	74.733	IK(1)TDKPYGVNGGMDLR	3	-3.4857	6
TRINITY_DN27180_c0_g1_m.9999	245	K	Chlorophyll a-b binding protein CP29.3, chloroplastic OS=Arabidopsis thaliana OX=3702 GN=LHCB4.3 PE=2 SV=1	LHCB4.3	1	0.000578989	130.31	LQLAEIK(1)HAR	2	-1.8699	1
TRINITY_DN27181_c0_g1_m.10000	43	K	60S ribosomal protein L23 OS=Arabidopsis thaliana OX=3702 GN=RPL23A PE=2 SV=3	RPL23A	1	0.0181198	55.235	NLYIISVK(1)GIK	2	-0.0087402	1
TRINITY_DN27181_c0_g1_m.10000	113	K	60S ribosomal protein L23 OS=Arabidopsis thaliana OX=3702 GN=RPL23A PE=2 SV=3	RPL23A	1	0.000333588	71.219	GEMK(1)GSAITGPIGK	2	-0.27042	2
TRINITY_DN27190_c0_g1_m.10008	251	K	Formate dehydrogenase, mitochondrial OS=Solanum tuberosum OX=4113 GN=FDH1 PE=1 SV=2	FDH1	1	2.14098e-11	142.08	VKIDPELEK(1)ETGAK	2	-1.4858	2
TRINITY_DN27190_c0_g1_m.10008	244	K	Formate dehydrogenase, mitochondrial OS=Solanum tuberosum OX=4113 GN=FDH1 PE=1 SV=2	FDH1	1	0.000132076	114.39	VK(1)IDPELEK	2	-3.0984	2
TRINITY_DN27190_c0_g1_m.10008	369	K	Formate dehydrogenase, mitochondrial OS=Solanum tuberosum OX=4113 GN=FDH1 PE=1 SV=2	FDH1	1	0.0205429	44.57	YAAGVK(1)DMLER	2	-4.3103	1
TRINITY_DN27190_c0_g1_m.10008	280	K	Formate dehydrogenase, mitochondrial OS=Solanum tuberosum OX=4113 GN=FDH1 PE=1 SV=2	FDH1	1	0.00931442	44.82	CDVVVINTPLTDK(1)TR	2	0.14833	1
TRINITY_DN27190_c0_g1_m.10008	295	K	Formate dehydrogenase, mitochondrial OS=Solanum tuberosum OX=4113 GN=FDH1 PE=1 SV=2	FDH1	1	6.3283e-06	118.06	K(1)GVLFVNNAR	2	-2.5202	4
TRINITY_DN27190_c0_g1_m.10008	58	K	Formate dehydrogenase, mitochondrial OS=Solanum tuberosum OX=4113 GN=FDH1 PE=1 SV=2	FDH1	1	0.033136	40.533	IVGVFYK(1)ANEYAK	2	-1.6211	1
TRINITY_DN27190_c0_g1_m.10008	377	K	Formate dehydrogenase, mitochondrial OS=Solanum tuberosum OX=4113 GN=FDH1 PE=1 SV=2	FDH1	1	0.0220632	51.454	YFK(1)GQDFPAQNYIVK	2	-2.0993	1
TRINITY_DN27204_c0_g1_m.10043	238	K	Enolase OS=Ricinus communis OX=3988 PE=2 SV=1		1	0.00246927	74.849	TAIAK(1)AGYTGK	2	-2.5549	1
TRINITY_DN27204_c0_g1_m.10043	137	K	Enolase OS=Ricinus communis OX=3988 PE=2 SV=1		1	9.69882e-08	108.93	IPLYK(1)HIANLAGNK	2	-1.9585	1
TRINITY_DN27204_c0_g1_m.10043	61	K	Enolase OS=Ricinus communis OX=3988 PE=2 SV=1		1	8.65679e-05	70.195	DGGSDYLGK(1)GVSK	2	-1.5689	1
TRINITY_DN27204_c0_g1_m.10043	268	K	Enolase OS=Ricinus communis OX=3988 PE=2 SV=1		1	6.17544e-19	137.58	TYDLNFK(1)EENNDGSQK	2	-1.0456	1
TRINITY_DN27210_c0_g1_m.10051	149	K	Mitochondrial dicarboxylate/tricarboxylate transporter DTC OS=Arabidopsis thaliana OX=3702 GN=DTC PE=1 SV=1	DTC	1	5.85896e-53	203.02	NYK(1)NAFHALYR	2	-1.6709	1
TRINITY_DN27210_c0_g1_m.10051	59	K	Mitochondrial dicarboxylate/tricarboxylate transporter DTC OS=Arabidopsis thaliana OX=3702 GN=DTC PE=1 SV=1	DTC	1	1.92973e-09	122.51	TMLK(1)DEGIGAFYK	2	-2.3929	2
TRINITY_DN27210_c0_g1_m.10051	89	K	Mitochondrial dicarboxylate/tricarboxylate transporter DTC OS=Arabidopsis thaliana OX=3702 GN=DTC PE=1 SV=1	DTC	1	2.60399e-09	170.69	LGSFK(1)ILTNK	2	-2.0108	2
TRINITY_DN27210_c0_g1_m.10051	94	K	Mitochondrial dicarboxylate/tricarboxylate transporter DTC OS=Arabidopsis thaliana OX=3702 GN=DTC PE=1 SV=1	DTC	0.999983	2.68933e-05	71.912	ILTNK(1)AIEANDGKPLPLYQK	3	-1.9571	1
TRINITY_DN27210_c0_g1_m.10051	102	K	Mitochondrial dicarboxylate/tricarboxylate transporter DTC OS=Arabidopsis thaliana OX=3702 GN=DTC PE=1 SV=1	DTC	1	1.62648e-27	179.98	AIEANDGK(1)PLPLYQK	2	-0.41472	1
TRINITY_DN27210_c0_g1_m.10051	255	K	Mitochondrial dicarboxylate/tricarboxylate transporter DTC OS=Arabidopsis thaliana OX=3702 GN=DTC PE=1 SV=1	DTC	1	0.000195706	58.313	YPYTGSLDCAMK(1)TLK	2	-0.86668	1
TRINITY_DN27210_c0_g1_m.10051	235	K	Mitochondrial dicarboxylate/tricarboxylate transporter DTC OS=Arabidopsis thaliana OX=3702 GN=DTC PE=1 SV=1	DTC	1	4.42526e-83	236.7	TQIQK(1)MQPDAQGK	2	-1.3639	11
TRINITY_DN27210_c0_g1_m.10051	258	K	Mitochondrial dicarboxylate/tricarboxylate transporter DTC OS=Arabidopsis thaliana OX=3702 GN=DTC PE=1 SV=1	DTC	1	0.00375264	65.156	TLK(1)SGGPFK	2	-3.2822	1
TRINITY_DN27210_c0_g1_m.10051	55	K	Mitochondrial dicarboxylate/tricarboxylate transporter DTC OS=Arabidopsis thaliana OX=3702 GN=DTC PE=1 SV=1	DTC	1	1.32184e-50	241.15	IQLGQGSAGQVTK(1)TMLK	2	-1.4242	3
TRINITY_DN27215_c0_g5_m.10064	211	K	Outer envelope pore protein 24A, chloroplastic OS=Arabidopsis thaliana OX=3702 GN=OEP24A PE=1 SV=1	OEP24A	1	1.30446e-11	115.05	ISATCNLAEEVK(1)RPK	2	-2.2734	1
TRINITY_DN27224_c0_g1_m.10078	32	K	Glycine cleavage system H protein 2, mitochondrial OS=Arabidopsis thaliana OX=3702 GN=GDH2 PE=2 SV=1	GDH2	1	0.00318205	99.174	DLK(1)YADSHEWVK	2	-0.99116	1
TRINITY_DN27226_c0_g1_m.10084	92	K	Elongation factor P OS=Microcystis aeruginosa (strain NIES-843) OX=449447 GN=efp PE=3 SV=1	efp	1	0.000678582	83.358	VLEFLHVK(1)PGK	2	-2.2706	1
TRINITY_DN27226_c0_g1_m.10084	130	K	Elongation factor P OS=Microcystis aeruginosa (strain NIES-843) OX=449447 GN=efp PE=3 SV=1	efp	1	2.15002e-08	123.92	AGSSIEEANVYK(1)ETK	2	-1.2393	2
TRINITY_DN27226_c0_g1_m.10084	115	K	Elongation factor P OS=Microcystis aeruginosa (strain NIES-843) OX=449447 GN=efp PE=3 SV=1	efp	1	4.66879e-07	81.799	NFITGNTIEK(1)TFR	2	-0.60758	1
TRINITY_DN27228_c1_g1_m.10087	190	K	Malate dehydrogenase 1, mitochondrial OS=Arabidopsis thaliana OX=3702 GN=At1g53240 PE=1 SV=1	At1g53240	1	0.0051252	84.368	AK(1)TFYAGK	2	-4.0067	1
TRINITY_DN27228_c1_g1_m.10087	90	K	Malate dehydrogenase 1, mitochondrial OS=Arabidopsis thaliana OX=3702 GN=At1g53240 PE=1 SV=1	At1g53240	1	3.87566e-84	273.75	SEVK(1)GYVGEENLR	2	-0.67396	2
TRINITY_DN27228_c1_g1_m.10087	330	K	Malate dehydrogenase 1, mitochondrial OS=Arabidopsis thaliana OX=3702 GN=At1g53240 PE=1 SV=1	At1g53240	0.999995	6.44425e-41	219.89	EGLEK(1)LKPELK	2	-1.9485	3
TRINITY_DN27228_c1_g1_m.10087	336	K	Malate dehydrogenase 1, mitochondrial OS=Arabidopsis thaliana OX=3702 GN=At1g53240 PE=1 SV=1	At1g53240	1	0.0179497	88.24	PELK(1)ASIEK	2	-4.1808	2
TRINITY_DN27229_c0_g1_m.10088	296	K	Ribosome-recycling factor, chloroplastic OS=Spinacia oleracea OX=3562 GN=RRF PE=1 SV=1	RRF	1	6.05678e-06	142.56	KIDALFK(1)QK	2	-1.8026	1
TRINITY_DN27229_c0_g1_m.10088	289	K	Ribosome-recycling factor, chloroplastic OS=Spinacia oleracea OX=3562 GN=RRF PE=1 SV=1	RRF	1	0.0352559	58.286	LTDEYMK(1)K	2	-4.0057	1
TRINITY_DN27229_c0_g1_m.10088	245	K	Ribosome-recycling factor, chloroplastic OS=Spinacia oleracea OX=3562 GN=RRF PE=1 SV=1	RRF	1	0.00593147	65.156	QTEEGK(1)VALR	2	-3.004	1
TRINITY_DN27229_c0_g1_m.10088	196	K	Ribosome-recycling factor, chloroplastic OS=Spinacia oleracea OX=3562 GN=RRF PE=1 SV=1	RRF	1	0.00988067	49.96	SSLK(1)AIEK	2	-4.3787	1
TRINITY_DN27229_c0_g1_m.10088	257	K	Ribosome-recycling factor, chloroplastic OS=Spinacia oleracea OX=3562 GN=RRF PE=1 SV=1	RRF	1	0.0139953	60.589	DALK(1)AYEK	2	-2.1648	1
TRINITY_DN27229_c0_g1_m.10088	135	K	Ribosome-recycling factor, chloroplastic OS=Spinacia oleracea OX=3562 GN=RRF PE=1 SV=1	RRF	1	0.00418103	46.447	MEK(1)TIDTVR	2	-3.2479	1
TRINITY_DN27229_c0_g1_m.10088	290	K	Ribosome-recycling factor, chloroplastic OS=Spinacia oleracea OX=3562 GN=RRF PE=1 SV=1	RRF	1	0.02842	72.492	K(1)IDALFK	2	-4.4821	1
TRINITY_DN27229_c0_g1_m.10088	300	K	Ribosome-recycling factor, chloroplastic OS=Spinacia oleracea OX=3562 GN=RRF PE=1 SV=1	RRF	1	0.0343118	85.813	EK(1)ELLKV	2	-5.0106	1
TRINITY_DN27230_c0_g1_m.10089	262	K	protein SLOW GREEN 1, chloroplastic OS=Arabidopsis thaliana OX=3702 GN=SG1 PE=1 SV=1	SG1	1	0.00123958	64.064	LYQELAK(1)DEPR	2	-0.996	1
TRINITY_DN27246_c0_g1_m.10115	53	K	26S proteasome regulatory subunit 6A homolog A OS=Arabidopsis thaliana OX=3702 GN=RPT5A PE=1 SV=1	RPT5A	1	0.0183693	48.785	TNLELDSYK(1)EK	2	0.062054	1
TRINITY_DN27265_c0_g1_m.10146	234	K	RGS1-HXK1-interacting protein 1 OS=Arabidopsis thaliana OX=3702 GN=RHIP1 PE=1 SV=1	RHIP1	1	0.000607966	118.91	AEVASILSHLK(1)K	2	-1.757	1
TRINITY_DN27268_c1_g2_m.10149	278	K	Glutamine synthetase nodule isozyme OS=Vigna aconitifolia OX=3918 PE=2 SV=1		1	0.00145605	65.408	HK(1)DHIAAYGEGNER	3	-3.5791	1
TRINITY_DN27275_c0_g1_m.10158	352	K	Hopanoid-associated sugar epimerase [Trema orientale]		1	0.00121697	107.08	NTVGIFSHK(1)R	2	0.14715	1
TRINITY_DN27280_c0_g1_m.10168	371	K	RuBisCO large subunit-binding protein subunit beta, chloroplastic OS=Pisum sativum OX=3888 PE=1 SV=2		1	1.62581e-06	139.78	VGK(1)EVLGQASK	2	-4.0416	1
TRINITY_DN27280_c0_g1_m.10168	334	K	RuBisCO large subunit-binding protein subunit beta, chloroplastic OS=Pisum sativum OX=3888 PE=1 SV=2		1	0.000277624	94.804	IAALK(1)APGFGER	2	-3.5625	1
TRINITY_DN27280_c0_g1_m.10168	183	K	RuBisCO large subunit-binding protein subunit beta, chloroplastic OS=Pisum sativum OX=3888 PE=1 SV=2		1	0.00284611	81.099	TTK(1)ALVSELK	2	-2.5251	2
TRINITY_DN27280_c0_g1_m.10168	368	K	RuBisCO large subunit-binding protein subunit beta, chloroplastic OS=Pisum sativum OX=3888 PE=1 SV=2		1	0.00564911	70.389	DEVGLTLDK(1)VGK	2	-2.8493	1
TRINITY_DN27280_c0_g1_m.10168	511	K	RuBisCO large subunit-binding protein subunit beta, chloroplastic OS=Pisum sativum OX=3888 PE=1 SV=2		1	0.0155215	58.916	ALSYPLK(1)LIAK	2	-2.3218	1
TRINITY_DN27280_c0_g1_m.10168	401	K	RuBisCO large subunit-binding protein subunit beta, chloroplastic OS=Pisum sativum OX=3888 PE=1 SV=2		1	4.3525e-56	215.93	DTTTIVGDGSTQEAVNK(1)R	2	-0.59221	2
TRINITY_DN27280_c0_g1_m.10168	482	K	RuBisCO large subunit-binding protein subunit beta, chloroplastic OS=Pisum sativum OX=3888 PE=1 SV=2		1	0.0128477	76.605	LASK(1)VDAIR	2	-3.4406	1
TRINITY_DN27280_c0_g1_m.10168	106	K	RuBisCO large subunit-binding protein subunit beta, chloroplastic OS=Pisum sativum OX=3888 PE=1 SV=2		1	1.6838e-05	130.71	YGSPK(1)IVNDGVTVAK	2	-1.7634	1
TRINITY_DN27280_c0_g1_m.10168	379	K	RuBisCO large subunit-binding protein subunit beta, chloroplastic OS=Pisum sativum OX=3888 PE=1 SV=2		1	1.7492e-10	153.25	EVLGQASK(1)VVLTK	2	-1.5562	1
TRINITY_DN27280_c0_g1_m.10168	101	K	RuBisCO large subunit-binding protein subunit beta, chloroplastic OS=Pisum sativum OX=3888 PE=1 SV=2		1	0.0263878	60	NVVLESK(1)YGSPK	2	-2.0995	1
TRINITY_DN27280_c0_g1_m.10168	229	K	RuBisCO large subunit-binding protein subunit beta, chloroplastic OS=Pisum sativum OX=3888 PE=1 SV=2		1	0.00550969	69.915	K(1)GVVTLEEGK	2	-3.344	1
TRINITY_DN27280_c0_g1_m.10168	329	K	RuBisCO large subunit-binding protein subunit beta, chloroplastic OS=Pisum sativum OX=3888 PE=1 SV=2		1	0.020154	42.835	GALK(1)IAALK	2	-3.3112	1
TRINITY_DN27280_c0_g1_m.10168	515	K	RuBisCO large subunit-binding protein subunit beta, chloroplastic OS=Pisum sativum OX=3888 PE=1 SV=2		1	5.0907e-61	230.23	LIAK(1)NAGVNGSVVSEK	2	-0.19452	2
TRINITY_DN27306_c0_g1_m.10248	278	K	glycoprotein family protein [Medicago truncatula]		1	0.00728702	100.67	NVK(1)SYVR	2	-5.9916	1
TRINITY_DN27318_c0_g1_m.10269	232	K	UPF0603 protein At1g54780, chloroplastic OS=Arabidopsis thaliana OX=3702 GN=At1g54780 PE=1 SV=1	At1g54780	1	0.00119003	90.142	YNEAILSSAK(1)R	2	-2.2796	1
TRINITY_DN27323_c1_g1_m.10283	99	K	RNA replication polyprotein OS=Citrus leaf blotch virus (isolate Nagami kumquat/France/SRA-153/1984) OX=686981 GN=ORF1 PE=3 SV=1	ORF1	1	0.00714819	101.41	LK(1)DISQR	2	-3.2674	1
TRINITY_DN27323_c1_g1_m.10283	36	K	RNA replication polyprotein OS=Citrus leaf blotch virus (isolate Nagami kumquat/France/SRA-153/1984) OX=686981 GN=ORF1 PE=3 SV=1	ORF1	1	0.00772201	88.181	NSNDIIQK(1)FR	2	-3.4273	1
TRINITY_DN27323_c1_g1_m.10283	73	K	RNA replication polyprotein OS=Citrus leaf blotch virus (isolate Nagami kumquat/France/SRA-153/1984) OX=686981 GN=ORF1 PE=3 SV=1	ORF1	1	0.00174896	76.85	K(1)VEELSESLK	2	-2.2518	1
TRINITY_DN27323_c1_g1_m.10284	50	K	RNA replication polyprotein OS=Citrus leaf blotch virus (isolate Nagami kumquat/France/SRA-153/1984) OX=686981 GN=ORF1 PE=3 SV=1	ORF1	1	7.97228e-08	89.923	STSDKDPYDGIIK(1)ISGK	2	-0.9876	3
TRINITY_DN27348_c0_g1_m.10326	134	K	Probable carboxylesterase 12 OS=Arabidopsis thaliana OX=3702 GN=CXE12 PE=1 SV=1	CXE12	1	0.00946165	41.824	LYVPAK(1)AATGDR	2	1.1254	1
TRINITY_DN27352_c0_g1_m.10333	117	K	DUF538 family protein [Medicago truncatula]		1	0.0289292	60.892	ITGVISK(1)DR	2	-5.3046	1
TRINITY_DN27366_c0_g1_m.10358	164	K	Oxygen-evolving enhancer protein 3-2, chloroplastic OS=Arabidopsis thaliana OX=3702 GN=PSBQ2 PE=1 SV=2	PSBQ2	1	0.00774917	104.76	LK(1)AEYLR	2	-3.8184	1
TRINITY_DN27366_c0_g1_m.10358	146	K	Oxygen-evolving enhancer protein 3-2, chloroplastic OS=Arabidopsis thaliana OX=3702 GN=PSBQ2 PE=1 SV=2	PSBQ2	1	0.00521644	83.775	DIVGVK(1)TLIDK	2	-2.5319	2
TRINITY_DN27372_c1_g1_m.10365	201	K	Pectinesterase 3 OS=Citrus sinensis OX=2711 PE=1 SV=1		1	0.00184523	62.705	RPNSGQK(1)NMVTAQGR	3	-2.2924	1
TRINITY_DN27372_c1_g1_m.10365	61	K	Pectinesterase 3 OS=Citrus sinensis OX=2711 PE=1 SV=1		1	0.0103673	64.547	IK(1)AGVYR	2	-3.8921	1
TRINITY_DN27372_c1_g1_m.10365	222	K	Pectinesterase 3 OS=Citrus sinensis OX=2711 PE=1 SV=1		1	2.56376e-14	153.52	TDPNQNTGIVIQK(1)SR	2	-0.78876	2
TRINITY_DN27384_c0_g1_m.10386	6	K	Glutathione S-transferase OS=Hyoscyamus muticus OX=35626 PE=1 SV=1		1	1.29702e-13	110.14	ATPVK(1)VHGPPISTAVSR	2	-0.34345	1
TRINITY_DN27384_c0_g1_m.10386	137	K	Glutathione S-transferase OS=Hyoscyamus muticus OX=35626 PE=1 SV=1		1	0.0035699	113.7	AIK(1)LNEDK	2	-3.6754	2
TRINITY_DN27384_c0_g1_m.10386	145	K	Glutathione S-transferase OS=Hyoscyamus muticus OX=35626 PE=1 SV=1		1	1.78718e-07	132.39	LAK(1)VLEVYER	2	-0.1333	1
TRINITY_DN27384_c0_g1_m.10386	192	K	Glutathione S-transferase OS=Hyoscyamus muticus OX=35626 PE=1 SV=1		1	0.0150625	53.878	AEIFTSK(1)K	2	-4.7963	1
TRINITY_DN27384_c0_g1_m.10386	79	K	Glutathione S-transferase OS=Hyoscyamus muticus OX=35626 PE=1 SV=1		1	0.00012229	92.732	YICEK(1)HGDR	2	-3.8315	1
TRINITY_DN27396_c0_g1_m.10410	142	K	ACT domain-containing protein ACR12 OS=Arabidopsis thaliana OX=3702 GN=ACR12 PE=2 SV=1	ACR12	1	0.0118572	44.598	ALK(1)DLGLDVSK	2	-3.3081	1
TRINITY_DN27424_c0_g1_m.10453	131	K	Selenium-binding protein 1 OS=Arabidopsis thaliana OX=3702 GN=SBP1 PE=1 SV=1	SBP1	1	0.000287018	105.36	IYVVDTK(1)TNPK	2	-1.716	1
TRINITY_DN27455_c0_g1_m.10507	339	K	Diacylglycerol kinase 7 OS=Arabidopsis thaliana OX=3702 GN=DGK7 PE=1 SV=1	DGK7	1	0.00384619	42.446	NEK(1)PYLAQGPITNK	2	-2.0674	1
TRINITY_DN27460_c0_g1_m.10517	231	K	Superoxide dismutase [Mn], mitochondrial OS=Prunus persica OX=3760 GN=SOD PE=2 SV=1	SOD	1	0.00544936	72.922	NVRPDYLK(1)NIWK	2	-1.6689	1
TRINITY_DN27460_c0_g1_m.10517	108	K	Superoxide dismutase [Mn], mitochondrial OS=Prunus persica OX=3760 GN=SOD PE=2 SV=1	SOD	1	1.30316e-20	163.59	GDAPTVAK(1)LQSAIK	2	-1.3085	1
TRINITY_DN27460_c0_g1_m.10517	100	K	Superoxide dismutase [Mn], mitochondrial OS=Prunus persica OX=3760 GN=SOD PE=2 SV=1	SOD	1	2.13269e-28	113.48	ALEQLHDAIAK(1)GDAPTVAK	2	0.054595	2
TRINITY_DN27460_c0_g2_m.10519	145	K	Superoxide dismutase [Mn], mitochondrial OS=Prunus persica OX=3760 GN=SOD PE=2 SV=1	SOD	1	0.00479812	48.701	NLAPVK(1)EGGGEPPK	2	-2.6404	1
TRINITY_DN27462_c0_g1_m.10520	155	K	Photosynthetic NDH subunit of lumenal location 5, chloroplastic OS=Arabidopsis thaliana OX=3702 GN=PNSL5 PE=1 SV=1	PNSL5	1	0.00616014	67.887	VIK(1)DFMIQGGDFDK	2	-0.090109	1
TRINITY_DN27462_c0_g1_m.10520	166	K	Photosynthetic NDH subunit of lumenal location 5, chloroplastic OS=Arabidopsis thaliana OX=3702 GN=PNSL5 PE=1 SV=1	PNSL5	1	3.15868e-13	110.9	DFMIQGGDFDK(1)GNGTGGK	2	-0.078721	1
TRINITY_DN27462_c0_g1_m.10520	181	K	Photosynthetic NDH subunit of lumenal location 5, chloroplastic OS=Arabidopsis thaliana OX=3702 GN=PNSL5 PE=1 SV=1	PNSL5	1	0.000197966	146.27	TFK(1)DENFK	2	-2.751	1
TRINITY_DN27462_c0_g1_m.10520	173	K	Photosynthetic NDH subunit of lumenal location 5, chloroplastic OS=Arabidopsis thaliana OX=3702 GN=PNSL5 PE=1 SV=1	PNSL5	1	0.000422329	99.34	GNGTGGK(1)SIYGR	2	-2.0397	3
TRINITY_DN27462_c0_g1_m.10520	253	K	Photosynthetic NDH subunit of lumenal location 5, chloroplastic OS=Arabidopsis thaliana OX=3702 GN=PNSL5 PE=1 SV=1	PNSL5	1	0.000127045	70.389	K(1)VTISDCGELPVA	2	-1.1046	1
TRINITY_DN27462_c0_g1_m.10520	141	K	Photosynthetic NDH subunit of lumenal location 5, chloroplastic OS=Arabidopsis thaliana OX=3702 GN=PNSL5 PE=1 SV=1	PNSL5	1	6.08881e-07	107.08	ALCTGEK(1)GFGYK	2	-0.95923	1
TRINITY_DN27462_c0_g1_m.10520	146	K	Photosynthetic NDH subunit of lumenal location 5, chloroplastic OS=Arabidopsis thaliana OX=3702 GN=PNSL5 PE=1 SV=1	PNSL5	1	1.03195e-06	126.82	GFGYK(1)GSTFHR	2	-0.91948	1
TRINITY_DN27469_c0_g1_m.10535	52	K	10 kDa chaperonin, mitochondrial OS=Arabidopsis thaliana OX=3702 GN=CPN10 PE=1 SV=1	CPN10	1	1.7173e-10	169.81	DK(1)SGNAIPVSVK	2	0.2538	2
TRINITY_DN27469_c0_g1_m.10535	36	K	10 kDa chaperonin, mitochondrial OS=Arabidopsis thaliana OX=3702 GN=CPN10 PE=1 SV=1	CPN10	1	1.92083e-27	157.52	TNAGILLPESSTK(1)LNSGK	2	-0.68801	1
TRINITY_DN27469_c0_g1_m.10535	23	K	10 kDa chaperonin, mitochondrial OS=Arabidopsis thaliana OX=3702 GN=CPN10 PE=1 SV=1	CPN10	1	5.05332e-07	91.1	IVPPAK(1)TNAGILLPESSTK	2	-0.50356	1
TRINITY_DN27469_c0_g1_m.10535	17	K	10 kDa chaperonin, mitochondrial OS=Arabidopsis thaliana OX=3702 GN=CPN10 PE=1 SV=1	CPN10	1	0.00102316	74.424	VLVEK(1)IVPPAK	2	-2.6986	1
TRINITY_DN27469_c0_g1_m.10535	41	K	10 kDa chaperonin, mitochondrial OS=Arabidopsis thaliana OX=3702 GN=CPN10 PE=1 SV=1	CPN10	1	4.69916e-121	310.69	LNSGK(1)VVAVGPGAR	2	-1.0129	3
TRINITY_DN27471_c0_g1_m.10537	145	K	Isocitrate dehydrogenase [NADP] OS=Nicotiana tabacum OX=4097 PE=2 SV=1		1	0.00405231	87.251	EPILCK(1)NVPR	2	-2.4638	1
TRINITY_DN27471_c0_g1_m.10537	404	K	Isocitrate dehydrogenase [NADP] OS=Nicotiana tabacum OX=4097 PE=2 SV=1		1	5.73031e-09	91.939	MTK(1)DLALIIHGSK	2	-0.71336	2
TRINITY_DN27474_c0_g1_m.10540	180	K	Peroxiredoxin-2F, mitochondrial OS=Arabidopsis thaliana OX=3702 GN=PRXIIF PE=1 SV=2	PRXIIF	1	3.21295e-45	221.56	VK(1)AFNLEEAPSDFK	2	-0.43839	1
TRINITY_DN27478_c0_g1_m.10544	304	K	Fructose-1,6-bisphosphatase, chloroplastic OS=Pisum sativum OX=3888 GN=FBP PE=1 SV=2	FBP	0.999989	0.000332963	95.656	K(1)YIDDLKDPGPSGK	2	-1.0001	2
TRINITY_DN27478_c0_g1_m.10544	317	K	Fructose-1,6-bisphosphatase, chloroplastic OS=Pisum sativum OX=3888 GN=FBP PE=1 SV=2	FBP	1	1.9631e-09	129.53	YIDDLKDPGPSGK(1)PYSAR	3	-1.6788	3
TRINITY_DN27478_c0_g1_m.10544	310	K	Fructose-1,6-bisphosphatase, chloroplastic OS=Pisum sativum OX=3888 GN=FBP PE=1 SV=2	FBP	1	3.4155e-09	125.17	YIDDLK(1)DPGPSGK	2	-1.4058	1
TRINITY_DN27481_c2_g1_m.10551	67	K	Chlorophyll a-b binding protein 21, chloroplastic OS=Nicotiana tabacum OX=4097 GN=CAB21 PE=2 SV=1	CAB21	0.994247	4.47615e-20	179.9	K(0.994)TGGK(0.006)PASSGSPWYGPDR	3	-1.9972	1
TRINITY_DN27481_c2_g1_m.10551	71	K	Chlorophyll a-b binding protein 21, chloroplastic OS=Nicotiana tabacum OX=4097 GN=CAB21 PE=2 SV=1	CAB21	1	8.30168e-41	182.52	TGGK(1)PASSGSPWYGPDR	2	-0.29056	3
TRINITY_DN27484_c2_g2_m.10560	136	K	Probable glutathione S-transferase OS=Nicotiana tabacum OX=4097 PE=2 SV=1		1	0.00171985	46.068	K(1)VYEFVAQMTAR	2	-1.081	1
TRINITY_DN27484_c2_g2_m.10560	58	K	Probable glutathione S-transferase OS=Nicotiana tabacum OX=4097 PE=2 SV=1		1	0.00395534	99.305	K(1)EFLDNLK	2	-3.1346	1
TRINITY_DN27520_c0_g1_m.10624	149	K	Glutathione S-transferase DHAR3, chloroplastic OS=Arabidopsis thaliana OX=3702 GN=DHAR3 PE=1 SV=1	DHAR3	1	0.00226835	76.196	YPEPPLGTPPEK(1)ASVGSK	2	-0.89505	1
TRINITY_DN27520_c0_g1_m.10624	238	K	Glutathione S-transferase DHAR3, chloroplastic OS=Arabidopsis thaliana OX=3702 GN=DHAR3 PE=1 SV=1	DHAR3	1	6.03507e-16	180.34	AYTK(1)AIFSR	2	-2.9172	1
TRINITY_DN27520_c0_g1_m.10624	118	K	Glutathione S-transferase DHAR3, chloroplastic OS=Arabidopsis thaliana OX=3702 GN=DHAR3 PE=1 SV=1	DHAR3	1	0.00878764	74.269	VPVIK(1)LDEK	2	-3.6627	1
TRINITY_DN27520_c0_g1_m.10624	113	K	Glutathione S-transferase DHAR3, chloroplastic OS=Arabidopsis thaliana OX=3702 GN=DHAR3 PE=1 SV=1	DHAR3	1	0.00015018	127.94	INADGK(1)VPVIK	2	-2.6203	1
TRINITY_DN27531_c0_g1_m.10649	109	K	Pyridoxal phosphate homeostasis protein OS=Mus musculus OX=10090 GN=Plpbp PE=1 SV=1	Plpbp	1	3.64514e-11	126.29	VK(1)SILSGVPNLR	2	-2.5957	1
TRINITY_DN27531_c0_g1_m.10649	58	K	Pyridoxal phosphate homeostasis protein OS=Mus musculus OX=10090 GN=Plpbp PE=1 SV=1	Plpbp	0.999995	8.42748e-20	168.05	VVAVSK(1)TKPVSLIR	2	-0.57983	2
TRINITY_DN27538_c0_g1_m.10660	137	K	DUF538 family protein, putative (Protein of unknown function, DUF538) [Arabidopsis thaliana]		1	0.000147964	98.009	VSDVSGIQAK(1)K	2	-2.1649	2
TRINITY_DN27562_c0_g1_m.10696	144	K	5-formyltetrahydrofolate cyclo-ligase, mitochondrial OS=Arabidopsis thaliana OX=3702 GN=5FCL PE=1 SV=1	5FCL	1	2.6837e-16	157.74	LLSQILENPAQGK(1)K	2	-0.56433	1
TRINITY_DN27566_c0_g1_m.10699	237	K	Tetratricopeptide repeat domain-containing protein PYG7, chloroplastic OS=Arabidopsis thaliana OX=3702 GN=PYG7 PE=1 SV=1	PYG7	1	0.0176638	59.731	LDK(1)GITQLETAVK	2	-0.25692	1
TRINITY_DN27566_c0_g1_m.10699	299	K	Tetratricopeptide repeat domain-containing protein PYG7, chloroplastic OS=Arabidopsis thaliana OX=3702 GN=PYG7 PE=1 SV=1	PYG7	1	0.0242727	46.835	EK(1)VEMLR	2	-3.2478	1
TRINITY_DN27593_c0_g1_m.10740	191	K	Probable plastid-lipid-associated protein 12, chloroplastic OS=Arabidopsis thaliana OX=3702 GN=PAP12 PE=1 SV=1	PAP12	0.997801	2.78446e-05	96.957	VEAVASIK(0.998)DGK(0.002)R	2	-1.3798	1
TRINITY_DN27593_c0_g1_m.10740	249	K	Probable plastid-lipid-associated protein 12, chloroplastic OS=Arabidopsis thaliana OX=3702 GN=PAP12 PE=1 SV=1	PAP12	1	0.0024718	72.042	GNK(1)GTTFVLQK	2	-2.9649	1
TRINITY_DN27596_c0_g1_m.10743	267	K	Linoleate 13S-lipoxygenase 2-1, chloroplastic OS=Solanum tuberosum OX=4113 GN=LOX2.1 PE=1 SV=1	LOX2.1	1	0.0324181	53.517	RPVLGGK(1)QHPYPR	3	-3.5467	1
TRINITY_DN27596_c0_g1_m.10744	203	K	Linoleate 13S-lipoxygenase 2-1, chloroplastic OS=Solanum tuberosum OX=4113 GN=LOX2.1 PE=1 SV=1	LOX2.1	1	0.0135969	44.598	LK(1)ELEGTIDDR	2	-2.2111	1
TRINITY_DN27604_c0_g4_m.10753	70	K	40S ribosomal protein S11-3 OS=Arabidopsis thaliana OX=3702 GN=RPS11C PE=2 SV=2	RPS11C	1	0.0259948	55.235	NIGLGFK(1)TPR	2	-3.9204	1
TRINITY_DN27604_c0_g4_m.10753	83	K	40S ribosomal protein S11-3 OS=Arabidopsis thaliana OX=3702 GN=RPS11C PE=2 SV=2	RPS11C	1	0.0222153	46.033	DAIEGTYIDK(1)K	2	-2.4674	1
TRINITY_DN27604_c0_g4_m.10753	168	K	40S ribosomal protein S11-3 OS=Arabidopsis thaliana OX=3702 GN=RPS11C PE=2 SV=2	RPS11C	1	2.76074e-05	73.891	FNVLK(1)VIPAGSSGAGK	2	-3.3565	1
TRINITY_DN27646_c0_g1_m.10834	140	K	30S ribosomal protein S20, chloroplastic OS=Spinacia oleracea OX=3562 GN=RPS20 PE=1 SV=2	RPS20	1	0.00184352	90.761	VLEALDTLK(1)K	2	-3.3422	1
TRINITY_DN27668_c0_g1_m.10867	183	K	Chloroplastic lipocalin OS=Arabidopsis thaliana OX=3702 GN=CHL PE=1 SV=1	CHL	1	0.00016871	80.623	GK(1)VQCLSEEDLEK	2	-0.97598	1
TRINITY_DN27683_c0_g1_m.10897	220	K	Thylakoid lumenal protein TL20.3, chloroplastic OS=Arabidopsis thaliana OX=3702 GN=TL20.3 PE=1 SV=1	TL20.3	1	4.87569e-48	155.38	QALCK(1)YASGTNPTTGVSTR	2	-0.040111	1
TRINITY_DN27709_c0_g1_m.10948	148	K	PREDICTED: LOW QUALITY PROTEIN: ammonium transporter 1 member 2 [Prunus mume]		1	0.00515401	54.199	LPK(1)LEESLTDNAK	2	-1.7047	1
TRINITY_DN27726_c1_g1_m.10975	120	K	Histone H3.3 OS=Vitis vinifera OX=29760 PE=2 SV=3		1	0.00553376	64.906	VTIMPK(1)DIQLAR	2	-2.1834	1
TRINITY_DN27726_c1_g1_m.10975	54	K	Histone H3.3 OS=Vitis vinifera OX=29760 PE=2 SV=3		1	0.000429707	119.07	YQK(1)STELLIR	2	-2.7708	1
TRINITY_DN27729_c0_g1_m.10980	190	K	50S ribosomal protein L4, chloroplastic OS=Nicotiana tabacum OX=4097 GN=RPL4 PE=2 SV=1	RPL4	1	0.00175944	69.716	TK(1)EFIAALR	2	-3.322	1
TRINITY_DN27742_c0_g1_m.10999	217	K	60S ribosomal protein L7a-2 OS=Oryza sativa subsp. japonica OX=39947 GN=RPL7A-2 PE=2 SV=1	RPL7A-2	1	0.0242022	51.872	NEDK(1)LEFSK	2	-1.5021	1
TRINITY_DN27742_c0_g1_m.10999	234	K	60S ribosomal protein L7a-2 OS=Oryza sativa subsp. japonica OX=39947 GN=RPL7A-2 PE=2 SV=1	RPL7A-2	1	0.00490321	68.49	ANFNDK(1)YDEYR	2	-0.69789	1
TRINITY_DN27742_c0_g1_m.10999	91	K	60S ribosomal protein L7a-2 OS=Oryza sativa subsp. japonica OX=39947 GN=RPL7A-2 PE=2 SV=1	RPL7A-2	1	0.0248477	57.003	VPPALNQFTK(1)TLDK	2	-1.0813	1
TRINITY_DN27742_c0_g1_m.10999	264	K	60S ribosomal protein L7a-2 OS=Oryza sativa subsp. japonica OX=39947 GN=RPL7A-2 PE=2 SV=1	RPL7A-2	1	0.000390898	94.806	LLAK(1)EAAQR	2	-1.7939	1
TRINITY_DN27747_c0_g2_m.11012	21	K	Mitochondrial outer membrane protein porin of 34 kDa OS=Solanum tuberosum OX=4113 PE=1 SV=2		1	2.31966e-10	123.42	DLLYK(1)DYQSDHK	2	-1.2889	3
TRINITY_DN27747_c0_g2_m.11012	3	K	Mitochondrial outer membrane protein porin of 34 kDa OS=Solanum tuberosum OX=4113 PE=1 SV=2		1	0.0042058	86.243	GK(1)GPGLYTDIGK	2	-2.8146	1
TRINITY_DN27747_c0_g2_m.11012	13	K	Mitochondrial outer membrane protein porin of 34 kDa OS=Solanum tuberosum OX=4113 PE=1 SV=2		1	2.12369e-10	129.69	GPGLYTDIGK(1)K	2	-1.779	2
TRINITY_DN27747_c0_g3_m.11014	63	K	Mitochondrial outer membrane protein porin of 36 kDa OS=Solanum tuberosum OX=4113 PE=1 SV=2		1	0.00379742	105.36	NK(1)NITTDVK	2	-3.6388	1
TRINITY_DN27747_c0_g3_m.11014	21	K	Mitochondrial outer membrane protein porin of 36 kDa OS=Solanum tuberosum OX=4113 PE=1 SV=2		1	4.90326e-22	167.06	DLLYK(1)DYQADHK	2	-1.7773	3
TRINITY_DN27747_c0_g3_m.11014	3	K	Mitochondrial outer membrane protein porin of 36 kDa OS=Solanum tuberosum OX=4113 PE=1 SV=2		1	0.000260024	105.94	VK(1)GPGLYSDIGK	2	-2.4045	1
TRINITY_DN27752_c0_g1_m.11020	21	K	Mitochondrial outer membrane protein porin 4 OS=Arabidopsis thaliana OX=3702 GN=VDAC4 PE=1 SV=1	VDAC4	1	0.00323649	68.49	DLLTK(1)DYNFDQK	2	0.21475	1
TRINITY_DN27752_c0_g1_m.11020	183	K	Mitochondrial outer membrane protein porin 4 OS=Arabidopsis thaliana OX=3702 GN=VDAC4 PE=1 SV=1	VDAC4	1	5.7816e-08	113.34	GQALK(1)ASYIHYVDSK	2	-0.73751	1
TRINITY_DN27752_c0_g1_m.11020	97	K	Mitochondrial outer membrane protein porin 4 OS=Arabidopsis thaliana OX=3702 GN=VDAC4 PE=1 SV=1	VDAC4	1	0.00165076	95.311	AALNFK(1)IPDNK	2	-3.2197	1
TRINITY_DN27757_c0_g1_m.11026	352	K	Protein MET1, chloroplastic OS=Arabidopsis thaliana OX=3702 GN=MET1 PE=1 SV=1	MET1	1	1.99225e-06	126.82	TSEEFEPLLK(1)R	2	-2.4807	1
TRINITY_DN27757_c0_g1_m.11026	207	K	Protein MET1, chloroplastic OS=Arabidopsis thaliana OX=3702 GN=MET1 PE=1 SV=1	MET1	1	0.00990368	56.014	IGPLLMK(1)MQK	2	-1.6218	1
TRINITY_DN27757_c0_g1_m.11026	270	K	Protein MET1, chloroplastic OS=Arabidopsis thaliana OX=3702 GN=MET1 PE=1 SV=1	MET1	1	0.000392163	72.038	EGLQLYK(1)NAK	2	-2.8752	1
TRINITY_DN27788_c0_g1_m.11088	221	K	Transmembrane protein [Trema orientale]		1	0.00398311	76.255	LEK(1)LIYSGQLDTK	2	-3.2318	1
TRINITY_DN27788_c0_g1_m.11088	277	K	Transmembrane protein [Trema orientale]		0.998346	0.00342556	56.938	SK(0.002)PQLSK(0.998)EQQQNLTR	3	-2.4988	1
TRINITY_DN27793_c0_g1_m.11096	142	K	3-oxoacyl-[acyl-carrier-protein] reductase FabG OS=Thermotoga maritima (strain ATCC 43589 / MSB8 / DSM 3109 / JCM 10099) OX=243274 GN=fabG PE=3 SV=1	fabG	1	0.015963	49.16	SEITENLIK(1)K	2	-2.745	1
TRINITY_DN27793_c0_g1_m.11096	143	K	3-oxoacyl-[acyl-carrier-protein] reductase FabG OS=Thermotoga maritima (strain ATCC 43589 / MSB8 / DSM 3109 / JCM 10099) OX=243274 GN=fabG PE=3 SV=1	fabG	1	0.012949	61.48	K(1)AWLSDVAAK	2	-1.075	1
TRINITY_DN27800_c0_g1_m.11110	112	K	Elongation factor P OS=Methylobacterium nodulans (strain LMG 21967 / CNCM I-2342 / ORS 2060) OX=460265 GN=efp PE=3 SV=1	efp	1	0.00184723	61.48	VLK(1)VEHSHEGR	2	-1.6002	2
TRINITY_DN27806_c0_g1_m.11121	160	K	50S ribosomal protein L7/L12 OS=Liberibacter africanus OX=34020 GN=rplL PE=3 SV=1	rplL	1	0.00158538	57.888	LESYEAASK(1)IK	2	-2.7557	1
TRINITY_DN27837_c0_g1_m.11191	134	K	Photosystem II repair protein PSB27-H1, chloroplastic OS=Arabidopsis thaliana OX=3702 GN=PSB27-1 PE=1 SV=1	PSB27-1	1	1.23856e-05	119.07	ETSNSWVAK(1)YR	2	-1.6536	1
TRINITY_DN27837_c0_g1_m.11191	139	K	Photosystem II repair protein PSB27-H1, chloroplastic OS=Arabidopsis thaliana OX=3702 GN=PSB27-1 PE=1 SV=1	PSB27-1	1	0.0240551	81.32	EK(1)ALLGR	2	-5.8028	1
TRINITY_DN27840_c1_g1_m.11195	173	K	alanine-tRNA ligase [Arabidopsis thaliana]		1	8.50703e-06	131.54	QSLDAIK(1)AETEK	2	-1.4958	1
TRINITY_DN27840_c1_g1_m.11195	181	K	alanine-tRNA ligase [Arabidopsis thaliana]		1	0.000333588	78.864	LEK(1)TAIQAEQELIR	2	-2.812	1
TRINITY_DN27840_c1_g1_m.11195	248	K	alanine-tRNA ligase [Arabidopsis thaliana]		1	0.0103525	81.799	SQVSGLVSEAK(1)R	2	-2.2876	1
TRINITY_DN27844_c0_g5_m.11204	128	K	Glucose-1-phosphate adenylyltransferase small subunit 2, chloroplastic OS=Vicia faba OX=3906 GN=AGPP PE=2 SV=1	AGPP	1	0.00485404	67.507	AK(1)PAVPLGANYR	2	-2.4378	1
TRINITY_DN27844_c0_g5_m.11204	428	K	Glucose-1-phosphate adenylyltransferase small subunit 2, chloroplastic OS=Vicia faba OX=3906 GN=AGPP PE=2 SV=1	AGPP	1	0.00553376	72.922	NCK(1)IHHSVVGLR	2	-0.25659	1
TRINITY_DN27844_c0_g5_m.11204	283	K	Glucose-1-phosphate adenylyltransferase small subunit 2, chloroplastic OS=Vicia faba OX=3906 GN=AGPP PE=2 SV=1	AGPP	1	0.00418103	72.038	IIEFAEK(1)PK	2	-2.2139	2
TRINITY_DN27844_c0_g5_m.11204	285	K	Glucose-1-phosphate adenylyltransferase small subunit 2, chloroplastic OS=Vicia faba OX=3906 GN=AGPP PE=2 SV=1	AGPP	0.991404	0.00515833	87.573	IIEFAEK(0.009)PK(0.991)GEQLK	2	-1.641	2
TRINITY_DN27844_c0_g5_m.11204	293	K	Glucose-1-phosphate adenylyltransferase small subunit 2, chloroplastic OS=Vicia faba OX=3906 GN=AGPP PE=2 SV=1	AGPP	1	0.0017228	66.485	AMK(1)VDTTILGLDDER	2	-0.40577	1
TRINITY_DN27844_c0_g5_m.11204	478	K	Glucose-1-phosphate adenylyltransferase small subunit 2, chloroplastic OS=Vicia faba OX=3906 GN=AGPP PE=2 SV=1	AGPP	1	0.0181611	54.27	GSVPIGIGK(1)NSHVK	2	-1.714	1
TRINITY_DN27844_c0_g5_m.11204	469	K	Glucose-1-phosphate adenylyltransferase small subunit 2, chloroplastic OS=Vicia faba OX=3906 GN=AGPP PE=2 SV=1	AGPP	1	1.59426e-20	179.95	FLAAK(1)GSVPIGIGK	2	-1.4242	1
TRINITY_DN27848_c2_g1_m.11209	244	K	Mitochondrial carnitine/acylcarnitine carrier-like protein OS=Arabidopsis thaliana OX=3702 GN=BOU PE=1 SV=1	BOU	1	1.48118e-10	175.64	SVIQVDDYK(1)NPK	2	0.22019	5
TRINITY_DN27848_c2_g1_m.11209	265	K	Mitochondrial carnitine/acylcarnitine carrier-like protein OS=Arabidopsis thaliana OX=3702 GN=BOU PE=1 SV=1	BOU	1	2.81294e-08	127.94	ILAAEGVK(1)GLYK	2	-3.0957	1
TRINITY_DN27848_c2_g1_m.11209	31	K	Mitochondrial carnitine/acylcarnitine carrier-like protein OS=Arabidopsis thaliana OX=3702 GN=BOU PE=1 SV=1	BOU	1	8.98008e-13	119.43	VK(1)LQSQPVPPPGQLPK	2	-1.2817	1
TRINITY_DN27848_c2_g1_m.11209	249	K	Mitochondrial carnitine/acylcarnitine carrier-like protein OS=Arabidopsis thaliana OX=3702 GN=BOU PE=1 SV=1	BOU	1	0.0100632	72.038	YK(1)GSIDAFR	2	-1.3492	1
TRINITY_DN27848_c2_g1_m.11209	257	K	Mitochondrial carnitine/acylcarnitine carrier-like protein OS=Arabidopsis thaliana OX=3702 GN=BOU PE=1 SV=1	BOU	1	0.000833833	109.88	K(1)ILAAEGVK	2	-4.0845	1
TRINITY_DN27848_c2_g1_m.11209	247	K	Mitochondrial carnitine/acylcarnitine carrier-like protein OS=Arabidopsis thaliana OX=3702 GN=BOU PE=1 SV=1	BOU	0.998894	2.12869e-11	135.5	SVIQVDDYK(0.001)NPK(0.999)YK	2	-0.76189	2
TRINITY_DN27849_c0_g1_m.11212	304	K	Serine--tRNA ligase, chloroplastic/mitochondrial OS=Arabidopsis thaliana OX=3702 GN=OVA7 PE=2 SV=1	OVA7	1	0.0141513	43.168	SSVVEK(1)CGFQPR	2	-5.2336	1
TRINITY_DN27850_c1_g1_m.11214	347	K	Putative transferase At4g12130, mitochondrial OS=Arabidopsis thaliana OX=3702 GN=At4g12130 PE=1 SV=1	At4g12130	1	8.5909e-05	72.327	VSPGLEVVDPDSGK(1)K	2	-1.0462	1
TRINITY_DN27884_c0_g2_m.11278	26	K	Octanoyltransferase LIP2, mitochondrial OS=Arabidopsis thaliana OX=3702 GN=LIP2 PE=1 SV=1	LIP2	1	0.00822231	63.397	LQEK(1)LVSAR	2	-1.7706	1
TRINITY_DN27889_c0_g1_m.11284	187	K	Protein TIC 21, chloroplastic OS=Arabidopsis thaliana OX=3702 GN=TIC21 PE=1 SV=1	TIC21	1	0.0367795	54.584	TANAPSK(1)APPR	2	-3.0905	1
TRINITY_DN27893_c0_g1_m.11288	215	K	40S ribosomal protein S6 OS=Asparagus officinalis OX=4686 GN=rps6 PE=2 SV=1	rps6	1	0.00285704	90.689	AEAAEYQK(1)LLATR	2	-1.2943	1
TRINITY_DN27893_c0_g1_m.11288	14	K	40S ribosomal protein S6 OS=Asparagus officinalis OX=4686 GN=rps6 PE=2 SV=1	rps6	1	1.06715e-06	119.94	FNIANPTTGCQK(1)K	2	-2.3638	1
TRINITY_DN27905_c0_g1_m.11305	42	K	Auxin-binding protein ABP19a OS=Prunus persica OX=3760 GN=ABP19A PE=3 SV=1	ABP19A	1	5.63327e-12	129.69	AADTPAGYPCK(1)PAMK	2	0.027409	6
TRINITY_DN27905_c0_g1_m.11305	202	K	Auxin-binding protein ABP19a OS=Prunus persica OX=3760 GN=ABP19A PE=3 SV=1	ABP19A	1	5.70116e-06	139.02	TTFLDDAQVK(1)K	2	-0.59411	1
TRINITY_DN27913_c0_g1_m.11314	108	K	Thiamine thiazole synthase 1, chloroplastic OS=Vitis vinifera OX=29760 GN=THI1-1 PE=3 SV=1	THI1-1	1	0.00184723	74.849	FEPIK(1)ESIVSR	2	-2.6573	1
TRINITY_DN27955_c2_g1_m.11402	170	K	Photosystem I reaction center subunit IV A, chloroplastic OS=Nicotiana sylvestris OX=4096 GN=PSAEA PE=1 SV=1	PSAEA	1	2.23444e-28	208.63	DVGSVVAVDQDPK(1)TR	2	-0.2642	2
TRINITY_DN27955_c2_g1_m.11402	134	K	Photosystem I reaction center subunit IV A, chloroplastic OS=Nicotiana sylvestris OX=4096 GN=PSAEA PE=1 SV=1	PSAEA	1	4.80037e-07	96.27	PK(1)PEPIGPK	2	-4.0145	2
TRINITY_DN27955_c2_g1_m.11402	141	K	Photosystem I reaction center subunit IV A, chloroplastic OS=Nicotiana sylvestris OX=4096 GN=PSAEA PE=1 SV=1	PSAEA	1	1.4841e-28	165.72	PEPIGPK(1)R	2	-3.1479	4
TRINITY_DN27973_c0_g1_m.11431	407	K	NADP-dependent malic enzyme OS=Phaseolus vulgaris OX=3885 GN=ME1 PE=2 SV=1	ME1	1	0.00309596	43.613	AIK(1)PTVLIGSSGVGK	2	-0.76953	1
TRINITY_DN27974_c0_g1_m.11432	232	K	Acyl-coenzyme A thioesterase 9, mitochondrial OS=Mus musculus OX=10090 GN=Acot9 PE=1 SV=1	Acot9	0.999999	1.74004e-05	59.77	TGK(1)SALVNQISPETDKEK	3	-2.8743	1
TRINITY_DN27984_c0_g1_m.11448	200	K	Ureidoglycolate hydrolase OS=Arabidopsis thaliana OX=3702 GN=UAH PE=1 SV=1	UAH	1	0.0100753	41.824	LLAGSETLAK(1)ALK	2	-2.4747	1
TRINITY_DN28016_c1_g3_m.11512	131	K	Cytochrome f OS=Morus indica OX=248361 GN=petA PE=3 SV=1	petA	1	4.44222e-07	94.66	EK(1)ISNLSFQSYR	2	-2.6387	1
TRINITY_DN28016_c1_g3_m.11512	145	K	Cytochrome f OS=Morus indica OX=248361 GN=petA PE=3 SV=1	petA	1	5.73833e-32	204.86	K(1)NILVIGPVPGQK	2	-1.9579	1
TRINITY_DN28016_c1_g3_m.11512	144	K	Cytochrome f OS=Morus indica OX=248361 GN=petA PE=3 SV=1	petA	1	1.93745e-44	190.68	ISNLSFQSYRPTK(1)K	2	-1.0035	4
TRINITY_DN28016_c1_g3_m.11512	129	K	Cytochrome f OS=Morus indica OX=248361 GN=petA PE=3 SV=1	petA	1	0.0126793	88.921	ISPEIK(1)EK	2	-4.3558	1
TRINITY_DN28016_c1_g3_m.11512	100	K	Cytochrome f OS=Morus indica OX=248361 GN=petA PE=3 SV=1	petA	1	0.0162992	84.699	QVLANGK(1)K	2	-3.7957	1
TRINITY_DN28017_c0_g1_m.11515	168	K	Histone H1.2 OS=Arabidopsis thaliana OX=3702 GN=At2g30620 PE=1 SV=1	At2g30620	1	0.0124325	59.77	IPSSAAAK(1)PASAAPAK	2	-0.88257	1
TRINITY_DN28044_c0_g1_m.11562	203	K	ATP-dependent Clp protease proteolytic subunit 2, mitochondrial OS=Arabidopsis thaliana OX=3702 GN=CLPP2 PE=1 SV=1	CLPP2	1	0.00371408	62.271	DMTIHTK(1)QIVR	2	-3.0213	1
TRINITY_DN28044_c0_g1_m.11562	229	K	ATP-dependent Clp protease proteolytic subunit 2, mitochondrial OS=Arabidopsis thaliana OX=3702 GN=CLPP2 PE=1 SV=1	CLPP2	1	2.19213e-08	92.747	HTGQPIDVIQK(1)NMDR	2	-1.6174	2
TRINITY_DN28045_c0_g1_m.11564	145	K	Oxygen-dependent coproporphyrinogen-III oxidase, chloroplastic OS=Glycine max OX=3847 GN=CPX PE=2 SV=1	CPX	1	0.0187035	69.905	FK(1)EDVWSR	2	-2.7039	1
TRINITY_DN28055_c0_g1_m.11581	197	K	Cysteine synthase OS=Citrullus lanatus OX=3654 PE=1 SV=1		1	2.12246e-10	167.06	YLK(1)EQKPDVK	2	-0.87058	1
TRINITY_DN28055_c0_g1_m.11581	170	K	Cysteine synthase OS=Citrullus lanatus OX=3654 PE=1 SV=1		1	4.71704e-19	121.86	VHYETTGPEIWK(1)GSGGK	2	-0.50387	1
TRINITY_DN28055_c0_g1_m.11581	49	K	Cysteine synthase OS=Citrullus lanatus OX=3654 PE=1 SV=1		1	0.00612133	71.896	LEMMEPCSSVK(1)DR	2	-2.179	1
TRINITY_DN28069_c0_g1_m.11607	32	K	Bifunctional protein FolD 2 OS=Arabidopsis thaliana OX=3702 GN=FOLD2 PE=2 SV=1	FOLD2	1	0.00156757	81.48	ATIIDGK(1)AVAQTIR	2	-4.2136	1
TRINITY_DN28088_c0_g1_m.11635	57	K	ADP,ATP carrier protein 1, mitochondrial OS=Gossypium hirsutum OX=3635 GN=ANT1 PE=2 SV=1	ANT1	1	0.00149519	97.175	LSEPYK(1)GIGDCFK	2	-0.66637	1
TRINITY_DN28088_c0_g1_m.11635	48	K	ADP,ATP carrier protein 1, mitochondrial OS=Gossypium hirsutum OX=3635 GN=ANT1 PE=2 SV=1	ANT1	1	2.00518e-45	236.34	LLIQNQDEMIK(1)SGR	2	-1.1258	3
TRINITY_DN28088_c0_g2_m.11636	350	K	ADP,ATP carrier protein 3, mitochondrial OS=Arabidopsis thaliana OX=3702 GN=AAC3 PE=1 SV=1	AAC3	1	4.42545e-22	174.8	SLFK(1)GAGANILR	2	-2.1785	2
TRINITY_DN28088_c0_g2_m.11636	330	K	ADP,ATP carrier protein 3, mitochondrial OS=Arabidopsis thaliana OX=3702 GN=AAC3 PE=1 SV=1	AAC3	1	0.00383224	97.277	YK(1)SSLDAFK	2	-4.8569	1
TRINITY_DN28088_c0_g2_m.11636	379	K	ADP,ATP carrier protein 3, mitochondrial OS=Arabidopsis thaliana OX=3702 GN=AAC3 PE=1 SV=1	AAC3	1	0.0259779	65.313	LQLLVLGK(1)K	2	-2.4206	1
TRINITY_DN28088_c1_g1_m.11637	124	K	ADP,ATP carrier protein, mitochondrial OS=Solanum tuberosum OX=4113 GN=ANT PE=2 SV=1	ANT	1	1.62716e-70	253.1	LLIQNQDEMIK(1)AGR	2	-0.70797	5
TRINITY_DN28088_c1_g1_m.11637	330	K	ADP,ATP carrier protein, mitochondrial OS=Solanum tuberosum OX=4113 GN=ANT PE=2 SV=1	ANT	1	2.5502e-15	170.85	MMMTSGEAVK(1)YK	2	0.6781	20
TRINITY_DN28088_c1_g1_m.11637	248	K	ADP,ATP carrier protein, mitochondrial OS=Solanum tuberosum OX=4113 GN=ANT PE=2 SV=1	ANT	1	1.17421e-30	216.26	TLK(1)SDGIAGLYR	2	-2.5025	3
TRINITY_DN28088_c1_g1_m.11637	381	K	ADP,ATP carrier protein, mitochondrial OS=Solanum tuberosum OX=4113 GN=ANT PE=2 SV=1	ANT	1	0.00758356	90.308	LQVLVFGK(1)K	2	-2.5702	1
TRINITY_DN28088_c1_g1_m.11637	226	K	ADP,ATP carrier protein, mitochondrial OS=Solanum tuberosum OX=4113 GN=ANT PE=2 SV=1	ANT	1	0.0114887	88.921	LANDAK(1)AAK	2	-4.4818	2
TRINITY_DN28088_c1_g1_m.11637	348	K	ADP,ATP carrier protein, mitochondrial OS=Solanum tuberosum OX=4113 GN=ANT PE=2 SV=1	ANT	1	0.0212849	62.969	NEGPK(1)SLFK	2	-2.7523	1
TRINITY_DN28088_c1_g1_m.11637	352	K	ADP,ATP carrier protein, mitochondrial OS=Solanum tuberosum OX=4113 GN=ANT PE=2 SV=1	ANT	1	4.42545e-22	174.8	SLFK(1)GAGANILR	2	-2.1785	2
TRINITY_DN28088_c1_g1_m.11637	133	K	ADP,ATP carrier protein, mitochondrial OS=Solanum tuberosum OX=4113 GN=ANT PE=2 SV=1	ANT	1	8.54704e-12	144.51	LSEPYK(1)GIGECFSR	2	-1.4686	1
TRINITY_DN28088_c1_g1_m.11637	113	K	ADP,ATP carrier protein, mitochondrial OS=Solanum tuberosum OX=4113 GN=ANT PE=2 SV=1	ANT	1	3.99832e-32	180.81	VK(1)LLIQNQDEMIK	2	-3.4285	5
TRINITY_DN28090_c0_g1_m.11642	171	K	Kunitz trypsin inhibitor 2 OS=Arabidopsis thaliana OX=3702 GN=KTI2 PE=2 SV=1	KTI2	1	0.0120998	40.224	VYK(1)LVSSSDSQVVR	2	-2.1309	1
TRINITY_DN28116_c0_g1_m.11676	225	K	Glycerate dehydrogenase HPR, peroxisomal OS=Arabidopsis thaliana OX=3702 GN=HPR PE=1 SV=1	HPR	1	5.77824e-09	157.77	ANGEKPVTWK(1)R	2	-4.9384	1
TRINITY_DN28116_c0_g1_m.11676	46	K	Glycerate dehydrogenase HPR, peroxisomal OS=Arabidopsis thaliana OX=3702 GN=HPR PE=1 SV=1	HPR	1	0.000990379	90.308	VEICTEK(1)K	2	-4.0517	2
TRINITY_DN28116_c0_g1_m.11676	256	K	Glycerate dehydrogenase HPR, peroxisomal OS=Arabidopsis thaliana OX=3702 GN=HPR PE=1 SV=1	HPR	1	3.60922e-11	167.06	TTYHLVNK(1)ER	2	-0.60893	1
TRINITY_DN28116_c0_g1_m.11676	220	K	Glycerate dehydrogenase HPR, peroxisomal OS=Arabidopsis thaliana OX=3702 GN=HPR PE=1 SV=1	HPR	1	0.00452468	102.55	ANGEK(1)PVTWK	2	-2.9425	2
TRINITY_DN28118_c1_g1_m.11680	200	K	Alpha-1,4 glucan phosphorylase L-2 isozyme, chloroplastic/amyloplastic OS=Solanum tuberosum OX=4113 GN=STP-1 PE=1 SV=1	STP-1	1	0.0314464	51.872	AEGK(1)FVPDPR	2	-2.2603	1
TRINITY_DN28118_c1_g1_m.11680	211	K	Alpha-1,4 glucan phosphorylase L-2 isozyme, chloroplastic/amyloplastic OS=Solanum tuberosum OX=4113 GN=STP-1 PE=1 SV=1	STP-1	1	0.00463043	81.642	FEEVK(1)TFVR	2	-5.5811	1
TRINITY_DN28123_c0_g1_m.11689	437	K	Dihydrolipoyllysine-residue acetyltransferase component 1 of pyruvate dehydrogenase complex, mitochondrial OS=Arabidopsis thaliana OX=3702 GN=LTA3 PE=1 SV=2	LTA3	1	0.00255651	97.175	ETAPASSSEK(1)RPHVK	2	-2.1252	2
TRINITY_DN28123_c0_g1_m.11689	498	K	Dihydrolipoyllysine-residue acetyltransferase component 1 of pyruvate dehydrogenase complex, mitochondrial OS=Arabidopsis thaliana OX=3702 GN=LTA3 PE=1 SV=2	LTA3	1	1.70414e-45	160.07	EQHNVK(1)VSVNDIVIK	2	-0.70139	2
TRINITY_DN28123_c0_g1_m.11689	443	K	Dihydrolipoyllysine-residue acetyltransferase component 1 of pyruvate dehydrogenase complex, mitochondrial OS=Arabidopsis thaliana OX=3702 GN=LTA3 PE=1 SV=2	LTA3	1	7.49751e-08	106.97	K(1)EDSFEDFPNSQIR	2	-0.91075	1
TRINITY_DN28123_c0_g1_m.11689	492	K	Dihydrolipoyllysine-residue acetyltransferase component 1 of pyruvate dehydrogenase complex, mitochondrial OS=Arabidopsis thaliana OX=3702 GN=LTA3 PE=1 SV=2	LTA3	1	1.34776e-29	195.58	DLK(1)EQHNVK	2	-3.374	3
TRINITY_DN28123_c0_g1_m.11689	411	K	Dihydrolipoyllysine-residue acetyltransferase component 1 of pyruvate dehydrogenase complex, mitochondrial OS=Arabidopsis thaliana OX=3702 GN=LTA3 PE=1 SV=2	LTA3	1	0.015628	42.061	SGIGSSK(1)VSSSK	2	-2.3321	1
TRINITY_DN28123_c0_g1_m.11689	361	K	Dihydrolipoyllysine-residue acetyltransferase component 1 of pyruvate dehydrogenase complex, mitochondrial OS=Arabidopsis thaliana OX=3702 GN=LTA3 PE=1 SV=2	LTA3	1	3.00646e-06	109.88	IETGGQK(1)APVK	2	-2.6541	2
TRINITY_DN28123_c0_g1_m.11689	622	K	Dihydrolipoyllysine-residue acetyltransferase component 1 of pyruvate dehydrogenase complex, mitochondrial OS=Arabidopsis thaliana OX=3702 GN=LTA3 PE=1 SV=2	LTA3	1	2.00758e-50	222.48	GNK(1)VVAPVVGSDGVER	2	-0.48016	4
TRINITY_DN28125_c0_g1_m.11693	180	K	Proteasome subunit alpha type-1-B OS=Arabidopsis thaliana OX=3702 GN=PAF2 PE=1 SV=2	PAF2	1	0.0104834	56.378	FESFK(1)ESSR	2	-0.22946	1
TRINITY_DN28125_c0_g1_m.11693	169	K	Proteasome subunit alpha type-1-B OS=Arabidopsis thaliana OX=3702 GN=PAF2 PE=1 SV=2	PAF2	1	0.00855415	67.881	SQAAK(1)TYLER	2	-2.7688	1
TRINITY_DN28132_c0_g1_m.11710	71	K	Glutathione transferase GST 23 OS=Zea mays OX=4577 PE=2 SV=1		1	4.16501e-09	121.96	SQLLLELNPVHK(1)K	2	-0.37749	1
TRINITY_DN28134_c0_g4_m.11714	40	K	Thylakoid lumenal 15 kDa protein 1, chloroplastic OS=Arabidopsis thaliana OX=3702 GN=At2g44920 PE=1 SV=2	At2g44920	1	0.00469917	82.716	TLIK(1)QDFK	2	-3.7252	1
TRINITY_DN28134_c0_g4_m.11714	134	K	Thylakoid lumenal 15 kDa protein 1, chloroplastic OS=Arabidopsis thaliana OX=3702 GN=At2g44920 PE=1 SV=2	At2g44920	1	3.73459e-38	182.22	EYLCK(1)VADGVNPTTGNATR	2	-1.5545	1
TRINITY_DN28134_c0_g4_m.11714	44	K	Thylakoid lumenal 15 kDa protein 1, chloroplastic OS=Arabidopsis thaliana OX=3702 GN=At2g44920 PE=1 SV=2	At2g44920	1	0.00893834	72.038	QDFK(1)TSILR	2	-1.6143	1
TRINITY_DN28134_c0_g4_m.11714	31	K	Thylakoid lumenal 15 kDa protein 1, chloroplastic OS=Arabidopsis thaliana OX=3702 GN=At2g44920 PE=1 SV=2	At2g44920	1	0.00167322	90.689	GQDLTGK(1)DFSGK	2	-2.5223	1
TRINITY_DN28141_c1_g11_m.11728	284	K	50S ribosomal protein L1, chloroplastic OS=Arabidopsis thaliana OX=3702 GN=RPL1 PE=1 SV=1	RPL1	1	0.00298711	60.892	VASLGK(1)ILGPR	2	-2.9662	1
TRINITY_DN28141_c1_g11_m.11728	208	K	50S ribosomal protein L1, chloroplastic OS=Arabidopsis thaliana OX=3702 GN=RPL1 PE=1 SV=1	RPL1	1	4.98627e-07	94.791	LNIDPK(1)YNDQQLR	2	-0.96143	1
TRINITY_DN28141_c1_g11_m.11728	168	K	50S ribosomal protein L1, chloroplastic OS=Arabidopsis thaliana OX=3702 GN=RPL1 PE=1 SV=1	RPL1	1	0.0224199	56.091	FLEIQK(1)LR	2	-3.0182	1
TRINITY_DN28141_c1_g11_m.11728	322	K	50S ribosomal protein L1, chloroplastic OS=Arabidopsis thaliana OX=3702 GN=RPL1 PE=1 SV=1	RPL1	1	0.00310318	78.043	ADK(1)TGIVHLPFGK	2	-2.148	1
TRINITY_DN28141_c1_g11_m.11728	222	K	50S ribosomal protein L1, chloroplastic OS=Arabidopsis thaliana OX=3702 GN=RPL1 PE=1 SV=1	RPL1	1	0.00462309	72.846	ATVNLPK(1)GTGQTVK	2	-0.70141	1
TRINITY_DN28145_c3_g1_m.11736	166	K	MKI67 FHA domain-interacting nucleolar phosphoprotein-like OS=Xenopus tropicalis OX=8364 GN=nifk PE=2 SV=1	nifk	1	0.0153402	61.48	K(1)K(1)LVDK(1)IMK(1)R	2	2.8126	1
TRINITY_DN28145_c3_g1_m.11736	161	K	MKI67 FHA domain-interacting nucleolar phosphoprotein-like OS=Xenopus tropicalis OX=8364 GN=nifk PE=2 SV=1	nifk	1	0.0153402	61.48	K(1)K(1)LVDK(1)IMK(1)R	2	2.8126	1
TRINITY_DN28145_c3_g1_m.11736	162	K	MKI67 FHA domain-interacting nucleolar phosphoprotein-like OS=Xenopus tropicalis OX=8364 GN=nifk PE=2 SV=1	nifk	1	0.0153402	61.48	K(1)K(1)LVDK(1)IMK(1)R	2	2.8126	1
TRINITY_DN28145_c3_g1_m.11736	169	K	MKI67 FHA domain-interacting nucleolar phosphoprotein-like OS=Xenopus tropicalis OX=8364 GN=nifk PE=2 SV=1	nifk	1	0.0153402	61.48	K(1)K(1)LVDK(1)IMK(1)R	2	2.8126	1
TRINITY_DN28164_c0_g2_m.11768	180	K	Mitochondrial outer membrane import complex protein METAXIN OS=Arabidopsis thaliana OX=3702 GN=MTX1 PE=1 SV=1	MTX1	1	5.37542e-10	164.31	SK(1)LVEHDNLVR	2	-2.1312	1
TRINITY_DN28166_c1_g1_m.11770	306	K	Fructose-bisphosphate aldolase 5, cytosolic OS=Arabidopsis thaliana OX=3702 GN=FBA5 PE=1 SV=1	FBA5	1	4.80811e-05	106	ALQQSTLK(1)TWGGK	2	-2.0513	1
TRINITY_DN28166_c1_g1_m.11770	317	K	Fructose-bisphosphate aldolase 5, cytosolic OS=Arabidopsis thaliana OX=3702 GN=FBA5 PE=1 SV=1	FBA5	1	6.80807e-12	119.52	KENIAK(1)AQEAFLAR	2	-2.8752	2
TRINITY_DN28166_c1_g1_m.11770	17	K	Fructose-bisphosphate aldolase 5, cytosolic OS=Arabidopsis thaliana OX=3702 GN=FBA5 PE=1 SV=1	FBA5	1	0.00252929	65.933	TAK(1)YIATPGK	2	-3.9567	1
TRINITY_DN28166_c1_g1_m.11770	14	K	Fructose-bisphosphate aldolase 5, cytosolic OS=Arabidopsis thaliana OX=3702 GN=FBA5 PE=1 SV=1	FBA5	1	0.0144232	55.235	YADELIK(1)TAK	2	-2.1111	1
TRINITY_DN28167_c0_g1_m.11773	243	K	Peptide methionine sulfoxide reductase OS=Lactuca sativa OX=4236 PE=2 SV=1		1	1.38143e-05	120.33	K(1)IVTEILPAK	2	-2.8601	1
TRINITY_DN28167_c0_g1_m.11773	252	K	Peptide methionine sulfoxide reductase OS=Lactuca sativa OX=4236 PE=2 SV=1		1	0.00184019	96.311	IVTEILPAK(1)K	2	-2.0603	1
TRINITY_DN28167_c0_g1_m.11773	227	K	Peptide methionine sulfoxide reductase OS=Lactuca sativa OX=4236 PE=2 SV=1		1	0.00265327	81.799	SGIYYYTPEQEK(1)AAR	2	-0.37594	1
TRINITY_DN28194_c1_g1_m.11828	72	K	Temperature-induced lipocalin-1 OS=Arabidopsis thaliana OX=3702 GN=TIL PE=1 SV=1	TIL	1	0.00113279	69.276	GYIEGTAYK(1)TDPK	2	-1.3533	1
TRINITY_DN28215_c0_g1_m.11875	227	K	AMMECR 1 family protein [Medicago truncatula]		1	0.00236816	70.195	K(1)AGYNGTITESLR	2	-3.0643	1
TRINITY_DN28216_c0_g1_m.11876	352	K	15-cis-phytoene desaturase, chloroplastic/chromoplastic OS=Arabidopsis thaliana OX=3702 GN=PDS PE=1 SV=1	PDS	1	0.0081788	58.476	IQK(1)IELNDDGTVK	2	-3.1507	1
TRINITY_DN28216_c0_g1_m.11876	423	K	15-cis-phytoene desaturase, chloroplastic/chromoplastic OS=Arabidopsis thaliana OX=3702 GN=PDS PE=1 SV=1	PDS	1	0.00593042	67.881	LK(1)NTYDHLLFSR	3	3.1799	1
TRINITY_DN28219_c0_g1_m.11880	155	K	NAD(P)-binding rossmann-fold protein [Medicago truncatula]		1	0.00385232	81.163	MK(1)PGFDPTK	2	-2.1758	1
TRINITY_DN28219_c0_g1_m.11880	302	K	NAD(P)-binding rossmann-fold protein [Medicago truncatula]		1	2.19276e-05	115.35	AFDLASK(1)PEGAGTPTK	2	-1.6175	1
TRINITY_DN28219_c0_g1_m.11880	192	K	NAD(P)-binding rossmann-fold protein [Medicago truncatula]		1	0.000856679	90.263	NQIDAAK(1)AAGVR	2	-2.3065	1
TRINITY_DN28219_c0_g1_m.11880	295	K	NAD(P)-binding rossmann-fold protein [Medicago truncatula]		0.999997	0.000109302	63.79	FK(1)AFDLASKPEGAGTPTK	3	-3.3844	1
TRINITY_DN28219_c0_g1_m.11880	262	K	NAD(P)-binding rossmann-fold protein [Medicago truncatula]		1	0.00946165	72.365	ELLVGK(1)DDELLK	2	-1.7942	1
TRINITY_DN28231_c0_g1_m.11900	172	K	Aconitate hydratase 3, mitochondrial OS=Arabidopsis thaliana OX=3702 GN=ACO3 PE=1 SV=2	ACO3	1	0.00088604	65.404	QVEIPFK(1)PAR	2	-2.3905	2
TRINITY_DN28231_c0_g1_m.11900	199	K	Aconitate hydratase 3, mitochondrial OS=Arabidopsis thaliana OX=3702 GN=ACO3 PE=1 SV=2	ACO3	1	0.00424342	94.66	DAMNK(1)LGSDSNK	2	-2.3615	2
TRINITY_DN28231_c0_g1_m.11900	105	K	Aconitate hydratase 3, mitochondrial OS=Arabidopsis thaliana OX=3702 GN=ACO3 PE=1 SV=2	ACO3	1	0.000390577	95.656	GNLTSLPK(1)PGGGEFGK	2	-1.7766	1
TRINITY_DN28247_c0_g1_m.11931	100	K	Peptidyl-prolyl cis-trans isomerase FKBP18, chloroplastic OS=Arabidopsis thaliana OX=3702 GN=FKBP18 PE=1 SV=2	FKBP18	1	0.00984119	56.938	YYDVVEGK(1)GPVAEK	2	-0.68991	1
TRINITY_DN28252_c0_g1_m.11941	494	K	Probable linoleate 9S-lipoxygenase 5 OS=Solanum tuberosum OX=4113 GN=LOX1.5 PE=2 SV=1	LOX1.5	1	0.00165119	76.85	FPVPQVIK(1)EDK	2	-1.2582	1
TRINITY_DN28263_c0_g1_m.11959	246	K	Stem-specific protein TSJT1 OS=Nicotiana tabacum OX=4097 GN=TSJT1 PE=2 SV=1	TSJT1	1	0.0032207	54.27	SFEHPLHQLK(1)PVPR	3	-3.1699	1
TRINITY_DN28274_c1_g1_m.11980	131	K	Geranylgeranyl pyrophosphate synthase, chloroplastic OS=Hevea brasiliensis OX=3981 GN=GGPS PE=1 SV=1	GGPS	1	0.0160316	82.716	YSLLAGGK(1)R	2	-4.0632	1
TRINITY_DN28278_c1_g1_m.11991	49	K	Uncharacterized oxidoreductase At1g06690, chloroplastic OS=Arabidopsis thaliana OX=3702 GN=At1g06690 PE=1 SV=1	At1g06690	1	0.0233185	69.915	LGGSDLK(1)VTR	2	-4.4078	1
TRINITY_DN28284_c0_g1_m.12001	240	K	Proteasome subunit beta type-7-A OS=Arabidopsis thaliana OX=3702 GN=PBB1 PE=1 SV=2	PBB1	1	0.00532708	63.212	TYVSGK(1)DYSSSK	2	-0.52385	1
TRINITY_DN28287_c0_g1_m.12004	128	K	Mitochondrial outer membrane protein porin 2 OS=Arabidopsis thaliana OX=3702 GN=VDAC2 PE=1 SV=1	VDAC2	1	0.00919739	51.454	TIASVK(1)LPDYNSGK	2	-0.91062	1
TRINITY_DN28287_c0_g1_m.12004	225	K	Mitochondrial outer membrane protein porin 2 OS=Arabidopsis thaliana OX=3702 GN=VDAC2 PE=1 SV=1	VDAC2	1	4.44812e-10	134.2	ASHVHYLDQLK(1)K	2	-1.3194	2
TRINITY_DN28287_c0_g1_m.12004	94	K	Mitochondrial outer membrane protein porin 2 OS=Arabidopsis thaliana OX=3702 GN=VDAC2 PE=1 SV=1	VDAC2	1	3.87868e-05	146.27	FK(1)NTVVDVK	2	-5.5921	1
TRINITY_DN28287_c0_g1_m.12004	226	K	Mitochondrial outer membrane protein porin 2 OS=Arabidopsis thaliana OX=3702 GN=VDAC2 PE=1 SV=1	VDAC2	1	0.0047734	72.365	K(1)SAAVGEVTR	2	-3.8256	1
TRINITY_DN28287_c0_g1_m.12004	79	K	Mitochondrial outer membrane protein porin 2 OS=Arabidopsis thaliana OX=3702 GN=VDAC2 PE=1 SV=1	VDAC2	1	6.66393e-18	169.57	K(1)GGLSTGDVGAIYK	2	-1.6212	1
TRINITY_DN28287_c0_g1_m.12004	47	K	Mitochondrial outer membrane protein porin 2 OS=Arabidopsis thaliana OX=3702 GN=VDAC2 PE=1 SV=1	VDAC2	1	0.000816339	113.1	AK(1)DLLNR	2	-5.8559	2
TRINITY_DN28287_c0_g1_m.12004	92	K	Mitochondrial outer membrane protein porin 2 OS=Arabidopsis thaliana OX=3702 GN=VDAC2 PE=1 SV=1	VDAC2	1	0.00173219	47.361	GGLSTGDVGAIYK(1)FK	2	-1.038	1
TRINITY_DN28287_c0_g1_m.12004	44	K	Mitochondrial outer membrane protein porin 2 OS=Arabidopsis thaliana OX=3702 GN=VDAC2 PE=1 SV=1	VDAC2	1	0.000671416	120.33	GPGLFSEIGK(1)K	2	-1.6168	1
TRINITY_DN28302_c2_g3_m.12026	241	K	1-aminocyclopropane-1-carboxylate oxidase 3 OS=Petunia hybrida OX=4102 GN=ACO3 PE=3 SV=1	ACO3	1	0.023564	45.489	LYAGLK(1)FQAK	2	-7.0249	1
TRINITY_DN28324_c0_g1_m.12070	145	K	PREDICTED: ycf54-like protein [Nicotiana tabacum]		1	0.0266403	84.699	FPNITK(1)R	2	-6.0229	1
TRINITY_DN28324_c0_g1_m.12070	139	K	PREDICTED: ycf54-like protein [Nicotiana tabacum]		1	0.0022608	76.85	FLDK(1)FPNITK	2	-3.1818	1
TRINITY_DN28329_c0_g1_m.12080	243	K	Glyceraldehyde-3-phosphate dehydrogenase, cytosolic OS=Sinapis alba OX=3728 GN=GAPC PE=2 SV=2	GAPC	1	0.00597191	50.834	AVGK(1)VLPALNGK	2	-3.1936	1
TRINITY_DN28329_c0_g1_m.12080	89	K	Glyceraldehyde-3-phosphate dehydrogenase, cytosolic OS=Sinapis alba OX=3728 GN=GAPC PE=2 SV=2	GAPC	0.99946	3.05646e-06	123.92	VK(0.001)DEK(0.999)TLLFGEK	2	-1.4854	1
TRINITY_DN28329_c0_g1_m.12080	275	K	Glyceraldehyde-3-phosphate dehydrogenase, cytosolic OS=Sinapis alba OX=3728 GN=GAPC PE=2 SV=2	GAPC	1	0.0103366	76.85	LEK(1)AATYDEIK	2	-2.5233	1
TRINITY_DN28329_c0_g1_m.12080	329	K	Glyceraldehyde-3-phosphate dehydrogenase, cytosolic OS=Sinapis alba OX=3728 GN=GAPC PE=2 SV=2	GAPC	1	0.00672599	86.205	AGIALNK(1)NFVK	2	-2.7126	1
TRINITY_DN28329_c0_g1_m.12080	79	K	Glyceraldehyde-3-phosphate dehydrogenase, cytosolic OS=Sinapis alba OX=3728 GN=GAPC PE=2 SV=2	GAPC	1	1.42235e-05	112.7	YDSVHGQWK(1)HHELK	3	-2.5878	1
TRINITY_DN28356_c0_g1_m.12131	70	K	Cytochrome c-type biogenesis protein CcmE homolog, mitochondrial OS=Arabidopsis thaliana OX=3702 GN=CCME PE=1 SV=1	CCME	1	0.00175944	69.716	AK(1)TVDIGAR	2	-4.763	1
TRINITY_DN28360_c0_g1_m.12139	117	K	Proteasome subunit beta type-5 OS=Spinacia oleracea OX=3562 PE=2 SV=1		1	0.00619552	84.064	NLGIK(1)CR	2	-5.0996	1
TRINITY_DN28386_c0_g1_m.12176	191	K	Flagellar radial spoke protein 5 OS=Chlamydomonas reinhardtii OX=3055 GN=RSP5 PE=1 SV=1	RSP5	1	1.85514e-12	105.94	IK(1)TVALTNFDTER	2	-3.2047	1
TRINITY_DN28386_c0_g1_m.12176	185	K	Flagellar radial spoke protein 5 OS=Chlamydomonas reinhardtii OX=3055 GN=RSP5 PE=1 SV=1	RSP5	1	0.0143136	46.033	HLTDLK(1)EEGK	2	-2.1638	1
TRINITY_DN28397_c0_g1_m.12199	260	K	Ketohexokinase OS=Homo sapiens OX=9606 GN=KHK PE=1 SV=2	KHK	1	0.000854009	121.52	LLESLK(1)QR	2	-5.1771	1
TRINITY_DN28415_c0_g1_m.12228	13	K	Probable acetyl-CoA acetyltransferase, cytosolic 2 OS=Arabidopsis thaliana OX=3702 GN=At5g47720 PE=2 SV=1	At5g47720	1	0.00566637	72.846	APASNPSSSSIK(1)PR	2	-2.0345	1
TRINITY_DN28426_c0_g2_m.12248	32	K	Histone H4 OS=Glycine max OX=3847 PE=3 SV=1		1	0.000278147	120.65	DNIQGITK(1)PAIR	2	-2.1581	2
TRINITY_DN28438_c0_g1_m.12271	46	K	Prohibitin-1, mitochondrial OS=Arabidopsis thaliana OX=3702 GN=PHB1 PE=1 SV=1	PHB1	1	0.000739087	87.573	VPK(1)VPGGAASALLK	2	-1.7375	1
TRINITY_DN28438_c0_g1_m.12271	248	K	Prohibitin-1, mitochondrial OS=Arabidopsis thaliana OX=3702 GN=PHB1 PE=1 SV=1	PHB1	0.999983	1.64365e-09	131.22	FVVEK(1)AEQDKR	2	-1.6486	1
TRINITY_DN28438_c0_g1_m.12271	135	K	Prohibitin-1, mitochondrial OS=Arabidopsis thaliana OX=3702 GN=PHB1 PE=1 SV=1	PHB1	1	0.00192666	88.921	DLQMVK(1)IGLR	2	-2.5119	2
TRINITY_DN28454_c0_g1_m.12306	142	K	Thylakoid lumenal 17.9 kDa protein, chloroplastic OS=Arabidopsis thaliana OX=3702 GN=At4g24930 PE=1 SV=1	At4g24930	1	0.00997909	72.365	LQEAILK(1)TQK	2	-2.5136	1
TRINITY_DN28456_c0_g1_m.12309	69	K	Adenylate kinase 4 OS=Oryza sativa subsp. japonica OX=39947 GN=ADK-B PE=2 SV=1	ADK-B	1	0.0126272	44.57	AAVAAK(1)TPLGVK	2	-4.0394	1
TRINITY_DN28456_c0_g1_m.12309	215	K	Adenylate kinase 4 OS=Oryza sativa subsp. japonica OX=39947 GN=ADK-B PE=2 SV=1	ADK-B	1	1.17382e-10	153.33	QTEPVIEYYSK(1)K	2	-0.57614	1
TRINITY_DN28456_c0_g1_m.12309	232	K	Adenylate kinase 4 OS=Oryza sativa subsp. japonica OX=39947 GN=ADK-B PE=2 SV=1	ADK-B	0.97225	0.00136908	44.853	SIVANLHAEK(0.028)PPQEVK(0.972)SEVQK	3	-0.20457	1
TRINITY_DN28456_c0_g1_m.12309	129	K	Adenylate kinase 4 OS=Oryza sativa subsp. japonica OX=39947 GN=ADK-B PE=2 SV=1	ADK-B	1	0.00387247	74.424	LDEMLEK(1)QGAK	2	-2.0653	1
TRINITY_DN28456_c0_g1_m.12309	196	K	Adenylate kinase 4 OS=Oryza sativa subsp. japonica OX=39947 GN=ADK-B PE=2 SV=1	ADK-B	1	4.88287e-10	168.69	KDDTAAVLK(1)SR	2	-2.9523	1
TRINITY_DN28456_c0_g1_m.12309	167	K	Adenylate kinase 4 OS=Oryza sativa subsp. japonica OX=39947 GN=ADK-B PE=2 SV=1	ADK-B	1	0.000315536	98.009	TYHTK(1)FAPPK	2	-3.0755	1
TRINITY_DN28456_c0_g1_m.12309	226	K	Adenylate kinase 4 OS=Oryza sativa subsp. japonica OX=39947 GN=ADK-B PE=2 SV=1	ADK-B	1	1.2037e-12	103.23	SIVANLHAEK(1)PPQEVK	2	-1.1793	1
TRINITY_DN28473_c0_g1_m.12346	120	K	Membrane-associated protein VIPP1, chloroplastic OS=Arabidopsis thaliana OX=3702 GN=VIPP1 PE=1 SV=1	VIPP1	1	6.48847e-13	146.58	QATAQVLASQK(1)QLENR	2	-2.5877	1
TRINITY_DN28473_c0_g1_m.12346	146	K	Membrane-associated protein VIPP1, chloroplastic OS=Arabidopsis thaliana OX=3702 GN=VIPP1 PE=1 SV=1	VIPP1	1	0.00248423	66.953	AQLALGK(1)GDEDLAR	2	-0.61581	1
TRINITY_DN28479_c0_g1_m.12358	170	K	Photosystem II reaction center PSB28 protein, chloroplastic OS=Oryza sativa subsp. japonica OX=39947 GN=PSB28 PE=2 SV=2	PSB28	1	0.0102462	57.032	PAGIEAK(1)YIMR	2	-3.1532	2
TRINITY_DN28479_c0_g1_m.12358	163	K	Photosystem II reaction center PSB28 protein, chloroplastic OS=Oryza sativa subsp. japonica OX=39947 GN=PSB28 PE=2 SV=2	PSB28	1	0.00954778	90.306	FVNGK(1)PAGIEAK	2	-2.3811	1
TRINITY_DN28479_c0_g1_m.12358	199	K	Photosystem II reaction center PSB28 protein, chloroplastic OS=Oryza sativa subsp. japonica OX=39947 GN=PSB28 PE=2 SV=2	PSB28	1	3.1185e-41	203.52	YSNENGLQFIK(1)K	2	-1.8944	2
TRINITY_DN28508_c0_g1_m.12408	318	K	Alcohol dehydrogenase class-3 OS=Oryza sativa subsp. indica OX=39946 GN=ADHIII PE=3 SV=1	ADHIII	1	0.0207292	57.032	VWK(1)GTAFGGFK	2	0.22547	1
TRINITY_DN28525_c0_g1_m.12438	47	K	PHAX RNA-binding domain protein [Medicago truncatula]		1	0.0145861	78.178	PNLK(1)QEQR	2	-25.259	2
TRINITY_DN28531_c1_g2_m.12456	108	K	Putative vesicle-associated membrane protein 726 OS=Arabidopsis thaliana OX=3702 GN=VAMP726 PE=2 SV=2	VAMP726	1	0.0105652	50.116	AATAAANSLNK(1)EFGPK	2	-1.3326	1
TRINITY_DN28542_c0_g1_m.12475	98	K	Rhodanese-like domain-containing protein 14, chloroplastic OS=Arabidopsis thaliana OX=3702 GN=At4g27700 PE=2 SV=1	At4g27700	1	0.00385232	90.761	SVDAK(1)EALR	2	-3.8172	1
TRINITY_DN28544_c0_g1_m.12478	366	K	Putative D-cysteine desulfhydrase 1, mitochondrial OS=Oryza sativa subsp. japonica OX=39947 GN=Os02g0773300 PE=2 SV=2	Os02g0773300	1	0.0186906	54.27	AAYGLLK(1)DMSENPK	2	-0.0027627	1
TRINITY_DN28544_c0_g1_m.12478	326	K	Putative D-cysteine desulfhydrase 1, mitochondrial OS=Oryza sativa subsp. japonica OX=39947 GN=Os02g0773300 PE=2 SV=2	Os02g0773300	1	1.08902e-12	100.07	NAK(1)GQGYAINTSEELK	2	-1.0806	1
TRINITY_DN28544_c0_g1_m.12478	214	K	Putative D-cysteine desulfhydrase 1, mitochondrial OS=Oryza sativa subsp. japonica OX=39947 GN=Os02g0773300 PE=2 SV=2	Os02g0773300	1	6.39852e-05	99.174	IGSVALANHLK(1)EK	2	-0.50269	1
TRINITY_DN28588_c1_g1_m.12550	171	K	Cytochrome b6-f complex iron-sulfur subunit, chloroplastic OS=Pisum sativum OX=3888 GN=petC PE=2 SV=1	petC	1	4.94264e-10	127.07	AENK(1)FICPCHGSQYNEQGR	3	-0.14778	1
TRINITY_DN28590_c0_g1_m.12553	398	K	Leghemoglobin reductase OS=Vigna unguiculata OX=3917 GN=FLBR PE=1 SV=1	FLBR	1	8.44784e-53	182.09	VPGVVYTHPEVASVGK(1)TEEQVK	3	0.40769	1
TRINITY_DN28590_c0_g1_m.12553	147	K	Leghemoglobin reductase OS=Vigna unguiculata OX=3917 GN=FLBR PE=1 SV=1	FLBR	1	0.00694883	69.905	VNYVK(1)GYGK	2	-2.3981	1
TRINITY_DN28590_c0_g1_m.12553	272	K	Leghemoglobin reductase OS=Vigna unguiculata OX=3917 GN=FLBR PE=1 SV=1	FLBR	1	1.11146e-27	172.92	TK(1)VVGVDTSGSGVK	2	2.1731	4
TRINITY_DN28590_c0_g1_m.12553	63	K	Leghemoglobin reductase OS=Vigna unguiculata OX=3917 GN=FLBR PE=1 SV=1	FLBR	1	4.64641e-32	196.44	AAQLGLK(1)TTCIEK	2	-1.7041	3
TRINITY_DN28590_c0_g1_m.12553	142	K	Leghemoglobin reductase OS=Vigna unguiculata OX=3917 GN=FLBR PE=1 SV=1	FLBR	1	1.19433e-08	148.98	NK(1)VNYVK	2	-2.734	3
TRINITY_DN28590_c0_g1_m.12553	206	K	Leghemoglobin reductase OS=Vigna unguiculata OX=3917 GN=FLBR PE=1 SV=1	FLBR	1	3.17545e-12	115.05	IVSSTGALALK(1)EIPK	2	-1.2066	2
TRINITY_DN28590_c0_g1_m.12553	424	K	Leghemoglobin reductase OS=Vigna unguiculata OX=3917 GN=FLBR PE=1 SV=1	FLBR	1	1.00398e-15	192.95	AK(1)AIDDAEGLVK	2	-2.7436	4
TRINITY_DN28590_c0_g1_m.12553	262	K	Leghemoglobin reductase OS=Vigna unguiculata OX=3917 GN=FLBR PE=1 SV=1	FLBR	1	0.0147517	79.809	ALEK(1)QGMK	2	-3.6461	1
TRINITY_DN28590_c0_g1_m.12553	327	K	Leghemoglobin reductase OS=Vigna unguiculata OX=3917 GN=FLBR PE=1 SV=1	FLBR	1	0.000397715	139.02	IGVETDK(1)VGR	2	-1.1747	3
TRINITY_DN28590_c0_g1_m.12553	99	K	Leghemoglobin reductase OS=Vigna unguiculata OX=3917 GN=FLBR PE=1 SV=1	FLBR	1	8.95294e-53	209.08	ALLHSSHMYHEAK(1)HSFASHGVK	3	0.16662	5
TRINITY_DN28590_c0_g1_m.12553	498	K	Leghemoglobin reductase OS=Vigna unguiculata OX=3917 GN=FLBR PE=1 SV=1	FLBR	1	1.97633e-24	178.95	EAAMATYDK(1)PIHI	2	-1.5148	4
TRINITY_DN28590_c0_g1_m.12553	173	K	Leghemoglobin reductase OS=Vigna unguiculata OX=3917 GN=FLBR PE=1 SV=1	FLBR	1	2.06392e-09	143.22	GK(1)NIIIATGSDVK	2	0.31869	1
TRINITY_DN28590_c0_g1_m.12553	125	K	Leghemoglobin reductase OS=Vigna unguiculata OX=3917 GN=FLBR PE=1 SV=1	FLBR	1	0.0190902	81.163	DK(1)AVSNLTR	2	-2.5876	2
TRINITY_DN28590_c0_g1_m.12553	404	K	Leghemoglobin reductase OS=Vigna unguiculata OX=3917 GN=FLBR PE=1 SV=1	FLBR	1	1.2079e-89	244.71	TEEQVK(1)ALGVPYNVGK	2	0.4855	1
TRINITY_DN28592_c1_g1_m.12559	88	K	Luminal-binding protein 5 OS=Nicotiana tabacum OX=4097 GN=BIP5 PE=2 SV=1	BIP5	1	3.10683e-05	82.437	LIGEAAK(1)NQAAVNPER	2	-0.76472	1
TRINITY_DN28592_c1_g1_m.12559	532	K	Luminal-binding protein 5 OS=Nicotiana tabacum OX=4097 GN=BIP5 PE=2 SV=1	BIP5	1	0.00185817	98.009	SEK(1)ITITNEK	2	-3.1558	1
TRINITY_DN28592_c1_g1_m.12559	377	K	Luminal-binding protein 5 OS=Nicotiana tabacum OX=4097 GN=BIP5 PE=2 SV=1	BIP5	1	0.0163653	65.313	IPK(1)VQQLLK	2	-2.7726	1
TRINITY_DN28607_c0_g1_m.12583	233	K	ATP-dependent Clp protease proteolytic subunit 4, chloroplastic OS=Arabidopsis thaliana OX=3702 GN=CLPP4 PE=1 SV=1	CLPP4	1	1.21562e-08	127.03	SFEQVQK(1)DIDRDR	2	-1.156	3
TRINITY_DN28607_c0_g1_m.12583	282	K	ATP-dependent Clp protease proteolytic subunit 4, chloroplastic OS=Arabidopsis thaliana OX=3702 GN=CLPP4 PE=1 SV=1	CLPP4	1	6.8888e-15	141.29	ISYEEISK(1)DPR	2	-2.115	1
TRINITY_DN28615_c0_g1_m.12600	16	K	Elongation factor 1-delta 2 OS=Arabidopsis thaliana OX=3702 GN=At2g18110 PE=1 SV=1	At2g18110	1	0.00142672	63.397	K(1)LDEYLLTR	2	-3.3315	1
TRINITY_DN28616_c1_g1_m.12605	214	K	30S ribosomal protein 2, chloroplastic OS=Arabidopsis thaliana OX=3702 GN=PSRP2 PE=2 SV=1	PSRP2	1	0.00516078	52.837	NFFSEK(1)GNVLSAK	2	-1.0045	1
TRINITY_DN28658_c0_g1_m.12682	253	K	Protein THYLAKOID FORMATION1, chloroplastic OS=Solanum tuberosum OX=4113 GN=THF1 PE=2 SV=1	THF1	1	0.00954492	50.834	NLLSK(1)LVQAK	2	-1.8997	1
TRINITY_DN28658_c0_g1_m.12682	258	K	Protein THYLAKOID FORMATION1, chloroplastic OS=Solanum tuberosum OX=4113 GN=THF1 PE=2 SV=1	THF1	1	0.0104834	56.378	LVQAK(1)ELLK	2	-3.418	1
TRINITY_DN28660_c0_g1_m.12683	54	K	Ubiquitin receptor RAD23b OS=Arabidopsis thaliana OX=3702 GN=RAD23B PE=1 SV=3	RAD23B	1	0.00253447	65.879	VLK(1)DETTLIENK	2	-1.3635	1
TRINITY_DN28677_c0_g3_m.12714	127	K	Glutathione S-transferase zeta class OS=Euphorbia esula OX=3993 PE=2 SV=1		1	0.00119919	61.577	VGQEEK(1)ASWVK	2	-3.0466	1
TRINITY_DN28720_c0_g1_m.12792	563	K	Protein SIEVE ELEMENT OCCLUSION B OS=Arabidopsis thaliana OX=3702 GN=SEOB PE=1 SV=1	SEOB	1	3.11115e-05	102.03	K(1)SQFDDATQDIVK	2	-1.0155	1
TRINITY_DN28738_c1_g1_m.12829	155	K	Bifunctional monothiol glutaredoxin-S16, chloroplastic OS=Arabidopsis thaliana OX=3702 GN=GRXS16 PE=1 SV=2	GRXS16	1	0.000246934	62.705	SWMEEHIK(1)ATGK	2	-2.1093	1
TRINITY_DN28738_c1_g1_m.12829	214	K	Bifunctional monothiol glutaredoxin-S16, chloroplastic OS=Arabidopsis thaliana OX=3702 GN=GRXS16 PE=1 SV=2	GRXS16	1	0.000610818	105.04	VVVFIK(1)GSR	2	-5.225	2
TRINITY_DN28744_c0_g1_m.12840	145	K	Probable enoyl-CoA hydratase 1, peroxisomal OS=Arabidopsis thaliana OX=3702 GN=ECHIA PE=1 SV=1	ECHIA	1	0.00891456	69.716	GAK(1)FIDTHAR	2	-2.1145	1
TRINITY_DN28749_c0_g1_m.12847	131	K	NAD(P)H-quinone oxidoreductase subunit S, chloroplastic OS=Arabidopsis thaliana OX=3702 GN=ndhS PE=1 SV=1	ndhS	1	0.0205429	44.57	NPPLEK(1)PSAGK	2	-2.2455	1
TRINITY_DN28749_c0_g1_m.12847	217	K	NAD(P)H-quinone oxidoreductase subunit S, chloroplastic OS=Arabidopsis thaliana OX=3702 GN=ndhS PE=1 SV=1	ndhS	1	3.72923e-09	89.382	NPK(1)SAVLEPLLEK	2	-1.1058	1
TRINITY_DN28753_c0_g1_m.12857	77	K	Pyruvate dehydrogenase E1 component subunit beta-1, mitochondrial OS=Arabidopsis thaliana OX=3702 GN=PDH2 PE=1 SV=2	PDH2	1	0.0119257	77.072	ISK(1)GLLDK	2	-4.271	1
TRINITY_DN28753_c0_g1_m.12857	82	K	Pyruvate dehydrogenase E1 component subunit beta-1, mitochondrial OS=Arabidopsis thaliana OX=3702 GN=PDH2 PE=1 SV=2	PDH2	1	0.00670733	53.517	GLLDK(1)YGPER	2	-2.5224	1
TRINITY_DN28778_c1_g1_m.12907	622	K	Alpha-mannosidase OS=Canavalia ensiformis OX=3823 PE=1 SV=1		1	0.0152634	47.334	MSFSSTSGQLK(1)R	2	0.58399	1
TRINITY_DN28786_c2_g2_m.12925	403	K	Ribulose bisphosphate carboxylase/oxygenase activase 2, chloroplastic OS=Larrea tridentata OX=66636 GN=RCA2 PE=2 SV=1	RCA2	1	5.87819e-09	142.71	WISGIGVEGIGK(1)R	2	-1.3207	1
TRINITY_DN28786_c2_g2_m.12925	391	K	Ribulose bisphosphate carboxylase/oxygenase activase 2, chloroplastic OS=Larrea tridentata OX=66636 GN=RCA2 PE=2 SV=1	RCA2	1	0.0211749	71.066	K(1)WISGIGVEGIGK	2	-2.6094	1
TRINITY_DN28786_c2_g2_m.12925	359	K	Ribulose bisphosphate carboxylase/oxygenase activase 2, chloroplastic OS=Larrea tridentata OX=66636 GN=RCA2 PE=2 SV=1	RCA2	1	0.0244563	71.066	SDNVPK(1)EDIVR	2	-3.5605	1
TRINITY_DN28786_c2_g2_m.12925	334	K	Ribulose bisphosphate carboxylase/oxygenase activase 2, chloroplastic OS=Larrea tridentata OX=66636 GN=RCA2 PE=2 SV=1	RCA2	1	6.71917e-05	116.13	MEK(1)FYWAPTR	2	-0.66806	2
TRINITY_DN28786_c2_g2_m.12925	203	K	Ribulose bisphosphate carboxylase/oxygenase activase 2, chloroplastic OS=Larrea tridentata OX=66636 GN=RCA2 PE=2 SV=1	RCA2	1	6.6974e-21	181.44	GQGK(1)SFQCELVFAK	2	-0.27992	1
TRINITY_DN28786_c2_g2_m.12925	463	K	Ribulose bisphosphate carboxylase/oxygenase activase 2, chloroplastic OS=Larrea tridentata OX=66636 GN=RCA2 PE=2 SV=1	RCA2	1	4.79584e-90	262.3	YLSEAALGDANQDAIK(1)R	2	0.057032	2
TRINITY_DN28786_c2_g2_m.12925	419	K	Ribulose bisphosphate carboxylase/oxygenase activase 2, chloroplastic OS=Larrea tridentata OX=66636 GN=RCA2 PE=2 SV=1	RCA2	1	1.278e-35	165.72	EGPPTFEQPK(1)MTVEK	2	-1.1433	2
TRINITY_DN28786_c2_g2_m.12925	409	K	Ribulose bisphosphate carboxylase/oxygenase activase 2, chloroplastic OS=Larrea tridentata OX=66636 GN=RCA2 PE=2 SV=1	RCA2	1	6.52358e-71	265.34	LVNSK(1)EGPPTFEQPK	2	1.1346	3
TRINITY_DN28791_c0_g1_m.12935	206	K	Guanosine nucleotide diphosphate dissociation inhibitor 1 OS=Arabidopsis thaliana OX=3702 GN=GDI1 PE=1 SV=1	GDI1	1	8.86914e-05	103.87	YLNEPALDTVK(1)R	2	-2.5059	1
TRINITY_DN28799_c1_g1_m.12948	68	K	Ribonuclease 2 OS=Arabidopsis thaliana OX=3702 GN=RNS2 PE=2 SV=1	RNS2	1	0.0111864	49.16	HCCSK(1)NACCR	2	-1.3292	1
TRINITY_DN28808_c2_g1_m.12968	102	K	60S ribosomal protein L7-4 OS=Arabidopsis thaliana OX=3702 GN=RPL7D PE=2 SV=1	RPL7D	1	0.0178914	79.833	K(1)ILQLLR	2	-4.8222	1
TRINITY_DN28808_c2_g1_m.12968	61	K	60S ribosomal protein L7-4 OS=Arabidopsis thaliana OX=3702 GN=RPL7D PE=2 SV=1	RPL7D	1	0.00496649	77.072	EK(1)ELIQLK	2	-3.829	1
TRINITY_DN28841_c0_g1_m.13036	59	K	ATP synthase subunit gamma, mitochondrial OS=Ipomoea batatas OX=4120 GN=ATPC PE=1 SV=2	ATPC	1	0.00717601	85.813	SVK(1)NIQK	2	-3.6608	1
TRINITY_DN28841_c0_g1_m.13036	69	K	ATP synthase subunit gamma, mitochondrial OS=Ipomoea batatas OX=4120 GN=ATPC PE=1 SV=2	ATPC	1	0.0147489	65.404	AMK(1)MVAASK	2	-3.5017	1
TRINITY_DN28841_c0_g1_m.13036	136	K	ATP synthase subunit gamma, mitochondrial OS=Ipomoea batatas OX=4120 GN=ATPC PE=1 SV=2	ATPC	1	0.0208341	54.584	NIHK(1)LFAGPDK	2	-2.4714	2
TRINITY_DN28841_c0_g1_m.13036	129	K	ATP synthase subunit gamma, mitochondrial OS=Ipomoea batatas OX=4120 GN=ATPC PE=1 SV=2	ATPC	1	2.74171e-12	128.97	GLCGGINSTSVK(1)TSK	2	-1.8166	1
TRINITY_DN28841_c0_g1_m.13036	153	K	ATP synthase subunit gamma, mitochondrial OS=Ipomoea batatas OX=4120 GN=ATPC PE=1 SV=2	ATPC	1	0.00994043	58.426	YVVLGEK(1)GK	2	-4.5615	1
TRINITY_DN28841_c0_g1_m.13036	82	K	ATP synthase subunit gamma, mitochondrial OS=Ipomoea batatas OX=4120 GN=ATPC PE=1 SV=2	ATPC	1	0.000205622	107.08	AIQTK(1)AENSR	2	-2.7829	1
TRINITY_DN28879_c0_g2_m.13100	246	K	Glutamate dehydrogenase 1 OS=Arabidopsis thaliana OX=3702 GN=GDH1 PE=2 SV=1	GDH1	1	1.45517e-05	131.54	NSK(1)GIDIPSLLK	2	-1.6347	2
TRINITY_DN28879_c0_g2_m.13100	243	K	Glutamate dehydrogenase 1 OS=Arabidopsis thaliana OX=3702 GN=GDH1 PE=2 SV=1	GDH1	1	7.55585e-08	82.437	IVAVSDISGAVK(1)NSK	2	-1.7613	2
TRINITY_DN28879_c0_g2_m.13100	382	K	Glutamate dehydrogenase 1 OS=Arabidopsis thaliana OX=3702 GN=GDH1 PE=2 SV=1	GDH1	1	0.000267903	87.895	EMCK(1)THNCNLR	2	-1.0132	1
TRINITY_DN28879_c0_g2_m.13100	36	K	Glutamate dehydrogenase 1 OS=Arabidopsis thaliana OX=3702 GN=GDH1 PE=2 SV=1	GDH1	1	0.00289551	99.855	EIK(1)VECTIPK	2	-1.8297	1
TRINITY_DN28879_c0_g2_m.13100	12	K	Glutamate dehydrogenase 1 OS=Arabidopsis thaliana OX=3702 GN=GDH1 PE=2 SV=1	GDH1	1	0.00689202	88.201	NFK(1)LAAR	2	-5.4437	3
TRINITY_DN28879_c0_g2_m.13100	378	K	Glutamate dehydrogenase 1 OS=Arabidopsis thaliana OX=3702 GN=GDH1 PE=2 SV=1	GDH1	0.99996	0.0192135	85.821	GFKDVK(1)EMCK	2	-0.55793	1
TRINITY_DN28894_c0_g1_m.13129	170	K	Mitochondrial phosphate carrier protein 3, mitochondrial OS=Arabidopsis thaliana OX=3702 GN=MPT3 PE=1 SV=1	MPT3	1	0.00173219	54.27	YYSDIAGPEYAAK(1)YK	2	-0.30445	1
TRINITY_DN28894_c0_g1_m.13129	315	K	Mitochondrial phosphate carrier protein 3, mitochondrial OS=Arabidopsis thaliana OX=3702 GN=MPT3 PE=1 SV=1	MPT3	1	0.0184272	58.916	GATVGDAVK(1)K	2	-3.3355	1
TRINITY_DN28894_c0_g1_m.13129	217	K	Mitochondrial phosphate carrier protein 3, mitochondrial OS=Arabidopsis thaliana OX=3702 GN=MPT3 PE=1 SV=1	MPT3	1	0.00249415	88.181	GLSDGLPK(1)FVK	2	-1.6681	1
TRINITY_DN28894_c0_g1_m.13129	157	K	Mitochondrial phosphate carrier protein 3, mitochondrial OS=Arabidopsis thaliana OX=3702 GN=MPT3 PE=1 SV=1	MPT3	1	0.00318225	56.938	K(1)YYSDIAGPEYAAK	2	-1.3283	1
TRINITY_DN28894_c0_g1_m.13129	220	K	Mitochondrial phosphate carrier protein 3, mitochondrial OS=Arabidopsis thaliana OX=3702 GN=MPT3 PE=1 SV=1	MPT3	1	1.5417e-15	172.1	FVK(1)SEGALGLYK	2	-0.69428	1
TRINITY_DN28902_c0_g1_m.13140	92	K	Protein disulfide isomerase pTAC5, chloroplastic OS=Arabidopsis thaliana OX=3702 GN=PTAC5 PE=1 SV=1	PTAC5	1	0.0356048	44.82	ESATK(1)CLVCR	2	-10.439	1
TRINITY_DN28938_c0_g2_m.13216	155	K	NADPH-dependent alkenal/one oxidoreductase, chloroplastic OS=Arabidopsis thaliana OX=3702 GN=AOR PE=1 SV=2	AOR	1	0.00633059	72.846	VAATASTGK(1)LELLK	2	-1.8809	1
TRINITY_DN28938_c0_g2_m.13216	241	K	NADPH-dependent alkenal/one oxidoreductase, chloroplastic OS=Arabidopsis thaliana OX=3702 GN=AOR PE=1 SV=2	AOR	1	0.0336653	48.157	VK(1)PVIDPK	2	-2.5641	1
TRINITY_DN28938_c0_g2_m.13216	239	K	NADPH-dependent alkenal/one oxidoreductase, chloroplastic OS=Arabidopsis thaliana OX=3702 GN=AOR PE=1 SV=2	AOR	0.984874	0.0192405	63.79	LNPYLESGK(0.985)VK(0.015)PVIDPK	2	-0.67642	1
TRINITY_DN28938_c0_g2_m.13216	230	K	NADPH-dependent alkenal/one oxidoreductase, chloroplastic OS=Arabidopsis thaliana OX=3702 GN=AOR PE=1 SV=2	AOR	1	0.00135395	114.39	K(1)LNPYLESGK	2	-2.6574	1
TRINITY_DN28938_c0_g2_m.13216	14	K	NADPH-dependent alkenal/one oxidoreductase, chloroplastic OS=Arabidopsis thaliana OX=3702 GN=AOR PE=1 SV=2	AOR	1	7.35273e-54	248.69	VSAAALNPVDFK(1)R	2	-1.8292	3
TRINITY_DN28938_c0_g2_m.13216	47	K	NADPH-dependent alkenal/one oxidoreductase, chloroplastic OS=Arabidopsis thaliana OX=3702 GN=AOR PE=1 SV=2	AOR	1	0.00127333	89.123	VGNQVK(1)NFK	2	-3.4772	1
TRINITY_DN28938_c0_g2_m.13216	229	K	NADPH-dependent alkenal/one oxidoreductase, chloroplastic OS=Arabidopsis thaliana OX=3702 GN=AOR PE=1 SV=2	AOR	1	9.1545e-07	124.81	FVVTSNGEVLK(1)K	2	-1.7821	2
TRINITY_DN28938_c0_g2_m.13216	270	K	NADPH-dependent alkenal/one oxidoreductase, chloroplastic OS=Arabidopsis thaliana OX=3702 GN=AOR PE=1 SV=2	AOR	1	0.00966739	58.426	AVGK(1)VVIHPIP	2	-2.6598	1
TRINITY_DN28950_c0_g1_m.13232	194	K	Aminoacyl tRNA synthase complex-interacting multifunctional protein 1 OS=Mus musculus OX=10090 GN=Aimp1 PE=1 SV=2	Aimp1	1	0.000805951	105.04	VVVLANLK(1)PR	2	-2.3033	2
TRINITY_DN28953_c0_g1_m.13235	127	K	Carbonic anhydrase, chloroplastic OS=Pisum sativum OX=3888 PE=1 SV=1		1	0.00379742	105.36	LK(1)SGFIHFK	2	-2.8241	3
TRINITY_DN28953_c0_g1_m.13235	155	K	Carbonic anhydrase, chloroplastic OS=Pisum sativum OX=3888 PE=1 SV=1		1	6.9719e-17	155.57	GQSPK(1)FMVFACSDSR	2	-0.73046	4
TRINITY_DN28953_c0_g1_m.13235	304	K	Carbonic anhydrase, chloroplastic OS=Pisum sativum OX=3888 PE=1 SV=1		1	3.92536e-07	114.93	TLGLK(1)GGYYDFVK	2	-1.1592	1
TRINITY_DN28953_c0_g1_m.13235	134	K	Carbonic anhydrase, chloroplastic OS=Pisum sativum OX=3888 PE=1 SV=1		1	0.0267803	47.349	SGFIHFK(1)K	2	-2.6247	1
TRINITY_DN28953_c0_g1_m.13235	299	K	Carbonic anhydrase, chloroplastic OS=Pisum sativum OX=3888 PE=1 SV=1		1	8.61274e-05	111.61	EGLVNK(1)TLGLK	2	-0.35765	2
TRINITY_DN28953_c0_g1_m.13235	137	K	Carbonic anhydrase, chloroplastic OS=Pisum sativum OX=3888 PE=1 SV=1		1	6.14929e-57	200.9	EK(1)YDKNPALYSELAK	3	-1.7952	8
TRINITY_DN28953_c0_g1_m.13235	92	K	Carbonic anhydrase, chloroplastic OS=Pisum sativum OX=3888 PE=1 SV=1		0.999999	9.63978e-16	139.7	LLSEK(1)GDLKPVAASK	2	-0.49999	3
TRINITY_DN28953_c0_g1_m.13235	140	K	Carbonic anhydrase, chloroplastic OS=Pisum sativum OX=3888 PE=1 SV=1		1	2.68935e-70	186.39	YDK(1)NPALYSELAK	2	-1.4472	4
TRINITY_DN28953_c0_g1_m.13235	150	K	Carbonic anhydrase, chloroplastic OS=Pisum sativum OX=3888 PE=1 SV=1		1	1.63862e-102	245.18	NPALYSELAK(1)GQSPK	2	-0.15744	5
TRINITY_DN28965_c0_g1_m.13253	275	K	PsbP domain-containing protein 6, chloroplastic OS=Arabidopsis thaliana OX=3702 GN=PPD6 PE=1 SV=1	PPD6	1	0.0169473	52.591	QWQSSEK(1)ILK	2	-0.92088	1
TRINITY_DN28974_c2_g1_m.13268	114	K	Electron transfer flavoprotein subunit alpha, mitochondrial OS=Arabidopsis thaliana OX=3702 GN=ETFA PE=1 SV=1	ETFA	1	5.42738e-05	100.69	EAAK(1)TAASCHPSVSK	2	0.24043	1
TRINITY_DN28974_c2_g1_m.13268	285	K	Electron transfer flavoprotein subunit alpha, mitochondrial OS=Arabidopsis thaliana OX=3702 GN=ETFA PE=1 SV=1	ETFA	1	0.00332379	83.623	GLK(1)SAENFK	2	-3.3146	1
TRINITY_DN28979_c0_g4_m.13280	274	K	Arginase 1, mitochondrial OS=Oryza sativa subsp. japonica OX=39947 GN=ARG1 PE=2 SV=1	ARG1	1	0.000548087	114.39	K(1)FGVEQYEMR	2	-1.8647	2
TRINITY_DN28979_c0_g4_m.13280	90	K	Arginase 1, mitochondrial OS=Oryza sativa subsp. japonica OX=39947 GN=ARG1 PE=2 SV=1	ARG1	1	0.0166483	66.087	LK(1)GELVR	2	-5.5078	1
TRINITY_DN28979_c0_g4_m.13280	296	K	Arginase 1, mitochondrial OS=Oryza sativa subsp. japonica OX=39947 GN=ARG1 PE=2 SV=1	ARG1	1	1.67833e-42	220.81	HTLENLK(1)LGEGVK	2	-1.2807	1
TRINITY_DN28982_c0_g1_m.13285	22	K	Probable aldo-keto reductase 4 OS=Arabidopsis thaliana OX=3702 GN=At1g60710 PE=2 SV=1	At1g60710	1	0.00828046	83.775	VPIEVTVGELK(1)K	2	-1.6229	1
TRINITY_DN28982_c0_g1_m.13285	168	K	Probable aldo-keto reductase 4 OS=Arabidopsis thaliana OX=3702 GN=At1g60710 PE=2 SV=1	At1g60710	1	0.00111871	81.48	IENLK(1)QNIGALSVK	2	-1.9431	1
TRINITY_DN28982_c0_g2_m.13287	95	K	IN2-2 protein OS=Zea mays OX=4577 GN=IN2-2 PE=2 SV=1	IN2-2	1	0.00157217	76.605	FGIIFADGK(1)R	2	-2.7507	2
TRINITY_DN28985_c0_g1_m.13290	145	K	REF/SRPP-like protein At3g05500 OS=Arabidopsis thaliana OX=3702 GN=At3g05500 PE=1 SV=1	At3g05500	1	0.00352202	60	DTASGIAK(1)TVYTK	2	-2.6937	1
TRINITY_DN28985_c0_g1_m.13290	211	K	REF/SRPP-like protein At3g05500 OS=Arabidopsis thaliana OX=3702 GN=At3g05500 PE=1 SV=1	At3g05500	1	0.0208059	58.476	YNQTVLSTAEK(1)GYK	2	0.20873	1
TRINITY_DN28995_c0_g1_m.13311	221	K	NADPH-dependent thioredoxin reductase 3 OS=Arabidopsis thaliana OX=3702 GN=NTRC PE=1 SV=2	NTRC	1	5.11703e-05	119.55	SHSLIFATGATAK(1)R	2	-2.0544	1
TRINITY_DN28995_c0_g1_m.13311	208	K	NADPH-dependent thioredoxin reductase 3 OS=Arabidopsis thaliana OX=3702 GN=NTRC PE=1 SV=2	NTRC	1	0.000625354	53.363	EVK(1)SHSLIFATGATAK	2	-1.2047	1
TRINITY_DN28995_c0_g1_m.13312	138	K	NADPH-dependent thioredoxin reductase 3 OS=Arabidopsis thaliana OX=3702 GN=NTRC PE=1 SV=2	NTRC	1	0.0209458	74.486	K(1)LYHESPR	2	-2.8102	1
TRINITY_DN29003_c0_g1_m.13324	206	K	Prohibitin-3, mitochondrial OS=Arabidopsis thaliana OX=3702 GN=PHB3 PE=1 SV=1	PHB3	1	0.00607731	72.042	FVVAK(1)AEQER	2	-1.0212	1
TRINITY_DN29003_c0_g1_m.13324	257	K	Prohibitin-3, mitochondrial OS=Arabidopsis thaliana OX=3702 GN=PHB3 PE=1 SV=1	PHB3	1	0.011345	42.941	EVAATLAK(1)SPNVAYLPGGK	2	9.3051	1
TRINITY_DN29007_c0_g1_m.13333	206	K	Isovaleryl-CoA dehydrogenase, mitochondrial OS=Solanum tuberosum OX=4113 GN=IVD PE=1 SV=2	IVD	1	0.00366894	78.043	GGSK(1)GITAFIIEK	2	-1.0997	1
TRINITY_DN29032_c1_g3_m.13375	238	K	(S)-2-hydroxy-acid oxidase GLO1 OS=Arabidopsis thaliana OX=3702 GN=GLO1 PE=1 SV=1	GLO1	1	0.0182693	75.915	K(1)VLQMLR	2	-4.3393	2
TRINITY_DN29032_c1_g3_m.13375	103	K	(S)-2-hydroxy-acid oxidase GLO1 OS=Arabidopsis thaliana OX=3702 GN=GLO1 PE=1 SV=1	GLO1	1	2.96161e-05	128.97	NFEGLDLGK(1)MDK	2	-1.3451	3
TRINITY_DN29032_c1_g3_m.13375	63	K	(S)-2-hydroxy-acid oxidase GLO1 OS=Arabidopsis thaliana OX=3702 GN=GLO1 PE=1 SV=1	GLO1	1	8.76215e-08	100.07	AGFK(1)AIALTVDTPR	2	-1.4714	5
TRINITY_DN29035_c0_g1_m.13385	205	K	Enoyl-CoA delta isomerase 2, peroxisomal OS=Arabidopsis thaliana OX=3702 GN=ECI2 PE=1 SV=1	ECI2	1	0.021481	70.67	LGEQLAK(1)R	2	-4.7475	1
TRINITY_DN29061_c0_g1_m.13446	93	K	40S ribosomal protein S16 OS=Gossypium hirsutum OX=3635 GN=RPS16 PE=2 SV=1	RPS16	1	0.00161595	92.445	VK(1)GGGHTSQIYAIR	3	-1.9919	1
TRINITY_DN29061_c0_g1_m.13446	129	K	40S ribosomal protein S16 OS=Gossypium hirsutum OX=3635 GN=RPS16 PE=2 SV=1	RPS16	1	0.00471059	97.033	EIK(1)DILVR	2	-3.9107	1
TRINITY_DN29070_c0_g1_m.13457	388	K	Glycerophosphodiester phosphodiesterase GDPD5 OS=Arabidopsis thaliana OX=3702 GN=GDPD5 PE=2 SV=1	GDPD5	1	0.0142932	58.889	NAAK(1)LLHEIAK	2	-1.431	1
TRINITY_DN29077_c0_g1_m.13469	88	K	Plastid-lipid-associated protein 6, chloroplastic OS=Arabidopsis thaliana OX=3702 GN=PAP6 PE=1 SV=1	PAP6	1	1.5066e-06	92.428	SSGSELVPYLK(1)LK	2	-2.8134	1
TRINITY_DN29077_c0_g1_m.13469	90	K	Plastid-lipid-associated protein 6, chloroplastic OS=Arabidopsis thaliana OX=3702 GN=PAP6 PE=1 SV=1	PAP6	1	7.91059e-08	135.28	LK(1)LLSAISGVNR	2	-1.6358	1
TRINITY_DN29077_c0_g1_m.13469	217	K	Plastid-lipid-associated protein 6, chloroplastic OS=Arabidopsis thaliana OX=3702 GN=PAP6 PE=1 SV=1	PAP6	1	0.00340213	98.009	FDLIGSSK(1)IK	2	-2.1355	1
TRINITY_DN29077_c0_g1_m.13469	224	K	Plastid-lipid-associated protein 6, chloroplastic OS=Arabidopsis thaliana OX=3702 GN=PAP6 PE=1 SV=1	PAP6	1	0.00375264	65.156	IIFEK(1)TTVK	2	-3.7479	1
TRINITY_DN29081_c0_g1_m.13476	162	K	Thylakoid lumenal 16.5 kDa protein, chloroplastic OS=Arabidopsis thaliana OX=3702 GN=At4g02530 PE=1 SV=3	At4g02530	1	0.00168044	78.932	STDSDWVK(1)NVNK	2	-1.5042	1
TRINITY_DN29088_c0_g1_m.13490	308	K	Stomatin-like protein 2, mitochondrial OS=Mus musculus OX=10090 GN=Stoml2 PE=1 SV=1	Stoml2	1	3.95173e-16	137.58	ALK(1)DSGGVEAASLR	2	-1.6478	1
TRINITY_DN29088_c0_g1_m.13490	264	K	Stomatin-like protein 2, mitochondrial OS=Mus musculus OX=10090 GN=Stoml2 PE=1 SV=1	Stoml2	1	3.4127e-07	115.41	K(1)SAVILASEAAR	2	-2.4355	1
TRINITY_DN29099_c0_g1_m.13509	237	K	Thioredoxin-like protein CDSP32, chloroplastic OS=Arabidopsis thaliana OX=3702 GN=CDSP32 PE=1 SV=1	CDSP32	1	0.0225266	58.916	VYPTVIK(1)LSK	2	-2.6144	1
TRINITY_DN29099_c0_g1_m.13509	240	K	Thioredoxin-like protein CDSP32, chloroplastic OS=Arabidopsis thaliana OX=3702 GN=CDSP32 PE=1 SV=1	CDSP32	1	7.93752e-07	83.775	LSK(1)QMTDSVVFAR	2	-2.3466	3
TRINITY_DN29099_c0_g1_m.13509	204	K	Thioredoxin-like protein CDSP32, chloroplastic OS=Arabidopsis thaliana OX=3702 GN=CDSP32 PE=1 SV=1	CDSP32	1	0.0103294	70.389	EDVEK(1)LIADHK	2	-1.4191	1
TRINITY_DN29099_c0_g1_m.13509	210	K	Thioredoxin-like protein CDSP32, chloroplastic OS=Arabidopsis thaliana OX=3702 GN=CDSP32 PE=1 SV=1	CDSP32	1	0.0131396	62.271	LIADHK(1)VDQK	2	-1.7667	1
TRINITY_DN29119_c0_g3_m.13546	101	K	UMP-CMP kinase OS=Prunus armeniaca OX=36596 PE=2 SV=1		1	0.00891589	72.922	EGK(1)IVPSQVTVK	2	-3.8207	1
TRINITY_DN29154_c0_g1_m.13612	50	K	Protein tas OS=Shigella flexneri OX=623 GN=tas PE=3 SV=1	tas	1	0.00413919	109.36	QK(1)NALEYR	2	-2.7016	1
TRINITY_DN29154_c0_g1_m.13612	225	K	Protein tas OS=Shigella flexneri OX=623 GN=tas PE=3 SV=1	tas	1	0.00531347	56.202	AFQELIDEGK(1)VR	2	-1.9695	1
TRINITY_DN29154_c0_g1_m.13612	326	K	Protein tas OS=Shigella flexneri OX=623 GN=tas PE=3 SV=1	tas	1	0.0077309	117.62	YNK(1)SVAR	2	-3.5259	1
TRINITY_DN29154_c0_g1_m.13612	164	K	Protein tas OS=Shigella flexneri OX=623 GN=tas PE=3 SV=1	tas	1	0.00167513	57.293	VDSANIK(1)ESVEK	2	-2.0178	1
TRINITY_DN29154_c0_g1_m.13612	335	K	Protein tas OS=Shigella flexneri OX=623 GN=tas PE=3 SV=1	tas	1	2.00109e-06	135.28	EVTIK(1)YVELAK	2	-2.4836	1
TRINITY_DN29172_c0_g1_m.13637	114	K	Iron-sulfur protein NUBPL OS=Dictyostelium discoideum OX=44689 GN=nubpl PE=3 SV=1	nubpl	1	0.000567987	71.066	GPMVSSALEK(1)MTR	2	1.0813	2
TRINITY_DN29176_c1_g1_m.13647	123	K	Protein DJ-1 homolog D OS=Arabidopsis thaliana OX=3702 GN=DJ1D PE=1 SV=1	DJ1D	1	0.00223703	60.547	VLNLVTK(1)FSDSK	2	-2.7049	1
TRINITY_DN29176_c1_g1_m.13647	308	K	Protein DJ-1 homolog D OS=Arabidopsis thaliana OX=3702 GN=DJ1D PE=1 SV=1	DJ1D	1	0.0301132	67.881	ASEYLALDK(1)K	2	-5.5736	1
TRINITY_DN29178_c1_g2_m.13651	221	K	NADH kinase OS=Arabidopsis thaliana OX=3702 GN=NADK3 PE=1 SV=1	NADK3	1	0.00197177	67.548	GK(1)DQSFSPVVHCR	2	-0.89378	1
TRINITY_DN29178_c1_g2_m.13651	70	K	NADH kinase OS=Arabidopsis thaliana OX=3702 GN=NADK3 PE=1 SV=1	NADK3	1	0.000138396	88.734	VHK(1)QAINFCQDVLR	2	-3.0667	1
TRINITY_DN29187_c0_g1_m.13670	200	K	2-alkenal reductase (NADP(+)-dependent) OS=Nicotiana tabacum OX=4097 GN=DBR PE=1 SV=1	DBR	1	0.017158	40.533	NIGK(1)QVVVVSR	2	-2.619	1
TRINITY_DN29193_c0_g1_m.13680	308	K	Chaperonin CPN60-1, mitochondrial OS=Cucurbita maxima OX=3661 GN=CPN60-1 PE=1 SV=1	CPN60-1	1	1.87344e-07	108.2	VCAIK(1)SPGFGENR	2	-1.5928	1
TRINITY_DN29193_c0_g1_m.13680	257	K	Chaperonin CPN60-1, mitochondrial OS=Cucurbita maxima OX=3661 GN=CPN60-1 PE=1 SV=1	CPN60-1	1	0.00186903	81.099	K(1)ISNLNAIVK	2	-2.4918	1
TRINITY_DN29225_c1_g1_m.13734	8	K	E3 ubiquitin-protein ligase AIRP2 OS=Arabidopsis thaliana OX=3702 GN=AIRP2 PE=1 SV=1	AIRP2	1	0.00329443	110.22	K(1)SFK(1)DSLK	2	6.7217	1
TRINITY_DN29225_c1_g1_m.13734	11	K	E3 ubiquitin-protein ligase AIRP2 OS=Arabidopsis thaliana OX=3702 GN=AIRP2 PE=1 SV=1	AIRP2	1	0.00329443	110.22	K(1)SFK(1)DSLK	2	6.7217	1
TRINITY_DN29237_c0_g1_m.13753	10	K	PREDICTED: kinesin-like protein KIN-7M, chloroplastic [Camelina sativa]		1	0.00909393	91.783	LVHK(1)TNAK	2	-5.0599	1
TRINITY_DN29237_c0_g1_m.13753	14	K	PREDICTED: kinesin-like protein KIN-7M, chloroplastic [Camelina sativa]		1	0.00569425	48.701	TNAK(1)IESSTDVLK	2	-0.82264	1
TRINITY_DN29260_c0_g2_m.13801	93	K	Subtilisin-like protease SBT1.4 OS=Arabidopsis thaliana OX=3702 GN=SBT1.4 PE=2 SV=1	SBT1.4	1	0.00235986	74.486	GTAIGIAPK(1)AR	2	-2.4332	1
TRINITY_DN29271_c0_g1_m.13822	321	K	Patatin-like protein 2 OS=Oryza sativa subsp. japonica OX=39947 GN=PLP2 PE=3 SV=1	PLP2	1	0.0198615	56.378	FAK(1)LLSEER	2	-4.1895	1
TRINITY_DN29283_c0_g1_m.13840	130	K	CBS domain-containing protein CBSX3, mitochondrial OS=Arabidopsis thaliana OX=3702 GN=CBSX3 PE=1 SV=1	CBSX3	1	1.42385e-09	138.71	STK(1)VGDIMTEENK	2	-2.2649	1
TRINITY_DN29283_c0_g1_m.13840	99	K	CBS domain-containing protein CBSX3, mitochondrial OS=Arabidopsis thaliana OX=3702 GN=CBSX3 PE=1 SV=1	CBSX3	1	0.00257497	63.947	SMTHHNVGALVVVK(1)PGDEK	3	-2.8777	1
TRINITY_DN29283_c0_g1_m.13840	118	K	CBS domain-containing protein CBSX3, mitochondrial OS=Arabidopsis thaliana OX=3702 GN=CBSX3 PE=1 SV=1	CBSX3	1	0.0179469	72.355	K(1)IIVQGR	2	-5.1171	1
TRINITY_DN29288_c0_g1_m.13846	122	K	Calcium sensing receptor, chloroplastic OS=Arabidopsis thaliana OX=3702 GN=CAS PE=1 SV=1	CAS	1	0.0189315	45.939	LASPVVSEASK(1)K	2	-3.1178	1
TRINITY_DN29292_c1_g1_m.13852	212	K	Biotin carboxylase 1, chloroplastic OS=Populus trichocarpa OX=3694 GN=POPTRDRAFT_831870 PE=2 SV=1	POPTRDRAFT_831870	1	0.026567	58.426	YK(1)QEDIVLR	2	-1.0221	1
TRINITY_DN29298_c0_g1_m.13862	192	K	PsbP-like protein 1, chloroplastic OS=Arabidopsis thaliana OX=3702 GN=PPL1 PE=1 SV=1	PPL1	1	7.19544e-06	111.39	VLAPTNQK(1)TK	2	-2.9606	1
TRINITY_DN29298_c0_g1_m.13862	114	K	PsbP-like protein 1, chloroplastic OS=Arabidopsis thaliana OX=3702 GN=PPL1 PE=1 SV=1	PPL1	1	0.0117248	62.271	K(1)GFLAVTDNK	2	-2.0273	1
TRINITY_DN29298_c0_g1_m.13862	184	K	PsbP-like protein 1, chloroplastic OS=Arabidopsis thaliana OX=3702 GN=PPL1 PE=1 SV=1	PPL1	1	9.48254e-16	171.75	K(1)VLAPTNQK	2	-3.4126	1
TRINITY_DN29299_c0_g1_m.13864	92	K	NADP-dependent glyceraldehyde-3-phosphate dehydrogenase OS=Nicotiana plumbaginifolia OX=4092 GN=GAPN PE=2 SV=1	GAPN	1	0.00201886	80.623	EHK(1)APIAECLVK	2	-2.0818	1
TRINITY_DN29299_c0_g1_m.13864	83	K	NADP-dependent glyceraldehyde-3-phosphate dehydrogenase OS=Nicotiana plumbaginifolia OX=4092 GN=GAPN PE=2 SV=1	GAPN	1	0.00106084	83.775	AELLHK(1)AAAILK	2	-1.6825	1
TRINITY_DN29299_c0_g1_m.13864	89	K	NADP-dependent glyceraldehyde-3-phosphate dehydrogenase OS=Nicotiana plumbaginifolia OX=4092 GN=GAPN PE=2 SV=1	GAPN	1	0.0332017	40.502	AAAILK(1)EHK	2	-1.4414	1
TRINITY_DN29299_c0_g1_m.13864	150	K	NADP-dependent glyceraldehyde-3-phosphate dehydrogenase OS=Nicotiana plumbaginifolia OX=4092 GN=GAPN PE=2 SV=1	GAPN	1	0.00502703	91.783	TK(1)YCLTSK	2	-4.0228	1
TRINITY_DN29306_c0_g1_m.13877	97	K	Protein translocase subunit SecA OS=Sulfurimonas denitrificans (strain ATCC 33889 / DSM 1251) OX=326298 GN=secA PE=3 SV=1	secA	1	0.00313437	69.905	FADELK(1)NAR	2	-2.64	1
TRINITY_DN29312_c0_g1_m.13888	148	K	L-2-hydroxyglutarate dehydrogenase, mitochondrial OS=Arabidopsis thaliana OX=3702 GN=L2HGDH PE=1 SV=1	L2HGDH	1	0.00377626	65.408	QIGK(1)LIVATSPSEIPK	2	-0.58516	1
TRINITY_DN29315_c0_g1_m.13895	339	K	Glyceraldehyde-3-phosphate dehydrogenase B, chloroplastic OS=Pisum sativum OX=3888 GN=GAPB PE=1 SV=2	GAPB	1	1.42575e-07	114.39	AVSLVLPQLK(1)GK	2	-3.2442	3
TRINITY_DN29315_c0_g1_m.13895	366	K	Glyceraldehyde-3-phosphate dehydrogenase B, chloroplastic OS=Pisum sativum OX=3888 GN=GAPB PE=1 SV=2	GAPB	1	8.6942e-10	129.69	K(1)GISAEDVNAAFR	2	14.039	2
TRINITY_DN29315_c0_g1_m.13895	229	K	Glyceraldehyde-3-phosphate dehydrogenase B, chloroplastic OS=Pisum sativum OX=3888 GN=GAPB PE=1 SV=2	GAPB	1	0.00787288	85.813	HIQAGAK(1)K	2	-4.0445	4
TRINITY_DN29315_c0_g1_m.13895	230	K	Glyceraldehyde-3-phosphate dehydrogenase B, chloroplastic OS=Pisum sativum OX=3888 GN=GAPB PE=1 SV=2	GAPB	1	0.00339675	69.716	K(1)VIITAPAK	2	-4.111	1
TRINITY_DN29315_c0_g1_m.13895	187	K	Glyceraldehyde-3-phosphate dehydrogenase B, chloroplastic OS=Pisum sativum OX=3888 GN=GAPB PE=1 SV=2	GAPB	1	2.75356e-06	109.36	PIK(1)VVSNRDPLK	3	-3.9065	2
TRINITY_DN29315_c0_g1_m.13895	115	K	Glyceraldehyde-3-phosphate dehydrogenase B, chloroplastic OS=Pisum sativum OX=3888 GN=GAPB PE=1 SV=2	GAPB	1	0.000401893	98.009	LK(1)VAINGFGR	2	-3.092	3
TRINITY_DN29315_c0_g1_m.13895	341	K	Glyceraldehyde-3-phosphate dehydrogenase B, chloroplastic OS=Pisum sativum OX=3888 GN=GAPB PE=1 SV=2	GAPB	1	0.00133005	101.41	GK(1)LNGIALR	2	-3.5256	3
TRINITY_DN29316_c0_g1_m.13899	161	K	Beta-glucosidase 44 OS=Arabidopsis thaliana OX=3702 GN=BGLU44 PE=2 SV=1	BGLU44	1	0.0177521	56.091	LINYLIK(1)R	2	-3.6631	1
TRINITY_DN29318_c0_g1_m.13902	200	K	Mitochondrial-processing peptidase subunit alpha OS=Solanum tuberosum OX=4113 GN=MPP PE=1 SV=1	MPP	1	0.000825666	85.716	VK(1)AEISEASK	2	-4.1881	1
TRINITY_DN29318_c0_g1_m.13902	89	K	Mitochondrial-processing peptidase subunit alpha OS=Solanum tuberosum OX=4113 GN=MPP PE=1 SV=1	MPP	1	0.00311293	70.195	ITTLPNGLK(1)IASQK	2	-2.563	2
TRINITY_DN29318_c0_g1_m.13903	100	K	Mitochondrial-processing peptidase subunit alpha OS=Solanum tuberosum OX=4113 GN=MPP PE=1 SV=1	MPP	1	0.00261809	66.953	ATK(1)SAILMNLESR	2	-1.0764	1
TRINITY_DN29318_c0_g1_m.13903	143	K	Mitochondrial-processing peptidase subunit alpha OS=Solanum tuberosum OX=4113 GN=MPP PE=1 SV=1	MPP	1	3.12765e-32	174.72	AVDEVTVK(1)DIASTAEK	2	-0.66228	1
TRINITY_DN29328_c2_g1_m.13919	220	K	dehydrin COR47 [Morus notabilis]		1	0.0232083	43.272	EK(1)LPGYHSK	2	-1.91	1
TRINITY_DN29329_c0_g1_m.13924	226	K	Protease Do-like 8, chloroplastic OS=Arabidopsis thaliana OX=3702 GN=DEGP8 PE=1 SV=1	DEGP8	1	0.00467494	53.878	AK(1)DLAVLR	2	-5.0293	1
TRINITY_DN29333_c0_g1_m.13928	158	K	Serine--glyoxylate aminotransferase OS=Arabidopsis thaliana OX=3702 GN=AGT1 PE=1 SV=2	AGT1	1	0.000108597	107.6	AICIVHNETATGVTNNLAK(1)VR	3	-0.17042	1
TRINITY_DN29333_c0_g1_m.13928	344	K	Serine--glyoxylate aminotransferase OS=Arabidopsis thaliana OX=3702 GN=AGT1 PE=1 SV=2	AGT1	1	0.0233573	75.915	IAGK(1)VFR	2	-4.8224	1
TRINITY_DN29333_c0_g1_m.13928	45	K	Serine--glyoxylate aminotransferase OS=Arabidopsis thaliana OX=3702 GN=AGT1 PE=1 SV=2	AGT1	1	0.00015243	85.813	SPAIPAMTK(1)TLIEDVK	2	-1.1878	3
TRINITY_DN29333_c0_g1_m.13928	340	K	Serine--glyoxylate aminotransferase OS=Arabidopsis thaliana OX=3702 GN=AGT1 PE=1 SV=2	AGT1	1	3.11558e-36	216.53	YNMSLGLGLNK(1)IAGK	2	-1.8313	2
TRINITY_DN29333_c0_g1_m.13928	295	K	Serine--glyoxylate aminotransferase OS=Arabidopsis thaliana OX=3702 GN=AGT1 PE=1 SV=2	AGT1	1	1.56111e-12	148.76	LAVEAWGLK(1)NCTQK	2	0.043829	3
TRINITY_DN29341_c1_g10_m.13947	126	K	Allene oxide cyclase, chloroplastic OS=Oryza sativa subsp. japonica OX=39947 GN=AOC PE=1 SV=1	AOC	1	0.0136663	62.88	VYTGDLQK(1)R	2	-2.8084	1
TRINITY_DN29358_c0_g1_m.13978	246	K	Soluble inorganic pyrophosphatase 6, chloroplastic OS=Arabidopsis thaliana OX=3702 GN=PPA6 PE=1 SV=1	PPA6	1	2.45342e-21	130.79	DYKIPDGK(1)PANK	2	-2.1848	1
TRINITY_DN29358_c0_g1_m.13978	276	K	Soluble inorganic pyrophosphatase 6, chloroplastic OS=Arabidopsis thaliana OX=3702 GN=PPA6 PE=1 SV=1	PPA6	1	1.12531e-20	145.95	VITETNESWAK(1)LVK	2	-1.2313	1
TRINITY_DN29358_c0_g1_m.13978	241	K	Soluble inorganic pyrophosphatase 6, chloroplastic OS=Arabidopsis thaliana OX=3702 GN=PPA6 PE=1 SV=1	PPA6	1	5.06026e-05	123.42	DYK(1)IPDGKPANK	2	-1.7869	1
TRINITY_DN29358_c0_g1_m.13978	125	K	Soluble inorganic pyrophosphatase 6, chloroplastic OS=Arabidopsis thaliana OX=3702 GN=PPA6 PE=1 SV=1	PPA6	0.995218	8.36574e-20	113.34	MEIATDEPHTPIK(0.005)QDTK(0.995)K	3	-1.261	1
TRINITY_DN29358_c0_g1_m.13978	256	K	Soluble inorganic pyrophosphatase 6, chloroplastic OS=Arabidopsis thaliana OX=3702 GN=PPA6 PE=1 SV=1	PPA6	1	0.000959697	90.308	FGLGNK(1)AANK	2	-3.2705	2
TRINITY_DN29358_c0_g1_m.13978	108	K	Soluble inorganic pyrophosphatase 6, chloroplastic OS=Arabidopsis thaliana OX=3702 GN=PPA6 PE=1 SV=1	PPA6	1	4.6626e-05	61.23	ESSAK(1)MEIATDEPHTPIK	3	-3.2496	1
TRINITY_DN29358_c0_g1_m.13978	260	K	Soluble inorganic pyrophosphatase 6, chloroplastic OS=Arabidopsis thaliana OX=3702 GN=PPA6 PE=1 SV=1	PPA6	1	0.0195081	40.502	AANK(1)DYALK	2	-1.3246	1
TRINITY_DN29358_c0_g1_m.13978	78	K	Soluble inorganic pyrophosphatase 6, chloroplastic OS=Arabidopsis thaliana OX=3702 GN=PPA6 PE=1 SV=1	PPA6	1	0.0107654	76.605	VFFLDGSGK(1)K	2	-1.226	1
TRINITY_DN29358_c0_g1_m.13978	121	K	Soluble inorganic pyrophosphatase 6, chloroplastic OS=Arabidopsis thaliana OX=3702 GN=PPA6 PE=1 SV=1	PPA6	1	1.12147e-19	101.43	MEIATDEPHTPIK(1)QDTK	2	-0.10293	1
TRINITY_DN29361_c0_g1_m.13987	367	K	Omega-amidase, chloroplastic OS=Arabidopsis thaliana OX=3702 GN=NLP3 PE=1 SV=1	NLP3	1	0.0234282	56.014	TNLPLQK(1)QR	2	-0.5877	1
TRINITY_DN29400_c0_g1_m.14050	468	K	Citrate synthase, mitochondrial OS=Citrus maxima OX=37334 GN=CIT PE=2 SV=1	CIT	1	6.49289e-18	133.76	SVTMEWLENHCK(1)K	2	-0.36182	3
TRINITY_DN29400_c0_g1_m.14050	138	K	Citrate synthase, mitochondrial OS=Citrus maxima OX=37334 GN=CIT PE=2 SV=1	CIT	1	2.87043e-15	150.44	VPTK(1)DQVDALSK	2	-0.51328	1
TRINITY_DN29400_c0_g1_m.14050	198	K	Citrate synthase, mitochondrial OS=Citrus maxima OX=37334 GN=CIT PE=2 SV=1	CIT	0.999298	0.0357143	54.584	AYEK(0.001)GISK(0.999)SK	2	-1.3439	1
TRINITY_DN29400_c0_g1_m.14050	346	K	Citrate synthase, mitochondrial OS=Citrus maxima OX=37334 GN=CIT PE=2 SV=1	CIT	1	6.36229e-20	128.57	TLNSGK(1)VVPGFGHGVLR	3	7.1578	2
TRINITY_DN29400_c0_g1_m.14050	146	K	Citrate synthase, mitochondrial OS=Citrus maxima OX=37334 GN=CIT PE=2 SV=1	CIT	1	0.000644539	111.61	DQVDALSK(1)DLR	2	-1.1536	1
TRINITY_DN29400_c0_g1_m.14050	331	K	Citrate synthase, mitochondrial OS=Citrus maxima OX=37334 GN=CIT PE=2 SV=1	CIT	1	1.54358e-51	209.7	SVVDECGENITK(1)EQLK	2	0.33842	2
TRINITY_DN29400_c0_g1_m.14050	456	K	Citrate synthase, mitochondrial OS=Citrus maxima OX=37334 GN=CIT PE=2 SV=1	CIT	1	4.99378e-08	117.99	PK(1)SVTMEWLENHCK	3	-3.0268	3
TRINITY_DN29400_c0_g1_m.14050	335	K	Citrate synthase, mitochondrial OS=Citrus maxima OX=37334 GN=CIT PE=2 SV=1	CIT	1	0.000799147	114.64	EQLK(1)DYVWK	2	-2.6136	1
TRINITY_DN29400_c0_g1_m.14050	340	K	Citrate synthase, mitochondrial OS=Citrus maxima OX=37334 GN=CIT PE=2 SV=1	CIT	1	0.00158	92.732	DYVWK(1)TLNSGK	2	0.57382	1
TRINITY_DN29409_c0_g1_m.14063	136	K	Protease Do-like 1, chloroplastic OS=Arabidopsis thaliana OX=3702 GN=DEGP1 PE=1 SV=2	DEGP1	1	0.0127339	74.424	K(1)LQSDELATVR	2	-2.7735	1
TRINITY_DN29432_c0_g1_m.14105	134	K	Peptidyl-prolyl cis-trans isomerase CYP38, chloroplastic OS=Arabidopsis thaliana OX=3702 GN=CYP38 PE=1 SV=1	CYP38	1	0.0112379	48.157	YALPINNK(1)AIR	2	-2.8673	1
TRINITY_DN29432_c0_g1_m.14105	156	K	Peptidyl-prolyl cis-trans isomerase CYP38, chloroplastic OS=Arabidopsis thaliana OX=3702 GN=CYP38 PE=1 SV=1	CYP38	1	0.0170514	47.334	VAGVK(1)ALDSVER	2	-2.006	1
TRINITY_DN29432_c0_g1_m.14105	187	K	Peptidyl-prolyl cis-trans isomerase CYP38, chloroplastic OS=Arabidopsis thaliana OX=3702 GN=CYP38 PE=1 SV=1	CYP38	1	0.00757712	45.939	NLIVAGLAESK(1)K	2	-2.4341	2
TRINITY_DN29432_c0_g1_m.14105	176	K	Peptidyl-prolyl cis-trans isomerase CYP38, chloroplastic OS=Arabidopsis thaliana OX=3702 GN=CYP38 PE=1 SV=1	CYP38	1	0.00291629	78.043	QGK(1)NLIVAGLAESK	2	-0.58061	1
TRINITY_DN29432_c0_g1_m.14106	32	K	Peptidyl-prolyl cis-trans isomerase CYP38, chloroplastic OS=Arabidopsis thaliana OX=3702 GN=CYP38 PE=1 SV=1	CYP38	1	0.000829092	92.707	VK(1)DNPNLEECVFR	2	-2.0509	1
TRINITY_DN29435_c0_g1_m.14116	124	K	Dihydrolipoyllysine-residue succinyltransferase component of 2-oxoglutarate dehydrogenase complex 2, mitochondrial OS=Arabidopsis thaliana OX=3702 GN=At4g26910 PE=1 SV=2	At4g26910	1	0.00482255	101.41	EINTLAK(1)K	2	-3.5409	2
TRINITY_DN29435_c0_g1_m.14116	51	K	Dihydrolipoyllysine-residue succinyltransferase component of 2-oxoglutarate dehydrogenase complex 2, mitochondrial OS=Arabidopsis thaliana OX=3702 GN=At4g26910 PE=1 SV=2	At4g26910	1	4.34825e-17	112.73	HGVK(1)LGLMSGFVK	2	-1.9176	2
TRINITY_DN29435_c0_g1_m.14116	41	K	Dihydrolipoyllysine-residue succinyltransferase component of 2-oxoglutarate dehydrogenase complex 2, mitochondrial OS=Arabidopsis thaliana OX=3702 GN=At4g26910 PE=1 SV=2	At4g26910	1	1.06042e-05	118.91	SDYK(1)DAFVEK	2	-1.729	3
TRINITY_DN29435_c0_g1_m.14116	47	K	Dihydrolipoyllysine-residue succinyltransferase component of 2-oxoglutarate dehydrogenase complex 2, mitochondrial OS=Arabidopsis thaliana OX=3702 GN=At4g26910 PE=1 SV=2	At4g26910	1	0.000701318	94.804	DAFVEK(1)HGVK	2	-2.587	1
TRINITY_DN29438_c0_g1_m.14122	169	K	(+)-neomenthol dehydrogenase OS=Arabidopsis thaliana OX=3702 GN=SDR1 PE=1 SV=1	SDR1	1	0.00939102	55.754	IVNVSSSMGK(1)LQR	2	-1.506	1
TRINITY_DN29442_c1_g1_m.14127	112	K	14-3-3-like protein OS=Pisum sativum OX=3888 PE=2 SV=1		1	2.96289e-31	195.4	IISSIEQK(1)EESR	2	-1.731	1
TRINITY_DN29442_c1_g1_m.14127	179	K	14-3-3-like protein OS=Pisum sativum OX=3888 PE=2 SV=1		1	0.00102316	65.933	YLAEFK(1)TGSER	2	-2.5296	1
TRINITY_DN29442_c1_g1_m.14127	185	K	14-3-3-like protein OS=Pisum sativum OX=3888 PE=2 SV=1		1	0.000580152	103.76	K(1)EAAESTLSAYK	2	-1.7598	1
TRINITY_DN29451_c0_g1_m.14144	262	K	Thiosulfate/3-mercaptopyruvate sulfurtransferase 1, mitochondrial OS=Arabidopsis thaliana OX=3702 GN=STR1 PE=1 SV=1	STR1	1	0.00465402	73.891	NLEEK(1)THQIVDAR	2	-0.8087	2
TRINITY_DN29459_c0_g1_m.14161	291	K	Ankyrin repeat domain-containing protein 2B OS=Arabidopsis thaliana OX=3702 GN=AKR2B PE=1 SV=1	AKR2B	1	4.21133e-16	121.71	NK(1)NTALHYAAGYGR	2	-0.28076	1
TRINITY_DN29460_c0_g1_m.14164	290	K	Aspartyl protease family protein At5g10770 OS=Arabidopsis thaliana OX=3702 GN=At5g10770 PE=2 SV=1	At5g10770	1	2.07438e-41	228.54	NK(1)ISLVEQTAQK	2	-1.0981	1
TRINITY_DN29477_c0_g2_m.14191	343	K	Dihydrolipoyllysine-residue acetyltransferase component 4 of pyruvate dehydrogenase complex, chloroplastic OS=Arabidopsis thaliana OX=3702 GN=LTA2 PE=2 SV=1	LTA2	1	5.89711e-05	101.45	SK(1)MLVNVTADHR	2	-2.4474	2
TRINITY_DN29484_c0_g1_m.14201	224	K	4-hydroxy-tetrahydrodipicolinate synthase 2, chloroplastic OS=Arabidopsis thaliana OX=3702 GN=DHDPS2 PE=1 SV=2	DHDPS2	1	0.0337662	54.556	VAQSPNLAGVK(1)ECVGNNR	2	-0.72224	1
TRINITY_DN29513_c1_g1_m.14253	64	K	20 kDa chaperonin, chloroplastic OS=Arabidopsis thaliana OX=3702 GN=CPN20 PE=1 SV=2	CPN20	1	0.000137494	114.64	YTSIK(1)PLGDR	2	-1.4083	1
TRINITY_DN29513_c1_g1_m.14253	234	K	20 kDa chaperonin, chloroplastic OS=Arabidopsis thaliana OX=3702 GN=CPN20 PE=1 SV=2	CPN20	1	0.0152936	53.878	YAGNDFK(1)GK	2	-2.0579	1
TRINITY_DN29513_c1_g1_m.14253	162	K	20 kDa chaperonin, chloroplastic OS=Arabidopsis thaliana OX=3702 GN=CPN20 PE=1 SV=2	CPN20	1	0.0287054	45.489	DLK(1)PLNDR	2	-1.2435	1
TRINITY_DN29513_c1_g1_m.14253	80	K	20 kDa chaperonin, chloroplastic OS=Arabidopsis thaliana OX=3702 GN=CPN20 PE=1 SV=2	CPN20	1	2.22759e-07	75.969	STEEK(1)SEGGILLPTTAQTK	2	-1.3219	1
TRINITY_DN29513_c1_g1_m.14253	236	K	20 kDa chaperonin, chloroplastic OS=Arabidopsis thaliana OX=3702 GN=CPN20 PE=1 SV=2	CPN20	1	2.94058e-06	141.29	GK(1)DGSEYIALR	2	-1.4475	1
TRINITY_DN29513_c1_g1_m.14253	171	K	20 kDa chaperonin, chloroplastic OS=Arabidopsis thaliana OX=3702 GN=CPN20 PE=1 SV=2	CPN20	1	2.55698e-30	191.67	VLIK(1)VAQAEEK	2	-1.3689	1
TRINITY_DN29513_c1_g1_m.14253	113	K	20 kDa chaperonin, chloroplastic OS=Arabidopsis thaliana OX=3702 GN=CPN20 PE=1 SV=2	CPN20	1	0.00114292	114.64	SK(1)VDISVK	2	-3.7301	1
TRINITY_DN29525_c0_g1_m.14281	150	K	Iridoid synthase CYC2 OS=Camptotheca acuminata OX=16922 GN=CYC2 PE=1 SV=1	CYC2	1	0.00240064	69.276	HYK(1)GPFEAIGK	2	-2.9802	1
TRINITY_DN29534_c3_g2_m.14299	221	K	ATP synthase subunit alpha, chloroplastic OS=Arabis hirsuta OX=78191 GN=atpA PE=3 SV=1	atpA	1	0.0221951	70.67	AMK(1)QVAGK	2	-4.2379	1
TRINITY_DN29534_c3_g2_m.14299	218	K	ATP synthase subunit alpha, chloroplastic OS=Arabis hirsuta OX=78191 GN=atpA PE=3 SV=1	atpA	1	4.65024e-06	150.53	VGSAAQIK(1)AMK	2	-2.5677	9
TRINITY_DN29534_c3_g2_m.14300	114	K	ATP synthase subunit alpha, chloroplastic OS=Arabis hirsuta OX=78191 GN=atpA PE=3 SV=1	atpA	1	5.65163e-31	207.88	VINALAK(1)PIDGR	2	-2.1867	3
TRINITY_DN29562_c0_g1_m.14357	54	K	Monothiol glutaredoxin-S15, mitochondrial OS=Arabidopsis thaliana OX=3702 GN=GRXS15 PE=1 SV=2	GRXS15	1	0.0175743	55.578	ATNK(1)VESSGLSLK	2	-2.2171	1
TRINITY_DN29566_c0_g1_m.14363	199	K	Fruit protein pKIWI502 OS=Actinidia deliciosa OX=3627 GN=pKIWI502 PE=2 SV=1	pKIWI502	1	0.0123802	48.785	SLIESGFGASK(1)R	2	-2.6018	1
TRINITY_DN29585_c0_g1_m.14402	245	K	O-fucosyltransferase 39 OS=Arabidopsis thaliana OX=3702 GN=OFUT39 PE=2 SV=1	OFUT39	1	0.0231304	62.88	DELK(1)ELLR	2	-7.4942	1
TRINITY_DN29585_c0_g1_m.14402	111	K	O-fucosyltransferase 39 OS=Arabidopsis thaliana OX=3702 GN=OFUT39 PE=2 SV=1	OFUT39	1	0.00659306	76.605	IEK(1)DNLLHR	2	-2.8522	1
TRINITY_DN29585_c0_g1_m.14402	202	K	O-fucosyltransferase 39 OS=Arabidopsis thaliana OX=3702 GN=OFUT39 PE=2 SV=1	OFUT39	1	0.0111864	49.16	ILYK(1)APSDGK	2	-3.1394	1
TRINITY_DN29602_c0_g2_m.14442	86	K	1,4-dihydroxy-2-naphthoyl-CoA thioesterase 1 OS=Arabidopsis thaliana OX=3702 GN=DHNAT1 PE=1 SV=1	DHNAT1	1	1.8126e-08	91.032	INPSNSDEK(1)SLVSSSR	2	-0.21531	1
TRINITY_DN29602_c0_g2_m.14442	47	K	1,4-dihydroxy-2-naphthoyl-CoA thioesterase 1 OS=Arabidopsis thaliana OX=3702 GN=DHNAT1 PE=1 SV=1	DHNAT1	1	0.0024829	74.849	VAGVHLSINHMK(1)R	3	-3.8756	2
TRINITY_DN29607_c0_g1_m.14450	412	K	L-ascorbate peroxidase T, chloroplastic OS=Arabidopsis thaliana OX=3702 GN=APXT PE=2 SV=2	APXT	1	0.022236	68.49	PAPEK(1)FVAAK	2	-2.7134	1
TRINITY_DN29607_c0_g1_m.14450	309	K	L-ascorbate peroxidase T, chloroplastic OS=Arabidopsis thaliana OX=3702 GN=APXT PE=2 SV=2	APXT	0.998082	0.00142325	74.524	SGWGK(0.002)PETK(0.998)YTK	2	-2.6964	1
TRINITY_DN29607_c0_g1_m.14450	385	K	L-ascorbate peroxidase T, chloroplastic OS=Arabidopsis thaliana OX=3702 GN=APXT PE=2 SV=2	APXT	1	1.58158e-16	86.729	DYAEAHAK(1)LSNLGAK	2	-0.75678	1
TRINITY_DN29607_c0_g1_m.14450	417	K	L-ascorbate peroxidase T, chloroplastic OS=Arabidopsis thaliana OX=3702 GN=APXT PE=2 SV=2	APXT	1	0.000942367	104.39	FVAAK(1)YSSGK	2	-2.0878	2
TRINITY_DN29607_c0_g1_m.14450	176	K	L-ascorbate peroxidase T, chloroplastic OS=Arabidopsis thaliana OX=3702 GN=APXT PE=2 SV=2	APXT	1	0.0190754	58.426	NIEEWPK(1)R	2	-2.5889	1
TRINITY_DN29607_c0_g1_m.14450	336	K	L-ascorbate peroxidase T, chloroplastic OS=Arabidopsis thaliana OX=3702 GN=APXT PE=2 SV=2	APXT	1	0.000168339	99.34	FDNSYFK(1)DIK	2	-1.9714	1
TRINITY_DN29607_c0_g1_m.14450	209	K	L-ascorbate peroxidase T, chloroplastic OS=Arabidopsis thaliana OX=3702 GN=APXT PE=2 SV=2	APXT	1	0.00466139	105.04	LLQPIK(1)DK	2	-4.3873	1
TRINITY_DN29607_c0_g1_m.14450	144	K	L-ascorbate peroxidase T, chloroplastic OS=Arabidopsis thaliana OX=3702 GN=APXT PE=2 SV=2	APXT	1	0.00982611	63.301	EDIK(1)QLLK	2	-2.9238	1
TRINITY_DN29612_c0_g1_m.14460	536	K	Probable acyl-activating enzyme 1, peroxisomal OS=Arabidopsis thaliana OX=3702 GN=AAE1 PE=2 SV=1	AAE1	1	2.14961e-06	127.94	TSTGK(1)VQKFVLR	2	-1.4398	2
TRINITY_DN29614_c2_g1_m.14463	86	K	Superoxide dismutase [Fe], chloroplastic OS=Glycine max OX=3847 GN=SODB PE=2 SV=1	SODB	1	2.90537e-22	159.93	DTFDYHWGK(1)HHR	3	-4.1625	3
TRINITY_DN29631_c0_g1_m.14507	91	K	60S ribosomal protein L8 OS=Solanum lycopersicum OX=4081 GN=RPL8 PE=2 SV=1	RPL8	1	0.0253483	54.436	GAPLAK(1)VTFR	2	-2.9405	1
TRINITY_DN29663_c0_g1_m.14555	39	K	Glutamate--glyoxylate aminotransferase 2 OS=Arabidopsis thaliana OX=3702 GN=GGAT2 PE=1 SV=1	GGAT2	1	1.15729e-18	153.25	K(1)IIFTNVGNPHALGQK	2	-0.64246	2
TRINITY_DN29663_c0_g1_m.14555	90	K	Glutamate--glyoxylate aminotransferase 2 OS=Arabidopsis thaliana OX=3702 GN=GGAT2 PE=1 SV=1	GGAT2	1	5.58639e-06	62.711	AK(1)HYLSLTSGGLGAYSDSR	3	-0.77728	1
TRINITY_DN29663_c0_g1_m.14555	114	K	Glutamate--glyoxylate aminotransferase 2 OS=Arabidopsis thaliana OX=3702 GN=GGAT2 PE=1 SV=1	GGAT2	1	3.12825e-16	179.36	K(1)EVAEFIGR	2	-1.6609	1
TRINITY_DN29663_c0_g1_m.14555	268	K	Glutamate--glyoxylate aminotransferase 2 OS=Arabidopsis thaliana OX=3702 GN=GGAT2 PE=1 SV=1	GGAT2	1	0.00612454	62.705	K(1)VLLDMGPPISR	2	-2.8271	1
TRINITY_DN29663_c0_g1_m.14555	17	K	Glutamate--glyoxylate aminotransferase 2 OS=Arabidopsis thaliana OX=3702 GN=GGAT2 PE=1 SV=1	GGAT2	1	0.0200149	64.547	K(1)AQYAVR	2	-3.4521	1
TRINITY_DN29663_c0_g1_m.14555	406	K	Glutamate--glyoxylate aminotransferase 2 OS=Arabidopsis thaliana OX=3702 GN=GGAT2 PE=1 SV=1	GGAT2	1	0.000914811	85.716	AIEAAK(1)SAGK	2	-3.8003	1
TRINITY_DN29663_c0_g1_m.14555	4	K	Glutamate--glyoxylate aminotransferase 2 OS=Arabidopsis thaliana OX=3702 GN=GGAT2 PE=1 SV=1	GGAT2	1	3.76964e-05	77.696	PLK(1)ALDYDSINENVK	2	-0.78054	1
TRINITY_DN29663_c0_g1_m.14555	16	K	Glutamate--glyoxylate aminotransferase 2 OS=Arabidopsis thaliana OX=3702 GN=GGAT2 PE=1 SV=1	GGAT2	1	1.86302e-23	186.27	ALDYDSINENVK(1)K	2	-1.8897	1
TRINITY_DN29663_c0_g1_m.14555	410	K	Glutamate--glyoxylate aminotransferase 2 OS=Arabidopsis thaliana OX=3702 GN=GGAT2 PE=1 SV=1	GGAT2	1	0.000611622	101.64	SAGK(1)VPDVFYCLK	2	-1.4402	1
TRINITY_DN29674_c1_g1_m.14571	113	K	Putative deoxyribonuclease TATDN1 OS=Xenopus laevis OX=8355 GN=tatdn1 PE=2 SV=1	tatdn1	1	4.76072e-10	131.54	EKYDQDSIVK(1)GR	2	-2.3038	1
TRINITY_DN29678_c0_g1_m.14582	233	K	Acid phosphatase 1 OS=Solanum lycopersicum OX=4081 GN=APS1 PE=2 SV=1	APS1	1	6.66954e-07	133.98	LK(1)LEEEGYR	2	-4.6128	1
TRINITY_DN29678_c0_g1_m.14582	101	K	Acid phosphatase 1 OS=Solanum lycopersicum OX=4081 GN=APS1 PE=2 SV=1	APS1	1	0.00857795	56.202	DSK(1)VVITEAIK	2	-5.2152	1
TRINITY_DN29678_c0_g1_m.14582	202	K	Acid phosphatase 1 OS=Solanum lycopersicum OX=4081 GN=APS1 PE=2 SV=1	APS1	1	4.66161e-67	244.81	YTEDNLK(1)IAGYR	2	-1.5324	1
TRINITY_DN29686_c0_g1_m.14601	403	K	Triose phosphate/phosphate translocator TPT, chloroplastic OS=Arabidopsis thaliana OX=3702 GN=TPT PE=1 SV=1	TPT	1	1.61195e-11	138.23	VAPLTHAVGNVLK(1)R	2	-1.7825	1
TRINITY_DN29721_c0_g2_m.14658	21	K	Probable E3 ubiquitin-protein ligase HERC4 OS=Mus musculus OX=10090 GN=Herc4 PE=1 SV=2	Herc4	1	0.0104329	48.157	NSNGQLGLGK(1)R	2	-1.3901	1
TRINITY_DN29725_c0_g1_m.14662	680	K	Long chain acyl-CoA synthetase 9, chloroplastic OS=Arabidopsis thaliana OX=3702 GN=LACS9 PE=1 SV=1	LACS9	1	0.000826114	88.921	K(1)AFAEDLAR	2	-1.7654	1
TRINITY_DN29763_c0_g2_m.14736	51	K	Haloacid dehalogenase-like hydrolase domain-containing protein 3 OS=Danio rerio OX=7955 GN=hdhd3 PE=2 SV=1	hdhd3	1	0.00275759	90.263	VHEGFK(1)LAYK	2	-7.7602	2
TRINITY_DN29763_c0_g2_m.14736	44	K	Haloacid dehalogenase-like hydrolase domain-containing protein 3 OS=Danio rerio OX=7955 GN=hdhd3 PE=2 SV=1	hdhd3	1	0.00885931	57.032	AIGLPCPDYK(1)R	2	-2.3465	1
TRINITY_DN29763_c0_g2_m.14736	55	K	Haloacid dehalogenase-like hydrolase domain-containing protein 3 OS=Danio rerio OX=7955 GN=hdhd3 PE=2 SV=1	hdhd3	1	0.00353219	83.623	LAYK(1)DMAQK	2	-1.8678	1
TRINITY_DN29788_c0_g1_m.14783	261	K	Synaptotagmin-2 OS=Arabidopsis thaliana OX=3702 GN=SYT2 PE=2 SV=1	SYT2	1	0.015628	55.754	HDK(1)MGMNVVPLK	2	-1.3144	1
TRINITY_DN29819_c0_g1_m.14863	64	K	Glutathione S-transferase DHAR2 OS=Arabidopsis thaliana OX=3702 GN=DHAR2 PE=1 SV=1	DHAR2	1	0.0221455	60.892	VPVVK(1)FDGK	2	-4.5219	1
TRINITY_DN29837_c0_g1_m.14904	474	K	Patellin-3 OS=Arabidopsis thaliana OX=3702 GN=PATL3 PE=1 SV=2	PATL3	1	8.57795e-05	106	IVLTIDNQSSK(1)K	2	-3.629	1
TRINITY_DN29837_c0_g1_m.14904	443	K	Patellin-3 OS=Arabidopsis thaliana OX=3702 GN=PATL3 PE=1 SV=2	PATL3	1	1.03286e-07	126.32	K(1)ISPTDEPVISNSFK	2	0.21171	1
TRINITY_DN29837_c0_g1_m.14904	248	K	Patellin-3 OS=Arabidopsis thaliana OX=3702 GN=PATL3 PE=1 SV=2	PATL3	1	6.51932e-09	129.69	ELYQNTFGDEEK(1)R	2	-1.7228	1
TRINITY_DN29837_c0_g1_m.14904	262	K	Patellin-3 OS=Arabidopsis thaliana OX=3702 GN=PATL3 PE=1 SV=2	PATL3	1	0.00010912	103.8	IQFLEK(1)SIR	2	-2.6001	1
TRINITY_DN29837_c0_g1_m.14904	343	K	Patellin-3 OS=Arabidopsis thaliana OX=3702 GN=PATL3 PE=1 SV=2	PATL3	1	0.00131033	90.263	SK(1)FVFAGPSK	2	-2.3897	1
TRINITY_DN29884_c0_g1_m.15006	335	K	Cysteine proteinase RD21A OS=Arabidopsis thaliana OX=3702 GN=RD21A PE=1 SV=1	RD21A	1	0.0239551	58.916	NLK(1)GTSTGK	2	-1.4774	1
TRINITY_DN29884_c0_g1_m.15006	341	K	Cysteine proteinase RD21A OS=Arabidopsis thaliana OX=3702 GN=RD21A PE=1 SV=1	RD21A	1	0.0202287	43.518	GTSTGK(1)CGIAMEASYPIK	2	-0.92764	2
TRINITY_DN29885_c1_g1_m.15007	362	K	Malate dehydrogenase, glyoxysomal OS=Citrullus lanatus OX=3654 PE=1 SV=1		1	0.000128701	120.33	K(1)ELAASIQK	2	-2.9193	1
TRINITY_DN29885_c1_g1_m.15007	60	K	Malate dehydrogenase, glyoxysomal OS=Citrullus lanatus OX=3654 PE=1 SV=1		1	0.00711745	90.761	AK(1)GGSPGFK	2	-3.7063	1
TRINITY_DN29885_c1_g1_m.15007	198	K	Malate dehydrogenase, glyoxysomal OS=Citrullus lanatus OX=3654 PE=1 SV=1		1	0.0175566	81.642	K(1)AGTYDPK	2	-3.815	1
TRINITY_DN29885_c1_g1_m.15007	171	K	Malate dehydrogenase, glyoxysomal OS=Citrullus lanatus OX=3654 PE=1 SV=1		1	1.20945e-15	191.24	TLCEGIAK(1)SCPR	2	-1.233	1
TRINITY_DN29900_c0_g1_m.15035	73	K	Spermidine synthase 1 OS=Pisum sativum OX=3888 GN=SPDSYN1 PE=2 SV=1	SPDSYN1	1	0.0167243	77.072	VEK(1)ILFQGK	2	-4.2292	1
TRINITY_DN29901_c0_g1_m.15038	366	K	Elongation factor Tu, chloroplastic OS=Glycine max OX=3847 GN=TUFB1 PE=3 SV=1	TUFB1	1	0.00826777	60.589	GIQK(1)ADIQR	2	-3.1719	1
TRINITY_DN29901_c0_g1_m.15038	82	K	Elongation factor Tu, chloroplastic OS=Glycine max OX=3847 GN=TUFB1 PE=3 SV=1	TUFB1	1	0.00152477	96.27	TK(1)PHVNIGTIGHVDHGK	3	-1.6967	1
TRINITY_DN29926_c0_g1_m.15079	388	K	Shaggy-related protein kinase epsilon OS=Arabidopsis thaliana OX=3702 GN=ASK5 PE=1 SV=1	ASK5	1	0.00300865	58.313	PQELK(1)GASLELLAK	2	-1.0875	1
TRINITY_DN29933_c0_g1_m.15095	412	K	ATP-dependent zinc metalloprotease FTSH 2, chloroplastic OS=Arabidopsis thaliana OX=3702 GN=FTSH2 PE=1 SV=1	FTSH2	1	0.00181189	67.507	TEILK(1)VHAGNK	2	-1.8816	1
TRINITY_DN29934_c1_g1_m.15099	53	K	30S ribosomal protein S7, chloroplastic OS=Morus indica OX=248361 GN=rps7-A PE=3 SV=1	rps7-A	1	2.27974e-16	128.97	IQQK(1)TETNPLSVLR	2	-1.0851	1
TRINITY_DN29934_c1_g1_m.15099	76	K	30S ribosomal protein S7, chloroplastic OS=Morus indica OX=248361 GN=rps7-A PE=3 SV=1	rps7-A	1	0.00349721	85.716	GVTPDIAVK(1)AR	2	-3.1434	1
TRINITY_DN29951_c0_g1_m.15139	76	K	Chromophore lyase CRL, chloroplastic OS=Arabidopsis thaliana OX=3702 GN=CRL PE=1 SV=1	CRL	1	0.0289666	62.969	FSK(1)QQASR	2	-3.744	1
TRINITY_DN29958_c0_g1_m.15155	170	K	Alanine aminotransferase 2, mitochondrial OS=Arabidopsis thaliana OX=3702 GN=ALAAT2 PE=1 SV=1	ALAAT2	1	1.41944e-16	145.08	ATGAYSHSQGIK(1)GLR	2	-1.3886	1
TRINITY_DN29970_c0_g1_m.15170	516	K	V-type proton ATPase catalytic subunit A OS=Citrus unshiu OX=55188 PE=2 SV=1		1	0.000850413	99.305	ITLETAK(1)LLR	2	-3.1237	1
TRINITY_DN29970_c0_g1_m.15170	575	K	V-type proton ATPase catalytic subunit A OS=Citrus unshiu OX=55188 PE=2 SV=1		1	0.00493556	82.716	ITYTLIK(1)HR	2	-2.8702	1
TRINITY_DN29976_c0_g1_m.15181	269	K	3-isopropylmalate dehydrogenase, chloroplastic OS=Solanum tuberosum OX=4113 PE=2 SV=1		1	9.17697e-07	154.28	TDGLFLK(1)CCR	2	-1.3857	2
TRINITY_DN29976_c0_g1_m.15181	161	K	3-isopropylmalate dehydrogenase, chloroplastic OS=Solanum tuberosum OX=4113 PE=2 SV=1		1	2.57779e-10	170.69	GPMATPIGK(1)GHR	2	-0.51388	4
TRINITY_DN29976_c0_g1_m.15181	244	K	3-isopropylmalate dehydrogenase, chloroplastic OS=Solanum tuberosum OX=4113 PE=2 SV=1		1	1.17449e-05	108.2	VAEYAFHYAK(1)MQGR	2	-0.60313	2
TRINITY_DN29976_c0_g1_m.15181	225	K	3-isopropylmalate dehydrogenase, chloroplastic OS=Solanum tuberosum OX=4113 PE=2 SV=1		1	0.0247007	40.533	GVVESLK(1)IITR	2	-3.7949	1
TRINITY_DN29976_c0_g1_m.15181	256	K	3-isopropylmalate dehydrogenase, chloroplastic OS=Solanum tuberosum OX=4113 PE=2 SV=1		1	5.89535e-08	85.821	VSAIHK(1)ANIMQK	2	-2.9322	3
TRINITY_DN29976_c0_g1_m.15181	262	K	3-isopropylmalate dehydrogenase, chloroplastic OS=Solanum tuberosum OX=4113 PE=2 SV=1		1	7.18658e-07	110.52	ANIMQK(1)TDGLFLK	2	-1.6157	3
TRINITY_DN29976_c0_g1_m.15181	277	K	3-isopropylmalate dehydrogenase, chloroplastic OS=Solanum tuberosum OX=4113 PE=2 SV=1		1	0.0111864	65.404	EVAEK(1)YPEIK	2	-3.9526	1
TRINITY_DN29980_c0_g1_m.15189	102	K	myosin-10 [Morus notabilis]		1	2.63202e-07	101.48	ILALGSQVDEK(1)AK	2	-1.3356	1
TRINITY_DN29980_c0_g1_m.15189	91	K	myosin-10 [Morus notabilis]		1	8.70109e-05	76.563	SK(1)ILALGSQVDEK	2	-0.94406	1
TRINITY_DN29990_c0_g1_m.15215	210	K	Formamidase OS=Methylophilus methylotrophus OX=17 GN=fmdA PE=1 SV=1	fmdA	1	5.023e-05	91.245	PLANLPTTK(1)GCVLGK	2	-1.8275	1
TRINITY_DN29990_c0_g1_m.15215	420	K	Formamidase OS=Methylophilus methylotrophus OX=17 GN=fmdA PE=1 SV=1	fmdA	1	0.0311535	47.349	ASK(1)VPVGPR	2	-4.0702	1
TRINITY_DN30017_c0_g2_m.15267	239	K	Serpin-ZX OS=Arabidopsis thaliana OX=3702 GN=At1g47710 PE=1 SV=1	At1g47710	0.999857	0.00113554	90.306	VLALPYK(1)QGEDKR	2	-0.50094	1
TRINITY_DN30036_c0_g1_m.15312	136	K	2-methyl-6-phytyl-1,4-hydroquinone methyltransferase, chloroplastic OS=Spinacia oleracea OX=3562 PE=1 SV=1		1	1.26511e-14	165.02	HVDAK(1)NVTILDQSPHQLAK	3	-0.93842	1
TRINITY_DN30036_c0_g1_m.15312	248	K	2-methyl-6-phytyl-1,4-hydroquinone methyltransferase, chloroplastic OS=Spinacia oleracea OX=3562 PE=1 SV=1		1	0.0306791	42.075	AGFK(1)DVQLK	2	-6.9204	1
TRINITY_DN30036_c0_g1_m.15312	150	K	2-methyl-6-phytyl-1,4-hydroquinone methyltransferase, chloroplastic OS=Spinacia oleracea OX=3562 PE=1 SV=1		1	7.89839e-90	246.68	NVTILDQSPHQLAK(1)AK	2	0.10277	1
TRINITY_DN30056_c0_g1_m.15351	246	K	Acetylornithine aminotransferase, mitochondrial OS=Alnus glutinosa OX=3517 GN=AG118 PE=2 SV=1	AG118	1	5.07383e-16	112.73	TMGALALTSK(1)EHYR	2	-2.209	2
TRINITY_DN30076_c2_g1_m.15392	234	K	Phosphoribulokinase, chloroplastic OS=Mesembryanthemum crystallinum OX=3544 PE=2 SV=1		1	8.5586e-07	156.14	K(1)PDFDAYIDPQK	2	-1.7002	1
TRINITY_DN30076_c2_g1_m.15392	125	K	Phosphoribulokinase, chloroplastic OS=Mesembryanthemum crystallinum OX=3544 PE=2 SV=1		1	8.02722e-06	152.17	EK(1)GVTALDPR	2	-0.27567	3
TRINITY_DN30076_c2_g1_m.15392	227	K	Phosphoribulokinase, chloroplastic OS=Mesembryanthemum crystallinum OX=3544 PE=2 SV=1		1	7.67775e-36	198.33	GHSLESIK(1)ASIEAR	2	-1.5654	1
TRINITY_DN30076_c2_g1_m.15392	211	K	Phosphoribulokinase, chloroplastic OS=Mesembryanthemum crystallinum OX=3544 PE=2 SV=1		1	0.0070772	101.47	FAWK(1)IQR	2	-4.2021	1
TRINITY_DN30076_c2_g1_m.15393	50	K	Phosphoribulokinase, chloroplastic OS=Mesembryanthemum crystallinum OX=3544 PE=2 SV=1		1	0.0123522	67.903	LIQK(1)EGVK	2	-3.2584	1
TRINITY_DN30076_c2_g1_m.15393	76	K	Phosphoribulokinase, chloroplastic OS=Mesembryanthemum crystallinum OX=3544 PE=2 SV=1		1	1.30313e-21	143.39	K(1)LTCSYPGIK	2	-2.3641	1
TRINITY_DN30092_c1_g2_m.15422	419	K	Malate dehydrogenase [NADP], chloroplastic OS=Medicago sativa OX=3879 GN=MDH1 PE=2 SV=1	MDH1	1	0.012949	46.033	TEAELLAEK(1)R	2	-2.8714	1
TRINITY_DN30092_c1_g2_m.15422	410	K	Malate dehydrogenase [NADP], chloroplastic OS=Medicago sativa OX=3879 GN=MDH1 PE=2 SV=1	MDH1	1	2.37234e-10	129.69	IAK(1)TEAELLAEK	2	-2.5148	1
TRINITY_DN30093_c0_g1_m.15424	109	K	Histone H2B.3 OS=Arabidopsis thaliana OX=3702 GN=At2g28720 PE=1 SV=3	At2g28720	0.999976	9.17909e-21	183.13	YNK(1)KPTITSR	2	-1.4062	1
TRINITY_DN30093_c0_g1_m.15424	25	K	Histone H2B.3 OS=Arabidopsis thaliana OX=3702 GN=At2g28720 PE=1 SV=3	At2g28720	0.999876	0.000835368	112.73	KSVVAEK(1)APAEK	2	-2.3148	1
TRINITY_DN30093_c0_g1_m.15424	70	K	Histone H2B.3 OS=Arabidopsis thaliana OX=3702 GN=At2g28720 PE=1 SV=3	At2g28720	1	1.36573e-20	185.9	VLK(1)QVHPDIGISSK	2	-1.1999	1
TRINITY_DN30093_c0_g1_m.15424	132	K	Histone H2B.3 OS=Arabidopsis thaliana OX=3702 GN=At2g28720 PE=1 SV=3	At2g28720	1	0.00280625	59.77	LVLPGELAK(1)HAVSEGTK	2	-0.24909	1
TRINITY_DN30093_c0_g1_m.15424	62	K	Histone H2B.3 OS=Arabidopsis thaliana OX=3702 GN=At2g28720 PE=1 SV=3	At2g28720	1	0.0328633	44.82	STETYK(1)IYIFK	2	-1.4138	1
TRINITY_DN30093_c0_g1_m.15424	140	K	Histone H2B.3 OS=Arabidopsis thaliana OX=3702 GN=At2g28720 PE=1 SV=3	At2g28720	1	8.89902e-05	80.623	HAVSEGTK(1)AVTK	2	-1.6664	1
TRINITY_DN30093_c0_g5_m.15425	74	K	Histone H2B.3 (Fragment) OS=Solanum lycopersicum OX=4081 GN=H2B-3 PE=2 SV=1	H2B-3	1	0.00230649	85.716	LAQEASK(1)LAR	2	-2.6373	2
TRINITY_DN30093_c0_g8_m.15427	59	K	Probable histone H2B.1 OS=Medicago truncatula OX=3880 PE=3 SV=3		0.99146	0.0167837	76.85	RPAAEK(0.991)K(0.009)PVAEK	3	-3.0851	1
TRINITY_DN30093_c1_g1_m.15429	487	K	DNA gyrase subunit A, chloroplastic/mitochondrial OS=Nicotiana benthamiana OX=4100 GN=GYRA PE=2 SV=1	GYRA	1	0.00012896	90.761	FK(1)LSQAQER	2	-2.6883	1
TRINITY_DN30129_c0_g1_m.15503	178	K	60S ribosomal protein L4 OS=Prunus armeniaca OX=36596 GN=RPL4 PE=2 SV=1	RPL4	1	5.8617e-08	96.946	VLK(1)QIGAFPDAEK	2	-2.3899	1
TRINITY_DN30129_c0_g1_m.15503	313	K	60S ribosomal protein L4 OS=Prunus armeniaca OX=36596 GN=RPL4 PE=2 SV=1	RPL4	1	1.3223e-18	137.4	IINSDEVQSVVRPIK(1)K	2	-0.021464	1
TRINITY_DN30164_c0_g1_m.15578	340	K	V-type proton ATPase subunit B3 OS=Arabidopsis thaliana OX=3702 GN=VHA-B3 PE=2 SV=1	VHA-B3	1	1.63878e-09	143.39	K(1)FVAQGAYDTR	2	-1.4554	1
TRINITY_DN30164_c0_g1_m.15578	377	K	V-type proton ATPase subunit B3 OS=Arabidopsis thaliana OX=3702 GN=VHA-B3 PE=2 SV=1	VHA-B3	1	4.4432e-05	125.17	IPAK(1)TLDQYYSR	2	-0.57745	1
TRINITY_DN30176_c2_g1_m.15598	67	K	Glyceraldehyde-3-phosphate dehydrogenase OS=Atriplex nummularia OX=3553 PE=2 SV=1		0.99946	3.05646e-06	123.92	VK(0.001)DEK(0.999)TLLFGEK	2	-1.4854	1
TRINITY_DN30176_c2_g1_m.15598	221	K	Glyceraldehyde-3-phosphate dehydrogenase OS=Atriplex nummularia OX=3553 PE=2 SV=1		1	0.000155285	113.46	AVGK(1)VLPSLNGK	2	-3.2651	2
TRINITY_DN30176_c2_g1_m.15598	120	K	Glyceraldehyde-3-phosphate dehydrogenase OS=Atriplex nummularia OX=3553 PE=2 SV=1		1	0.00641683	65.404	K(1)VIISAPSK	2	-2.9622	1
TRINITY_DN30176_c2_g1_m.15598	261	K	Glyceraldehyde-3-phosphate dehydrogenase OS=Atriplex nummularia OX=3553 PE=2 SV=1		1	0.00564911	62.271	AATYEQIK(1)AAIK	2	-2.556	1
TRINITY_DN30176_c2_g1_m.15598	217	K	Glyceraldehyde-3-phosphate dehydrogenase OS=Atriplex nummularia OX=3553 PE=2 SV=1		1	4.6918e-05	97.949	AASFNIIPSSTGAAK(1)AVGK	2	-0.51706	1
TRINITY_DN30176_c2_g1_m.15598	57	K	Glyceraldehyde-3-phosphate dehydrogenase OS=Atriplex nummularia OX=3553 PE=2 SV=1		1	5.66202e-05	84.102	YDSVHGQWK(1)HFDLK	2	-0.44131	2
TRINITY_DN30176_c2_g1_m.15598	253	K	Glyceraldehyde-3-phosphate dehydrogenase OS=Atriplex nummularia OX=3553 PE=2 SV=1		1	2.55799e-06	141.29	LEK(1)AATYEQIK	2	-1.8317	1
TRINITY_DN30176_c2_g1_m.15598	115	K	Glyceraldehyde-3-phosphate dehydrogenase OS=Atriplex nummularia OX=3553 PE=2 SV=1		1	0.00825794	62.969	AAAHLK(1)GGAK	2	-2.5598	1
TRINITY_DN30176_c2_g1_m.15598	196	K	Glyceraldehyde-3-phosphate dehydrogenase OS=Atriplex nummularia OX=3553 PE=2 SV=1		1	1.93849e-06	140.05	TVDGPSSK(1)DWR	2	-2.6679	1
TRINITY_DN30176_c2_g1_m.15598	62	K	Glyceraldehyde-3-phosphate dehydrogenase OS=Atriplex nummularia OX=3553 PE=2 SV=1		1	0.000887514	84.699	HFDLK(1)VK	2	-4.809	3
TRINITY_DN30176_c2_g1_m.15598	5	K	Glyceraldehyde-3-phosphate dehydrogenase OS=Atriplex nummularia OX=3553 PE=2 SV=1		1	0.000536423	94.806	IK(1)IGINGFGR	2	-3.2791	1
TRINITY_DN30180_c0_g2_m.15608	181	K	Protein IN CHLOROPLAST ATPASE BIOGENESIS, chloroplastic OS=Arabidopsis thaliana OX=3702 GN=PAB PE=1 SV=1	PAB	1	0.00178734	57.003	SQISNLDVYLLK(1)K	2	-1.9956	1
TRINITY_DN30180_c0_g2_m.15608	182	K	Protein IN CHLOROPLAST ATPASE BIOGENESIS, chloroplastic OS=Arabidopsis thaliana OX=3702 GN=PAB PE=1 SV=1	PAB	1	0.00946603	62.271	K(1)VGLFPDVLER	2	-1.0387	2
TRINITY_DN30210_c0_g1_m.15674	243	K	Adenosylhomocysteinase 1 OS=Arabidopsis thaliana OX=3702 GN=SAHH1 PE=1 SV=1	SAHH1	1	1.89763e-07	127.93	LVGVSEETTTGVK(1)R	2	-1.0871	1
TRINITY_DN30210_c0_g1_m.15674	85	K	Adenosylhomocysteinase 1 OS=Arabidopsis thaliana OX=3702 GN=SAHH1 PE=1 SV=1	SAHH1	1	0.0060815	62.271	AEFGPSQPFK(1)GAR	2	-1.1059	1
TRINITY_DN30210_c0_g1_m.15674	49	K	Adenosylhomocysteinase 1 OS=Arabidopsis thaliana OX=3702 GN=SAHH1 PE=1 SV=1	SAHH1	1	0.00287811	81.099	VK(1)DLSQADFGR	2	-2.7513	1
TRINITY_DN30210_c0_g1_m.15674	404	K	Adenosylhomocysteinase 1 OS=Arabidopsis thaliana OX=3702 GN=SAHH1 PE=1 SV=1	SAHH1	1	0.0206442	46.447	ITIK(1)PQTDR	2	-3.0743	1
TRINITY_DN30236_c0_g1_m.15729	427	K	Protein PLASTID TRANSCRIPTIONALLY ACTIVE 16, chloroplastic OS=Arabidopsis thaliana OX=3702 GN=PTAC16 PE=1 SV=1	PTAC16	1	3.35436e-21	165.72	LSAQLATK(1)VQNSQEK	2	-1.3194	1
TRINITY_DN30236_c0_g1_m.15729	345	K	Protein PLASTID TRANSCRIPTIONALLY ACTIVE 16, chloroplastic OS=Arabidopsis thaliana OX=3702 GN=PTAC16 PE=1 SV=1	PTAC16	1	0.00392873	74.269	AAYAEAQAK(1)AK	2	-1.738	1
TRINITY_DN30236_c0_g1_m.15729	134	K	Protein PLASTID TRANSCRIPTIONALLY ACTIVE 16, chloroplastic OS=Arabidopsis thaliana OX=3702 GN=PTAC16 PE=1 SV=1	PTAC16	1	8.06136e-06	107.08	YK(1)IISNEESK	2	-2.6992	3
TRINITY_DN30236_c0_g1_m.15729	58	K	Protein PLASTID TRANSCRIPTIONALLY ACTIVE 16, chloroplastic OS=Arabidopsis thaliana OX=3702 GN=PTAC16 PE=1 SV=1	PTAC16	1	0.000557502	104.39	FDFSK(1)VPDVK	2	-1.5135	1
TRINITY_DN30248_c1_g1_m.15749	172	K	PGR5-like protein 1A, chloroplastic OS=Arabidopsis thaliana OX=3702 GN=PGRL1A PE=1 SV=1	PGRL1A	1	8.55441e-71	229.4	LK(1)SEGSEIVVEGPR	2	-1.4781	1
TRINITY_DN30248_c1_g1_m.15749	301	K	PGR5-like protein 1A, chloroplastic OS=Arabidopsis thaliana OX=3702 GN=PGRL1A PE=1 SV=1	PGRL1A	1	3.82993e-08	71.912	VK(1)CSNCATEMVYDSNTR	2	-1.1527	2
TRINITY_DN30252_c0_g1_m.15758	217	K	classical arabinogalactan protein 9 [Morus notabilis]		1	0.00675849	88.24	DVK(1)DVPNNTPPTIK	2	-0.77244	1
TRINITY_DN30252_c0_g1_m.15758	228	K	classical arabinogalactan protein 9 [Morus notabilis]		1	0.00143532	66.953	DVPNNTPPTIK(1)SR	2	-1.6662	1
TRINITY_DN30252_c0_g1_m.15758	241	K	classical arabinogalactan protein 9 [Morus notabilis]		1	0.00508959	43.306	DAELLLPDSGK(1)DEK	2	-0.41359	1
TRINITY_DN30252_c0_g1_m.15758	266	K	classical arabinogalactan protein 9 [Morus notabilis]		1	0.000667726	72.846	VAPPPSSGPTEPEK(1)K	2	-2.1353	1
TRINITY_DN30252_c0_g1_m.15758	199	K	classical arabinogalactan protein 9 [Morus notabilis]		1	7.08037e-16	163.93	TAAPVDKPQTGAK(1)PK	2	-0.58873	1
TRINITY_DN30252_c0_g1_m.15758	193	K	classical arabinogalactan protein 9 [Morus notabilis]		1	0.00308416	69.276	TAAPVDK(1)PQTGAK	2	-2.1416	1
TRINITY_DN30252_c0_g1_m.15758	4	K	classical arabinogalactan protein 9 [Morus notabilis]		1	0.00032687	81.335	MDAK(1)LGNTGANNR	2	0.090869	2
TRINITY_DN30252_c0_g1_m.15758	244	K	classical arabinogalactan protein 9 [Morus notabilis]		0.998657	0.00298174	72.327	DAELLLPDSGK(0.001)DEK(0.999)K	2	-0.47386	1
TRINITY_DN30252_c0_g1_m.15758	46	K	classical arabinogalactan protein 9 [Morus notabilis]		1	0.00474348	67.507	LK(1)IQITSAEK	2	-3.778	1
TRINITY_DN30252_c0_g1_m.15758	73	K	classical arabinogalactan protein 9 [Morus notabilis]		1	0.0263878	60	HFLK(1)EFPISPDR	2	-0.97605	1
TRINITY_DN30252_c0_g1_m.15758	144	K	classical arabinogalactan protein 9 [Morus notabilis]		1	7.12504e-05	73.502	K(1)GTTPAPAPPSAADDK	2	-0.88776	1
TRINITY_DN30252_c0_g1_m.15758	140	K	classical arabinogalactan protein 9 [Morus notabilis]		1	0.000788043	56.938	PAPEPAELLEPNK(1)AQK	2	-0.78403	1
TRINITY_DN30252_c0_g1_m.15758	54	K	classical arabinogalactan protein 9 [Morus notabilis]		1	3.55338e-06	150.17	IQITSAEK(1)LR	2	-2.0508	1
TRINITY_DN30253_c0_g1_m.15761	220	K	Pentatricopeptide repeat-containing protein At5g66520 OS=Arabidopsis thaliana OX=3702 GN=PCMP-H61 PE=2 SV=1	PCMP-H61	1	4.40088e-09	137.58	TLNKDPDPK(1)NPLEGK	3	-4.4868	5
TRINITY_DN30261_c0_g1_m.15776	112	K	L-3-cyanoalanine synthase 1, mitochondrial OS=Malus domestica OX=3750 GN=CAS1 PE=1 SV=1	CAS1	1	0.000202605	77.431	DRPALAMINDAEK(1)K	2	-1.208	1
TRINITY_DN30261_c0_g1_m.15776	60	K	L-3-cyanoalanine synthase 1, mitochondrial OS=Malus domestica OX=3750 GN=CAS1 PE=1 SV=1	CAS1	1	1.14292e-06	138.26	K(1)EVSQLIGR	2	-2.8551	1
TRINITY_DN30304_c0_g1_m.15851	339	K	Uncharacterized oxidoreductase At4g09670 OS=Arabidopsis thaliana OX=3702 GN=At4g09670 PE=1 SV=1	At4g09670	1	1.02157e-05	108.93	K(1)TQLVLDAVK	2	-2.4769	1
TRINITY_DN30316_c0_g1_m.15879	94	K	Uroporphyrinogen decarboxylase 1, chloroplastic OS=Arabidopsis thaliana OX=3702 GN=HEME1 PE=2 SV=2	HEME1	1	0.00334711	52.591	LAEK(1)YPSFR	2	-5.5063	1
TRINITY_DN30319_c0_g1_m.15883	286	K	Ferredoxin--NADP reductase, root isozyme, chloroplastic OS=Pisum sativum OX=3888 PE=2 SV=2		1	0.00954492	50.834	YLK(1)DYPDNFR	2	-1.496	1
TRINITY_DN30320_c0_g1_m.15885	135	K	UPF0160 protein C27H6.8 OS=Caenorhabditis elegans OX=6239 GN=C27H6.8 PE=3 SV=2	C27H6.8	1	1.89341e-05	76.009	YDHHQK(1)GFQEVFGHGFTTK	3	-1.9307	3
TRINITY_DN30366_c0_g1_m.15976	166	K	Membrane-associated 30 kDa protein, chloroplastic OS=Pisum sativum OX=3888 GN=IM30 PE=2 SV=1	IM30	1	4.64494e-53	250.16	QATAQVLASQK(1)R	2	-2.0855	1
TRINITY_DN30366_c0_g1_m.15976	173	K	Membrane-associated 30 kDa protein, chloroplastic OS=Pisum sativum OX=3888 GN=IM30 PE=2 SV=1	IM30	1	0.000739888	73.655	YK(1)AAQQASEDWYR	2	-1.8406	1
TRINITY_DN30366_c0_g1_m.15976	206	K	Membrane-associated 30 kDa protein, chloroplastic OS=Pisum sativum OX=3888 GN=IM30 PE=2 SV=1	IM30	1	0.00318776	60.547	K(1)SFADNANSLK	2	-1.808	1
TRINITY_DN30366_c0_g1_m.15976	239	K	Membrane-associated 30 kDa protein, chloroplastic OS=Pisum sativum OX=3888 GN=IM30 PE=2 SV=1	IM30	1	0.00303307	76.85	LLESK(1)IQEAR	2	-1.4986	1
TRINITY_DN30366_c0_g1_m.15976	192	K	Membrane-associated 30 kDa protein, chloroplastic OS=Pisum sativum OX=3888 GN=IM30 PE=2 SV=1	IM30	1	0.00090387	64.266	AQFALEK(1)GDEDLAR	2	-2.1886	1
TRINITY_DN30371_c0_g1_m.15982	83	K	Probable enoyl-CoA hydratase 2, mitochondrial OS=Arabidopsis thaliana OX=3702 GN=At4g16800 PE=2 SV=1	At4g16800	1	0.00536308	96.311	NAIGK(1)DLLR	2	-2.9506	1
TRINITY_DN30371_c0_g1_m.15982	122	K	Probable enoyl-CoA hydratase 2, mitochondrial OS=Arabidopsis thaliana OX=3702 GN=At4g16800 PE=2 SV=1	At4g16800	1	2.90927e-06	120.33	VFCAGADLK(1)ER	2	-1.1188	2
TRINITY_DN30371_c0_g1_m.15982	78	K	Probable enoyl-CoA hydratase 2, mitochondrial OS=Arabidopsis thaliana OX=3702 GN=At4g16800 PE=2 SV=1	At4g16800	1	1.01268e-29	135.89	LSDSDSGIVEVSLHRPETK(1)NAIGK	3	-0.55751	1
TRINITY_DN30371_c0_g1_m.15982	113	K	Probable enoyl-CoA hydratase 2, mitochondrial OS=Arabidopsis thaliana OX=3702 GN=At4g16800 PE=2 SV=1	At4g16800	1	3.55759e-05	115.05	SSVPK(1)VFCAGADLK	2	-1.3704	2
TRINITY_DN30412_c0_g1_m.16062	317	K	Sedoheptulose-1,7-bisphosphatase, chloroplastic OS=Arabidopsis thaliana OX=3702 GN=At3g55800 PE=2 SV=1	At3g55800	1	1.32879e-45	216.04	GIFTNVISPSAK(1)AK	2	-1.6711	2
TRINITY_DN30412_c0_g1_m.16062	366	K	Sedoheptulose-1,7-bisphosphatase, chloroplastic OS=Arabidopsis thaliana OX=3702 GN=At3g55800 PE=2 SV=1	At3g55800	1	1.76499e-83	244.44	TQVAYGSK(1)NEIIR	2	0.42617	1
TRINITY_DN30412_c0_g1_m.16062	248	K	Sedoheptulose-1,7-bisphosphatase, chloroplastic OS=Arabidopsis thaliana OX=3702 GN=At3g55800 PE=2 SV=1	At3g55800	1	9.65448e-13	124.24	WQHVK(1)DTTEIGEGK	2	-0.68901	2
TRINITY_DN30412_c0_g1_m.16062	282	K	Sedoheptulose-1,7-bisphosphatase, chloroplastic OS=Arabidopsis thaliana OX=3702 GN=At3g55800 PE=2 SV=1	At3g55800	1	0.0112797	62.969	LIDYYVK(1)EK	2	-1.9865	1
TRINITY_DN30412_c0_g1_m.16062	89	K	Sedoheptulose-1,7-bisphosphatase, chloroplastic OS=Arabidopsis thaliana OX=3702 GN=At3g55800 PE=2 SV=1	At3g55800	1	0.0219068	51.43	ATPDK(1)GLR	2	-4.9381	1
TRINITY_DN30412_c0_g1_m.16062	108	K	Sedoheptulose-1,7-bisphosphatase, chloroplastic OS=Arabidopsis thaliana OX=3702 GN=At3g55800 PE=2 SV=1	At3g55800	1	0.000181095	104.76	TISFK(1)VR	2	-4.176	1
TRINITY_DN30412_c0_g1_m.16062	305	K	Sedoheptulose-1,7-bisphosphatase, chloroplastic OS=Arabidopsis thaliana OX=3702 GN=At3g55800 PE=2 SV=1	At3g55800	1	8.55441e-71	229.4	EK(1)GIFTNVISPSAK	2	-0.43483	6
TRINITY_DN30418_c0_g1_m.16076	65	K	Glycine-rich RNA-binding protein 3, mitochondrial OS=Arabidopsis thaliana OX=3702 GN=RBG3 PE=1 SV=1	RBG3	1	7.52883e-05	86.838	EVFAK(1)YGEVVDAR	2	-1.2666	1
TRINITY_DN30443_c0_g1_m.16130	40	K	30S ribosomal protein S3, chloroplastic OS=Morus indica OX=248361 GN=rps3 PE=3 SV=1	rps3	1	0.00184423	91.783	NSIK(1)NYVQK	2	-2.7071	1
TRINITY_DN30453_c0_g1_m.16151	133	K	Persulfide dioxygenase ETHE1 homolog, mitochondrial OS=Arabidopsis thaliana OX=3702 GN=GLY3 PE=1 SV=3	GLY3	1	0.00996175	56.202	VPGVK(1)SVISK	2	-3.5113	1
TRINITY_DN30473_c1_g1_m.16194	339	K	Protein DJ-1 homolog B OS=Arabidopsis thaliana OX=3702 GN=DJ1B PE=1 SV=1	DJ1B	1	0.026567	58.426	SEK(1)LVNLLK	2	-2.7011	1
TRINITY_DN30473_c1_g1_m.16194	223	K	Protein DJ-1 homolog B OS=Arabidopsis thaliana OX=3702 GN=DJ1B PE=1 SV=1	DJ1B	1	6.08146e-05	78.043	EK(1)ADEVSGPLVLR	2	-2.0804	1
TRINITY_DN30490_c0_g1_m.16228	376	K	Rubisco accumulation factor 1.1, chloroplastic OS=Arabidopsis thaliana OX=3702 GN=RAF1.1 PE=1 SV=1	RAF1.1	1	0.0263765	43.734	WK(1)PVVGLGK	2	-4.38	1
TRINITY_DN30495_c0_g1_m.16236	555	K	Elongation factor G-2, mitochondrial OS=Arabidopsis thaliana OX=3702 GN=MEFG2 PE=1 SV=1	MEFG2	1	0.000380416	84.368	AEFDYLHK(1)K	2	-1.4217	1
TRINITY_DN30513_c0_g2_m.16274	214	K	Ribosome-inactivating protein gelonin OS=Suregada multiflora OX=3979 GN=GEL PE=1 SV=2	GEL	1	0.00633457	92.319	FK(1)YIQQK	2	-5.1257	1
TRINITY_DN30524_c0_g1_m.16295	53	K	Carbonic anhydrase, chloroplastic OS=Nicotiana tabacum OX=4097 PE=2 SV=1		1	0.0255728	45.489	IK(1)TGFAHFK	2	-1.6156	1
TRINITY_DN30524_c0_g1_m.16295	66	K	Carbonic anhydrase, chloroplastic OS=Nicotiana tabacum OX=4097 PE=2 SV=1		1	5.8617e-08	88.24	YLK(1)NPDLYGELAK	2	-2.4266	1
TRINITY_DN30524_c0_g1_m.16295	30	K	Carbonic anhydrase, chloroplastic OS=Nicotiana tabacum OX=4097 PE=2 SV=1		1	0.00531347	48.785	GHLGDAAAAK(1)IK	2	-1.872	1
TRINITY_DN30536_c0_g1_m.16319	252	K	Aminomethyltransferase, mitochondrial OS=Flaveria pringlei OX=4226 GN=GDCST PE=2 SV=1	GDCST	1	0.0144511	79.809	AILEK(1)SEGK	2	-2.8005	2
TRINITY_DN30536_c0_g1_m.16319	370	K	Aminomethyltransferase, mitochondrial OS=Flaveria pringlei OX=4226 GN=GDCST PE=2 SV=1	GDCST	1	1.88526e-09	138.71	NIAMGYVK(1)SGSHK	2	-1.5088	10
TRINITY_DN30536_c0_g1_m.16319	387	K	Aminomethyltransferase, mitochondrial OS=Flaveria pringlei OX=4226 GN=GDCST PE=2 SV=1	GDCST	1	0.00091268	123.42	GK(1)AYDGVVTK	2	-4.4012	4
TRINITY_DN30536_c0_g1_m.16319	204	K	Aminomethyltransferase, mitochondrial OS=Flaveria pringlei OX=4226 GN=GDCST PE=2 SV=1	GDCST	1	0.00222641	75.474	EDLSK(1)IYFGDFR	2	-0.89591	1
TRINITY_DN30536_c0_g1_m.16319	94	K	Aminomethyltransferase, mitochondrial OS=Flaveria pringlei OX=4226 GN=GDCST PE=2 SV=1	GDCST	1	1.06262e-09	135.28	GK(1)DCVPFLEK	2	-3.5312	2
TRINITY_DN30536_c0_g1_m.16319	361	K	Aminomethyltransferase, mitochondrial OS=Flaveria pringlei OX=4226 GN=GDCST PE=2 SV=1	GDCST	1	7.95196e-96	254.38	GQNLGEITSGGFSPCLK(1)K	2	0.927	1
TRINITY_DN30536_c0_g1_m.16319	168	K	Aminomethyltransferase, mitochondrial OS=Flaveria pringlei OX=4226 GN=GDCST PE=2 SV=1	GDCST	1	6.95911e-164	285.31	AK(1)GGDVSWHIHDER	2	-0.9232	6
TRINITY_DN30536_c0_g1_m.16319	153	K	Aminomethyltransferase, mitochondrial OS=Flaveria pringlei OX=4226 GN=GDCST PE=2 SV=1	GDCST	1	2.44861e-07	130.71	DK(1)DLAHIEEHMK	3	-4.2643	5
TRINITY_DN30536_c0_g1_m.16319	163	K	Aminomethyltransferase, mitochondrial OS=Flaveria pringlei OX=4226 GN=GDCST PE=2 SV=1	GDCST	1	4.67484e-22	179.21	DLAHIEEHMK(1)AFK	2	-0.83228	13
TRINITY_DN30536_c0_g1_m.16319	362	K	Aminomethyltransferase, mitochondrial OS=Flaveria pringlei OX=4226 GN=GDCST PE=2 SV=1	GDCST	1	0.00474765	90.308	K(1)NIAMGYVK	2	-3.3353	4
TRINITY_DN30536_c0_g1_m.16319	375	K	Aminomethyltransferase, mitochondrial OS=Flaveria pringlei OX=4226 GN=GDCST PE=2 SV=1	GDCST	0.999938	0.00340149	76.563	NIAMGYVKSGSHK(1)SGTK	3	-1.5896	1
TRINITY_DN30536_c0_g1_m.16319	395	K	Aminomethyltransferase, mitochondrial OS=Flaveria pringlei OX=4226 GN=GDCST PE=2 SV=1	GDCST	1	6.99682e-28	174.72	AYDGVVTK(1)MPFVPTK	2	-1.4423	10
TRINITY_DN30536_c0_g1_m.16319	136	K	Aminomethyltransferase, mitochondrial OS=Flaveria pringlei OX=4226 GN=GDCST PE=2 SV=1	GDCST	1	0.0133477	81.335	GGAIDDSVITK(1)VK	2	-2.2741	1
TRINITY_DN30536_c0_g1_m.16319	37	K	Aminomethyltransferase, mitochondrial OS=Flaveria pringlei OX=4226 GN=GDCST PE=2 SV=1	GDCST	1	1.16032e-28	176.97	K(1)TILYDFHVANGGK	2	-2.2994	3
TRINITY_DN30537_c0_g1_m.16321	567	K	Probable acyl-activating enzyme 5, peroxisomal OS=Arabidopsis thaliana OX=3702 GN=AAE5 PE=1 SV=1	AAE5	1	0.0264118	53.517	TVVFK(1)DELPK	2	-2.384	1
TRINITY_DN30548_c0_g1_m.16337	384	K	Cell division protein FtsZ homolog 1, chloroplastic OS=Arabidopsis thaliana OX=3702 GN=FTSZ1 PE=1 SV=2	FTSZ1	1	0.0223341	42.061	LVEK(1)VAGGQESK	2	-1.6844	1
TRINITY_DN30580_c0_g1_m.16404	356	K	Elongation factor Tu, mitochondrial OS=Arabidopsis thaliana OX=3702 GN=TUFA PE=1 SV=1	TUFA	1	0.0198077	81.163	PGTLK(1)ASK	2	-3.6291	1
TRINITY_DN30580_c0_g1_m.16404	319	K	Elongation factor Tu, mitochondrial OS=Arabidopsis thaliana OX=3702 GN=TUFA PE=1 SV=1	TUFA	1	1.27711e-05	114.39	TTVTGVEMFK(1)K	2	-2.1362	2
TRINITY_DN30580_c0_g1_m.16404	94	K	Elongation factor Tu, mitochondrial OS=Arabidopsis thaliana OX=3702 GN=TUFA PE=1 SV=1	TUFA	0.999998	0.000134894	78.157	AK(1)AIAFDEIDKAPEEK	3	-3.244	2
TRINITY_DN30590_c0_g1_m.16422	175	K	Apoptosis-inducing factor 2 OS=Taeniopygia guttata OX=59729 GN=AIFM2 PE=2 SV=1	AIFM2	1	0.00521256	44.57	LIEFVGSK(1)ASK	2	-2.9705	1
TRINITY_DN30610_c1_g1_m.16468	209	K	Uncharacterized GPI-anchored protein At3g06035 OS=Arabidopsis thaliana OX=3702 GN=At3g06035 PE=2 SV=1	At3g06035	1	0.00638784	72.365	ATLK(1)LVALTK	2	-2.9028	1
TRINITY_DN30610_c1_g1_m.16468	288	K	Uncharacterized GPI-anchored protein At3g06035 OS=Arabidopsis thaliana OX=3702 GN=At3g06035 PE=2 SV=1	At3g06035	1	0.00483272	72.365	SVPNSALTDLK(1)R	2	-1.663	1
TRINITY_DN30623_c1_g1_m.16488	120	K	14-3-3-like protein D OS=Glycine max OX=3847 GN=GF14D PE=2 SV=1	GF14D	0.958041	0.00223186	56.08	ILSSIEQK(0.042)EEAK(0.958)GNEVHAK	3	-0.6582	1
TRINITY_DN30623_c1_g1_m.16488	116	K	14-3-3-like protein D OS=Glycine max OX=3847 GN=GF14D PE=2 SV=1	GF14D	1	1.59029e-05	113.46	ILSSIEQK(1)EEAK	2	-1.771	1
TRINITY_DN30623_c1_g1_m.16488	183	K	14-3-3-like protein D OS=Glycine max OX=3847 GN=GF14D PE=2 SV=1	GF14D	1	0.00521256	67.881	YLAEFK(1)SGDEK	2	-2.4824	1
TRINITY_DN30635_c0_g1_m.16509	91	K	Class V chitinase OS=Arabidopsis thaliana OX=3702 GN=ChiC PE=1 SV=1	ChiC	1	1.42962e-05	86.205	AWIQSGFPAK(1)K	2	-2.4522	1
TRINITY_DN30636_c0_g1_m.16510	246	K	UTP--glucose-1-phosphate uridylyltransferase OS=Pyrus pyrifolia OX=3767 PE=2 SV=1		1	0.011519	81.642	ILSHLIK(1)NK	2	-2.7748	1
TRINITY_DN30636_c0_g1_m.16510	212	K	UTP--glucose-1-phosphate uridylyltransferase OS=Pyrus pyrifolia OX=3767 PE=2 SV=1		1	0.00458908	72.846	NSGK(1)LDGLLSQGK	2	-2.5293	1
TRINITY_DN30636_c0_g1_m.16510	409	K	UTP--glucose-1-phosphate uridylyltransferase OS=Pyrus pyrifolia OX=3767 PE=2 SV=1		1	1.26676e-25	186.39	TNPANPSIELGPEFK(1)K	2	-0.94326	1
TRINITY_DN30636_c0_g1_m.16510	248	K	UTP--glucose-1-phosphate uridylyltransferase OS=Pyrus pyrifolia OX=3767 PE=2 SV=1		1	0.000426737	57.003	NK(1)NEYCMEVTPK	2	0.010497	3
TRINITY_DN30636_c0_g1_m.16510	410	K	UTP--glucose-1-phosphate uridylyltransferase OS=Pyrus pyrifolia OX=3767 PE=2 SV=1		1	1.79543e-05	146.27	K(1)VGNFLSR	2	-2.6802	1
TRINITY_DN30636_c0_g1_m.16510	15	K	UTP--glucose-1-phosphate uridylyltransferase OS=Pyrus pyrifolia OX=3767 PE=2 SV=1		1	7.72158e-63	137.58	AAAVATQSPTDTEK(1)LSK	2	-0.79211	1
TRINITY_DN30659_c0_g1_m.16574	262	K	Probable lactoylglutathione lyase, chloroplastic OS=Arabidopsis thaliana OX=3702 GN=At1g67280 PE=1 SV=1	At1g67280	1	0.0186643	56.378	IK(1)DNPVYK	2	-2.1212	1
TRINITY_DN30659_c0_g3_m.16575	191	K	Probable lactoylglutathione lyase, chloroplastic OS=Arabidopsis thaliana OX=3702 GN=At1g67280 PE=1 SV=1	At1g67280	1	0.0176535	69.905	TVELIK(1)AK	2	-4.2314	1
TRINITY_DN30659_c0_g3_m.16575	321	K	Probable lactoylglutathione lyase, chloroplastic OS=Arabidopsis thaliana OX=3702 GN=At1g67280 PE=1 SV=1	At1g67280	1	0.00480018	78.816	TAEAVK(1)LVGGK	2	-4.0671	1
TRINITY_DN30659_c0_g3_m.16575	326	K	Probable lactoylglutathione lyase, chloroplastic OS=Arabidopsis thaliana OX=3702 GN=At1g67280 PE=1 SV=1	At1g67280	1	0.0124843	72.492	LVGGK(1)VTR	2	-3.8924	1
TRINITY_DN30669_c0_g1_m.16605	168	K	ribosomal RNA small subunit methyltransferase J [Arabidopsis thaliana]		1	0.0111864	49.16	LVNK(1)NATLCK	2	-4.8771	1
TRINITY_DN30696_c0_g1_m.16664	326	K	Sucrose synthase 5 OS=Oryza sativa subsp. japonica OX=39947 GN=SUS5 PE=2 SV=1	SUS5	0.943635	0.0150352	40.224	IK(0.944)HQGLNVK(0.056)PQILVVTR	4	-0.49749	1
TRINITY_DN30699_c0_g1_m.16668	30	K	Formimidoyltransferase-cyclodeaminase OS=Sus scrofa OX=9823 GN=FTCD PE=1 SV=1	FTCD	1	0.0060815	62.271	AAK(1)LIPEAPIINK	2	-1.9229	1
TRINITY_DN30713_c0_g1_m.16700	456	K	NAD-dependent malic enzyme 62 kDa isoform, mitochondrial OS=Solanum tuberosum OX=4113 PE=1 SV=1		1	4.74864e-24	192.95	EVLEALK(1)GSTSTR	2	-1.0064	1
TRINITY_DN30713_c0_g1_m.16700	251	K	NAD-dependent malic enzyme 62 kDa isoform, mitochondrial OS=Solanum tuberosum OX=4113 PE=1 SV=1		1	0.0009824	75.474	LLK(1)DPLYLGLQR	2	-1.3415	1
TRINITY_DN30713_c0_g1_m.16700	118	K	NAD-dependent malic enzyme 62 kDa isoform, mitochondrial OS=Solanum tuberosum OX=4113 PE=1 SV=1		1	0.00567788	41.824	DGPSDPYALAK(1)WR	2	-0.10816	1
TRINITY_DN30713_c0_g1_m.16700	585	K	NAD-dependent malic enzyme 62 kDa isoform, mitochondrial OS=Solanum tuberosum OX=4113 PE=1 SV=1		1	0.00157246	62.271	EAIK(1)EDLAEGYR	2	0.068903	1
TRINITY_DN30713_c0_g1_m.16700	300	K	NAD-dependent malic enzyme 62 kDa isoform, mitochondrial OS=Solanum tuberosum OX=4113 PE=1 SV=1		1	0.000984689	117.62	WAFK(1)LLQR	2	-2.5672	1
TRINITY_DN30738_c0_g1_m.16751	159	K	Fumarate hydratase 2 OS=Arabidopsis thaliana OX=3702 GN=FUM2 PE=1 SV=1	FUM2	1	1.23469e-09	97.175	RGDK(1)FVHPNDHVNR	3	-2.0837	3
TRINITY_DN30738_c0_g1_m.16751	272	K	Fumarate hydratase 2 OS=Arabidopsis thaliana OX=3702 GN=FUM2 PE=1 SV=1	FUM2	1	1.71777e-68	193.96	MYQLAQGGTAVGTGLNTK(1)K	2	-0.33856	2
TRINITY_DN30738_c0_g1_m.16751	155	K	Fumarate hydratase 2 OS=Arabidopsis thaliana OX=3702 GN=FUM2 PE=1 SV=1	FUM2	1	0.000243615	90.308	AAEILGHK(1)R	2	-2.2575	1
TRINITY_DN30738_c0_g1_m.16751	463	K	Fumarate hydratase 2 OS=Arabidopsis thaliana OX=3702 GN=FUM2 PE=1 SV=1	FUM2	1	0.000164788	124.81	AHK(1)EGCTLK	2	-3.5051	1
TRINITY_DN30738_c0_g1_m.16751	459	K	Fumarate hydratase 2 OS=Arabidopsis thaliana OX=3702 GN=FUM2 PE=1 SV=1	FUM2	1	2.96235e-06	127.93	IGYDNAAAVAK(1)K	2	-1.5895	1
TRINITY_DN30738_c0_g1_m.16751	422	K	Fumarate hydratase 2 OS=Arabidopsis thaliana OX=3702 GN=FUM2 PE=1 SV=1	FUM2	1	0.00254079	91.783	NCVK(1)GIQANR	2	-2.6876	1
TRINITY_DN30750_c0_g1_m.16781	181	K	Lysine--tRNA ligase, chloroplastic/mitochondrial OS=Arabidopsis thaliana OX=3702 GN=OVA5 PE=2 SV=1	OVA5	1	7.4011e-21	121.96	DDSGTIQLYCEK(1)GR	2	-2.0211	1
TRINITY_DN30750_c0_g1_m.16781	245	K	Lysine--tRNA ligase, chloroplastic/mitochondrial OS=Arabidopsis thaliana OX=3702 GN=OVA5 PE=2 SV=1	OVA5	1	6.04156e-06	139.02	FHGLTHVDK(1)R	2	-1.136	2
TRINITY_DN30750_c0_g1_m.16781	422	K	Lysine--tRNA ligase, chloroplastic/mitochondrial OS=Arabidopsis thaliana OX=3702 GN=OVA5 PE=2 SV=1	OVA5	1	0.0205429	44.57	EATGIDFK(1)EFR	2	-0.42017	1
TRINITY_DN30762_c0_g1_m.16800	180	K	Mitochondrial adenine nucleotide transporter ADNT1 OS=Arabidopsis thaliana OX=3702 GN=ADNT1 PE=1 SV=1	ADNT1	1	0.00424276	78.816	LTVQTEK(1)SPR	2	-1.0899	1
TRINITY_DN30762_c0_g1_m.16800	102	K	Mitochondrial adenine nucleotide transporter ADNT1 OS=Arabidopsis thaliana OX=3702 GN=ADNT1 PE=1 SV=1	ADNT1	1	0.00512754	97.277	GLFK(1)GNGTNCAR	2	-2.3454	2
TRINITY_DN30784_c0_g1_m.16842	227	K	Thylakoid membrane protein slr0575 OS=Synechocystis sp. (strain PCC 6803 / Kazusa) OX=1111708 GN=slr0575 PE=4 SV=1	slr0575	1	0.000861001	70.67	SAPILQK(1)IR	2	-3.5005	1
TRINITY_DN30789_c0_g1_m.16849	184	K	Protein TIC 55, chloroplastic OS=Pisum sativum OX=3888 GN=TIC55 PE=1 SV=1	TIC55	1	0.000794942	68.548	LAK(1)LSEGQLVDGR	2	-3.0724	1
TRINITY_DN30796_c0_g2_m.16869	229	K	Alpha-galactosidase 3 OS=Arabidopsis thaliana OX=3702 GN=AGAL3 PE=1 SV=1	AGAL3	0.795678	0.000291439	79.795	YDNCFNLGIEPK(0.796)K(0.204)R	2	-0.16059	1
TRINITY_DN30807_c0_g4_m.16898	130	K	Remorin OS=Solanum tuberosum OX=4113 PE=1 SV=1		1	0.0119807	86.205	K(1)ASVEAQLK	2	-3.1036	1
TRINITY_DN30807_c0_g4_m.16898	190	K	Remorin OS=Solanum tuberosum OX=4113 PE=1 SV=1		1	0.000874837	117.39	AEELAAK(1)YR	2	-3.6392	1
TRINITY_DN30807_c0_g4_m.16898	118	K	Remorin OS=Solanum tuberosum OX=4113 PE=1 SV=1		1	5.93513e-15	150.21	K(1)ISAIAAWENSK	2	-0.96508	1
TRINITY_DN30807_c0_g4_m.16898	164	K	Remorin OS=Solanum tuberosum OX=4113 PE=1 SV=1		1	0.00119919	103.87	IALIHK(1)DAEEK	2	-1.3444	1
TRINITY_DN30813_c0_g1_m.16913	69	K	Citrate synthase, glyoxysomal OS=Cucurbita maxima OX=3661 PE=1 SV=1		1	0.000771012	71.896	K(1)YQVQVSDEGTVK	2	-1.0973	1
TRINITY_DN30856_c0_g1_m.16999	431	K	Probable bifunctional methylthioribulose-1-phosphate dehydratase/enolase-phosphatase E1 OS=Ricinus communis OX=3988 GN=RCOM_0591060 PE=3 SV=1	RCOM_0591060	1	0.0218709	43.168	LIFGNTK(1)YGDLR	2	-1.9852	1
TRINITY_DN30870_c0_g1_m.17019	280	K	ATPase family AAA domain-containing protein 3-B OS=Xenopus laevis OX=8355 GN=atad3-b PE=2 SV=1	atad3-b	1	0.00597414	53.028	IK(1)QLAGATANTK	2	-2.841	1
TRINITY_DN30870_c0_g1_m.17019	465	K	ATPase family AAA domain-containing protein 3-B OS=Xenopus laevis OX=8355 GN=atad3-b PE=2 SV=1	atad3-b	1	0.0336653	40.502	EQQK(1)IEIK	2	-3.839	1
TRINITY_DN30909_c2_g1_m.17093	136	K	L-ascorbate peroxidase, cytosolic OS=Pisum sativum OX=3888 GN=APX1 PE=1 SV=2	APX1	1	1.26409e-10	174.23	LPDATK(1)GSDHLR	2	-1.1986	3
TRINITY_DN30909_c2_g1_m.17093	49	K	L-ascorbate peroxidase, cytosolic OS=Pisum sativum OX=3888 GN=APX1 PE=1 SV=2	APX1	1	2.97637e-15	172.1	LAWHSAGTFDK(1)K	2	-2.3179	2
TRINITY_DN30909_c2_g1_m.17093	3	K	L-ascorbate peroxidase, cytosolic OS=Pisum sativum OX=3888 GN=APX1 PE=1 SV=2	APX1	1	0.000451752	96.946	AK(1)NYPVVSEDYK	2	0.1855	3
TRINITY_DN30918_c0_g1_m.17113	203	K	GrpE protein homolog 2, mitochondrial OS=Arabidopsis thaliana OX=3702 GN=Mge2 PE=1 SV=1	Mge2	1	0.0233136	54.436	K(1)FAIQSFAK	2	-2.8208	1
TRINITY_DN30918_c0_g1_m.17113	167	K	GrpE protein homolog 2, mitochondrial OS=Arabidopsis thaliana OX=3702 GN=Mge2 PE=1 SV=1	Mge2	0.999513	0.00457558	69.641	LVAEKEELLK(1)SK	2	-1.0123	1
TRINITY_DN30941_c0_g1_m.17166	90	K	Histidine--tRNA ligase, chloroplastic/mitochondrial OS=Arabidopsis thaliana OX=3702 GN=At3g46100 PE=2 SV=1	At3g46100	1	0.0233104	55.235	IDVNPPK(1)GTR	2	-2.7853	1
TRINITY_DN30944_c0_g1_m.17173	87	K	Uncharacterized oxidoreductase C24B10.20 OS=Schizosaccharomyces pombe (strain 972 / ATCC 24843) OX=284812 GN=SPCC24B10.20 PE=3 SV=1	SPCC24B10.20	1	1.03348e-20	188.88	NPSGATGLHDLK(1)NK	2	-1.0385	1
TRINITY_DN30944_c0_g1_m.17173	213	K	Uncharacterized oxidoreductase C24B10.20 OS=Schizosaccharomyces pombe (strain 972 / ATCC 24843) OX=284812 GN=SPCC24B10.20 PE=3 SV=1	SPCC24B10.20	1	0.0209435	50.09	SSK(1)SALNQLTK	2	-2.5925	1
TRINITY_DN30944_c0_g1_m.17173	264	K	Uncharacterized oxidoreductase C24B10.20 OS=Schizosaccharomyces pombe (strain 972 / ATCC 24843) OX=284812 GN=SPCC24B10.20 PE=3 SV=1	SPCC24B10.20	1	0.0110488	72.042	LFSK(1)EYSVQK	2	-0.95662	1
TRINITY_DN30944_c0_g1_m.17173	279	K	Uncharacterized oxidoreductase C24B10.20 OS=Schizosaccharomyces pombe (strain 972 / ATCC 24843) OX=284812 GN=SPCC24B10.20 PE=3 SV=1	SPCC24B10.20	1	0.00139241	67.881	LLNIINSSK(1)SR	2	-3.7685	1
TRINITY_DN30945_c0_g2_m.17175	28	K	dynein beta chain, ciliary protein [Arabidopsis thaliana]		1	6.37794e-08	80.128	AASSADATPSSSAAK(1)SAVDR	2	-0.66163	1
TRINITY_DN30949_c4_g1_m.17184	233	K	3-ketoacyl-CoA thiolase 2, peroxisomal OS=Arabidopsis thaliana OX=3702 GN=PED1 PE=1 SV=2	PED1	1	5.56805e-10	176.45	FK(1)DEIIPVATK	2	-1.7634	1
TRINITY_DN30949_c4_g1_m.17184	372	K	3-ketoacyl-CoA thiolase 2, peroxisomal OS=Arabidopsis thaliana OX=3702 GN=PED1 PE=1 SV=2	PED1	1	0.000564155	98.009	NK(1)LGLDPEK	2	-2.7852	1
TRINITY_DN30951_c3_g2_m.17191	42	K	UPF0548 protein At2g17695 OS=Arabidopsis thaliana OX=3702 GN=At2g17695 PE=2 SV=1	At2g17695	1	0.000790599	106.93	PLSFLK(1)EDK	2	-2.8153	1
TRINITY_DN30951_c3_g2_m.17191	70	K	UPF0548 protein At2g17695 OS=Arabidopsis thaliana OX=3702 GN=At2g17695 PE=2 SV=1	At2g17695	1	5.45776e-05	73.655	VLLGSGLDTYEK(1)GK	2	-0.72423	1
TRINITY_DN30951_c3_g2_m.17191	29	K	UPF0548 protein At2g17695 OS=Arabidopsis thaliana OX=3702 GN=At2g17695 PE=2 SV=1	At2g17695	1	0.000470214	85.622	SDTFNYDAK(1)HR	2	-1.0635	1
TRINITY_DN30969_c0_g1_m.17234	457	K	Probable acyl-activating enzyme 2 OS=Arabidopsis thaliana OX=3702 GN=AAE2 PE=2 SV=1	AAE2	1	0.00997909	81.099	DLK(1)ATQEAFK	2	-1.964	1
TRINITY_DN30975_c1_g1_m.17251	568	K	L-galactono-1,4-lactone dehydrogenase, mitochondrial OS=Arabidopsis thaliana OX=3702 GN=GLDH PE=1 SV=1	GLDH	1	0.00407518	90.142	NK(1)EELAALQAR	2	-2.583	1
TRINITY_DN30975_c1_g1_m.17251	412	K	L-galactono-1,4-lactone dehydrogenase, mitochondrial OS=Arabidopsis thaliana OX=3702 GN=GLDH PE=1 SV=1	GLDH	1	0.0361102	57.293	LLALDPLNK(1)DHVVK	2	-1.2509	1
TRINITY_DN31011_c0_g2_m.17342	179	K	Acyl-coenzyme A oxidase 4, peroxisomal OS=Arabidopsis thaliana OX=3702 GN=ACX4 PE=1 SV=1	ACX4	1	0.0124377	45.939	VK(1)GGWILDGQK	2	-2.6036	1
TRINITY_DN31011_c0_g2_m.17342	414	K	Acyl-coenzyme A oxidase 4, peroxisomal OS=Arabidopsis thaliana OX=3702 GN=ACX4 PE=1 SV=1	ACX4	1	9.6068e-19	108.5	EVTGIASFK(1)PSASSQR	2	-0.26115	1
TRINITY_DN31011_c0_g2_m.17342	218	K	Acyl-coenzyme A oxidase 4, peroxisomal OS=Arabidopsis thaliana OX=3702 GN=ACX4 PE=1 SV=1	ACX4	1	0.00999081	73.655	NTTANQINGFIVK(1)K	2	-4.1456	1
TRINITY_DN31016_c0_g1_m.17350	64	K	Protein WHAT'S THIS FACTOR 9, mitochondrial OS=Arabidopsis thaliana OX=3702 GN=WTF9 PE=4 SV=1	WTF9	1	0.0158151	48.785	EK(1)NLLPLINTK	2	-2.0097	1
TRINITY_DN31043_c5_g2_m.17421	171	K	12-oxophytodienoate reductase 3 OS=Solanum lycopersicum OX=4081 GN=OPR3 PE=1 SV=1	OPR3	1	0.00812908	79.809	FK(1)LNAPLNK	2	-3.7205	1
TRINITY_DN31064_c0_g1_m.17467	172	K	Oxygen-evolving enhancer protein 1, chloroplastic OS=Nicotiana tabacum OX=4097 GN=PSBO PE=2 SV=1	PSBO	1	9.09931e-11	136.94	K(1)FCLEPTSFTVK	2	-0.88413	1
TRINITY_DN31064_c0_g1_m.17467	189	K	Oxygen-evolving enhancer protein 1, chloroplastic OS=Nicotiana tabacum OX=4097 GN=PSBO PE=2 SV=1	PSBO	1	4.65237e-50	186.39	AEGVSK(1)NAPPEFQNTK	2	-1.028	3
TRINITY_DN31064_c0_g1_m.17467	282	K	Oxygen-evolving enhancer protein 1, chloroplastic OS=Nicotiana tabacum OX=4097 GN=PSBO PE=2 SV=1	PSBO	1	0.00729499	72.038	GSSFLDPK(1)GR	2	-3.4359	1
TRINITY_DN31064_c0_g1_m.17467	321	K	Oxygen-evolving enhancer protein 1, chloroplastic OS=Nicotiana tabacum OX=4097 GN=PSBO PE=2 SV=1	PSBO	1	6.46773e-05	96.313	NAASSTGK(1)ITLSVTK	2	-1.8074	2
TRINITY_DN31064_c0_g1_m.17467	199	K	Oxygen-evolving enhancer protein 1, chloroplastic OS=Nicotiana tabacum OX=4097 GN=PSBO PE=2 SV=1	PSBO	1	1.41258e-11	130.99	NAPPEFQNTK(1)LMTR	2	-0.45213	3
TRINITY_DN31064_c0_g1_m.17467	167	K	Oxygen-evolving enhancer protein 1, chloroplastic OS=Nicotiana tabacum OX=4097 GN=PSBO PE=2 SV=1	PSBO	1	0.00570421	69.093	PGK(1)YNAK	2	-4.6337	1
TRINITY_DN31064_c0_g1_m.17467	313	K	Oxygen-evolving enhancer protein 1, chloroplastic OS=Nicotiana tabacum OX=4097 GN=PSBO PE=2 SV=1	PSBO	0.99988	1.98045e-29	151.18	GDEEELTKENVK(1)NAASSTGK	3	-1.8267	1
TRINITY_DN31069_c0_g1_m.17476	293	K	(S)-ureidoglycine aminohydrolase OS=Arabidopsis thaliana OX=3702 GN=UGLYAH PE=1 SV=1	UGLYAH	1	0.000745935	69.905	YLLYK(1)DVNR	2	-1.482	1
TRINITY_DN31080_c1_g1_m.17501	448	K	Glucan endo-1,3-beta-glucosidase OS=Triticum aestivum OX=4565 GN=GLC1 PE=2 SV=1	GLC1	1	2.08472e-07	150.21	FCDYSNDK(1)SNLK	2	-0.78495	1
TRINITY_DN31080_c1_g1_m.17501	548	K	Glucan endo-1,3-beta-glucosidase OS=Triticum aestivum OX=4565 GN=GLC1 PE=2 SV=1	GLC1	1	0.00404982	71.066	LCTNK(1)SISPDGR	2	-1.3734	1
TRINITY_DN31080_c1_g1_m.17501	454	K	Glucan endo-1,3-beta-glucosidase OS=Triticum aestivum OX=4565 GN=GLC1 PE=2 SV=1	GLC1	1	0.00440342	48.701	GK(1)SLAAALMSDAK	2	-2.4742	1
TRINITY_DN31085_c0_g1_m.17513	282	K	CBBY-like protein OS=Arabidopsis thaliana OX=3702 GN=CBBY PE=1 SV=1	CBBY	1	0.00142657	83.214	GK(1)GVSSGLDDQLAK	2	1.5578	1
TRINITY_DN31099_c0_g1_m.17540	166	K	Haloacid dehalogenase-like hydrolase domain-containing protein At4g39970 OS=Arabidopsis thaliana OX=3702 GN=At4g39970 PE=2 SV=1	At4g39970	1	1.17168e-07	131.54	AIIK(1)SGTVETRPGVLR	2	-0.27539	3
TRINITY_DN31099_c0_g1_m.17540	230	K	Haloacid dehalogenase-like hydrolase domain-containing protein At4g39970 OS=Arabidopsis thaliana OX=3702 GN=At4g39970 PE=2 SV=1	At4g39970	1	0.000108793	90.156	K(1)PDPSIYLTAAEK	2	-3.3311	2
TRINITY_DN31102_c0_g1_m.17549	145	K	Phosphoglucan phosphatase DSP4, amyloplastic OS=Castanea sativa OX=21020 GN=DSP4 PE=1 SV=1	DSP4	1	0.00407492	81.642	LPAVISK(1)LHK	2	-2.319	1
TRINITY_DN31115_c0_g1_m.17573	149	K	3-isopropylmalate dehydrogenase 2, chloroplastic OS=Arabidopsis thaliana OX=3702 GN=IMDH2 PE=1 SV=1	IMDH2	0.999999	0.00706817	81.335	HLKPETGLLK(1)IR	3	-3.4113	1
TRINITY_DN31118_c0_g1_m.17578	229	K	Protein adenylyltransferase SelO OS=Aromatoleum aromaticum (strain EbN1) OX=76114 GN=selO PE=3 SV=1	selO	1	0.020405	54.199	AITLGEVVNSK(1)SER	2	-1.7293	1
TRINITY_DN31118_c0_g1_m.17578	504	K	Protein adenylyltransferase SelO OS=Aromatoleum aromaticum (strain EbN1) OX=76114 GN=selO PE=3 SV=1	selO	1	0.0108495	84.368	YNK(1)QLISK	2	-2.8424	1
TRINITY_DN31149_c0_g1_m.17652	206	K	Aspartic proteinase Asp1 OS=Oryza sativa subsp. japonica OX=39947 GN=ASP1 PE=2 SV=1	ASP1	1	9.25632e-19	119.79	GK(1)TSIVSQLHSQGLVR	2	-1.8662	1
TRINITY_DN31166_c0_g2_m.17688	615	K	Stromal 70 kDa heat shock-related protein, chloroplastic OS=Pisum sativum OX=3888 GN=HSP70 PE=2 SV=1	HSP70	1	0.000619794	111.61	ELGDK(1)VPGAVK	2	-1.9409	1
TRINITY_DN31166_c0_g2_m.17688	621	K	Stromal 70 kDa heat shock-related protein, chloroplastic OS=Pisum sativum OX=3888 GN=HSP70 PE=2 SV=1	HSP70	1	3.59831e-06	86.838	ELGDKVPGAVK(1)EK	2	-3.0423	1
TRINITY_DN31166_c0_g2_m.17688	627	K	Stromal 70 kDa heat shock-related protein, chloroplastic OS=Pisum sativum OX=3888 GN=HSP70 PE=2 SV=1	HSP70	1	0.000564155	92.707	VEAK(1)LGELK	2	-4.4676	2
TRINITY_DN31166_c0_g2_m.17688	198	K	Stromal 70 kDa heat shock-related protein, chloroplastic OS=Pisum sativum OX=3888 GN=HSP70 PE=2 SV=1	HSP70	1	0.0115624	72.038	FLNDK(1)VTK	2	-4.1972	1
TRINITY_DN31166_c0_g2_m.17688	108	K	Stromal 70 kDa heat shock-related protein, chloroplastic OS=Pisum sativum OX=3888 GN=HSP70 PE=2 SV=1	HSP70	1	3.33923e-15	131.54	TTPSVVAYTK(1)NGDR	2	-2.2167	3
TRINITY_DN31166_c0_g2_m.17688	193	K	Stromal 70 kDa heat shock-related protein, chloroplastic OS=Pisum sativum OX=3888 GN=HSP70 PE=2 SV=1	HSP70	1	5.91218e-09	149.58	LVDDASK(1)FLNDK	2	-1.6429	2
TRINITY_DN31166_c0_g2_m.17688	511	K	Stromal 70 kDa heat shock-related protein, chloroplastic OS=Pisum sativum OX=3888 GN=HSP70 PE=2 SV=1	HSP70	1	0.000109423	119.07	DNK(1)SLGSFR	2	-3.386	1
TRINITY_DN31166_c0_g2_m.17688	313	K	Stromal 70 kDa heat shock-related protein, chloroplastic OS=Pisum sativum OX=3888 GN=HSP70 PE=2 SV=1	HSP70	1	3.34992e-15	170.95	DEGIDLLK(1)DK	2	-1.3327	2
TRINITY_DN31166_c0_g2_m.17688	119	K	Stromal 70 kDa heat shock-related protein, chloroplastic OS=Pisum sativum OX=3888 GN=HSP70 PE=2 SV=1	HSP70	1	0.0162957	76.833	LVGQIAK(1)R	2	-3.8937	1
TRINITY_DN31166_c0_g2_m.17688	413	K	Stromal 70 kDa heat shock-related protein, chloroplastic OS=Pisum sativum OX=3888 GN=HSP70 PE=2 SV=1	HSP70	1	0.00819099	53.517	IPAVQELVK(1)K	2	-2.892	1
TRINITY_DN31166_c0_g2_m.17688	610	K	Stromal 70 kDa heat shock-related protein, chloroplastic OS=Pisum sativum OX=3888 GN=HSP70 PE=2 SV=1	HSP70	1	4.5006e-20	135.5	QLK(1)ELGDK	2	-4.5295	2
TRINITY_DN31166_c0_g2_m.17688	376	K	Stromal 70 kDa heat shock-related protein, chloroplastic OS=Pisum sativum OX=3888 GN=HSP70 PE=2 SV=1	HSP70	1	8.02735e-05	115.86	LK(1)TPVENSLR	2	-2.399	1
TRINITY_DN31166_c0_g2_m.17688	164	K	Stromal 70 kDa heat shock-related protein, chloroplastic OS=Pisum sativum OX=3888 GN=HSP70 PE=2 SV=1	HSP70	1	2.64105e-06	108.5	DENGNVK(1)LDCPAIGK	2	-0.67572	2
TRINITY_DN31182_c0_g1_m.17728	413	K	Phosphoserine aminotransferase 1, chloroplastic OS=Arabidopsis thaliana OX=3702 GN=PSAT1 PE=1 SV=1	PSAT1	1	0.0360096	58.687	MVQLK(1)GHR	2	-2.6894	1
TRINITY_DN31182_c0_g1_m.17728	130	K	Phosphoserine aminotransferase 1, chloroplastic OS=Arabidopsis thaliana OX=3702 GN=PSAT1 PE=1 SV=1	PSAT1	1	0.0323749	43.168	GK(1)EFLSIINK	2	-4.5539	1
TRINITY_DN31184_c0_g1_m.17734	240	K	Ubiquinone biosynthesis monooxygenase COQ6, mitochondrial OS=Danio rerio OX=7955 GN=coq6 PE=2 SV=1	coq6	1	8.11571e-15	146.27	LVVGADGGK(1)SR	2	-2.4201	1
TRINITY_DN31184_c0_g1_m.17734	309	K	Ubiquinone biosynthesis monooxygenase COQ6, mitochondrial OS=Danio rerio OX=7955 GN=coq6 PE=2 SV=1	coq6	1	0.00250606	85.716	K(1)VMNEDDFLK	2	-1.3878	2
TRINITY_DN31184_c0_g1_m.17734	194	K	Ubiquinone biosynthesis monooxygenase COQ6, mitochondrial OS=Danio rerio OX=7955 GN=coq6 PE=2 SV=1	coq6	1	3.24625e-10	136.84	TVYPSK(1)LMTLHR	2	-1.6412	3
TRINITY_DN31184_c0_g1_m.17734	188	K	Ubiquinone biosynthesis monooxygenase COQ6, mitochondrial OS=Danio rerio OX=7955 GN=coq6 PE=2 SV=1	coq6	1	0.00473853	57.888	DFQK(1)TVYPSK	2	-4.8507	1
TRINITY_DN31186_c0_g1_m.17738	657	K	Protein CHROMATIN REMODELING 24 OS=Arabidopsis thaliana OX=3702 GN=CHR24 PE=2 SV=1	CHR24	1	0.000953655	88.181	ELSVVGLSDK(1)TR	2	-0.67775	2
TRINITY_DN31193_c0_g1_m.17755	86	K	Vesicle-associated protein 1-2 OS=Arabidopsis thaliana OX=3702 GN=PVA12 PE=1 SV=1	PVA12	1	0.0338877	54.436	DK(1)FLLQSVK	2	-0.12809	1
TRINITY_DN31195_c0_g1_m.17758	92	K	Protoporphyrinogen oxidase 2 OS=Spinacia oleracea OX=3562 GN=POX2 PE=1 SV=1	POX2	1	0.00326331	92.428	DK(1)QQFPISQNK	2	-3.0762	1
TRINITY_DN31202_c1_g1_m.17775	233	K	CBS domain-containing protein CBSX1, chloroplastic OS=Arabidopsis thaliana OX=3702 GN=CBSX1 PE=1 SV=2	CBSX1	1	0.0108668	83.358	AALQIK(1)HANEK	2	-1.6289	1
TRINITY_DN31244_c0_g1_m.17857	92	K	Isoflavone reductase homolog OS=Solanum tuberosum OX=4113 PE=2 SV=1		1	0.0145549	58.286	FK(1)SLGVK	2	-6.2353	1
TRINITY_DN31244_c0_g1_m.17857	84	K	Isoflavone reductase homolog OS=Solanum tuberosum OX=4113 PE=2 SV=1		1	1.56017e-12	150.44	EATLSNPAK(1)APTVEK	2	-0.49691	1
TRINITY_DN31244_c1_g1_m.17858	83	K	Phenylcoumaran benzylic ether reductase Pyrc5 OS=Pyrus communis OX=23211 GN=PYRC5 PE=1 SV=1	PYRC5	1	7.04323e-05	87.573	TNAVEPAK(1)TAFATK	2	-1.5053	1
TRINITY_DN31244_c1_g1_m.17858	56	K	Phenylcoumaran benzylic ether reductase Pyrc5 OS=Pyrus communis OX=23211 GN=PYRC5 PE=1 SV=1	PYRC5	1	0.00423589	53.517	IIAAIK(1)EAGNVK	2	-1.3012	1
TRINITY_DN31261_c0_g1_m.17902	564	K	Anthranilate synthase alpha subunit 2, chloroplastic OS=Arabidopsis thaliana OX=3702 GN=ASA2 PE=2 SV=1	ASA2	1	0.000557753	95.311	ECENK(1)AAALAR	2	-1.4846	1
TRINITY_DN31275_c0_g2_m.17927	168	K	Calcium-dependent protein kinase 1 OS=Oryza sativa subsp. japonica OX=39947 GN=CPK1 PE=2 SV=1	CPK1	1	0.0183157	43.272	IIAK(1)GHYSER	2	-1.7824	1
TRINITY_DN31280_c0_g1_m.17934	660	K	Polyribonucleotide nucleotidyltransferase 2, mitochondrial OS=Arabidopsis thaliana OX=3702 GN=PNP2 PE=2 SV=1	PNP2	1	0.00414204	82.716	LVGPLGALK(1)R	2	-3.1258	1
TRINITY_DN31280_c0_g1_m.17934	125	K	Polyribonucleotide nucleotidyltransferase 2, mitochondrial OS=Arabidopsis thaliana OX=3702 GN=PNP2 PE=2 SV=1	PNP2	1	0.0332021	56.938	VLSTVSSAK(1)GNDVR	2	-2.5497	1
TRINITY_DN31282_c0_g3_m.17943	41	K	50S ribosomal protein L2, chloroplastic OS=Morus indica OX=248361 GN=rpl2-A PE=3 SV=1	rpl2-A	1	2.27657e-07	106.35	SATLK(1)LPSGEVR	2	-2.8386	1
TRINITY_DN31301_c0_g1_m.17980	165	K	50S ribosomal protein L1 OS=Parvibaculum lavamentivorans (strain DS-1 / DSM 13023 / NCIMB 13966) OX=402881 GN=rplA PE=3 SV=1	rplA	1	0.00465076	74.524	VAVFAEGK(1)HADEAR	2	-1.8156	1
TRINITY_DN31305_c0_g1_m.17989	388	K	Alpha-L-arabinofuranosidase 1 OS=Arabidopsis thaliana OX=3702 GN=ASD1 PE=1 SV=1	ASD1	1	0.00303577	70.389	YVAIGNEDCGK(1)R	2	-1.9484	1
TRINITY_DN31309_c0_g1_m.17996	57	K	Mitochondrial uncoupling protein 1 OS=Arabidopsis thaliana OX=3702 GN=PUMP1 PE=1 SV=1	PUMP1	1	9.13266e-05	58.889	VASGDGVALPK(1)YR	2	-2.0591	1
TRINITY_DN31309_c0_g1_m.17996	46	K	Mitochondrial uncoupling protein 1 OS=Arabidopsis thaliana OX=3702 GN=PUMP1 PE=1 SV=1	PUMP1	1	0.00131761	115.41	K(1)VASGDGVALPK	2	-2.6138	1
TRINITY_DN31309_c0_g1_m.17996	263	K	Mitochondrial uncoupling protein 1 OS=Arabidopsis thaliana OX=3702 GN=PUMP1 PE=1 SV=1	PUMP1	1	0.00978248	70.389	TLK(1)NDGPLAFYK	2	-2.0473	1
TRINITY_DN31309_c0_g1_m.17996	150	K	Mitochondrial uncoupling protein 1 OS=Arabidopsis thaliana OX=3702 GN=PUMP1 PE=1 SV=1	PUMP1	1	0.000562625	75.474	LQAEGK(1)LPPGVPR	2	-2.2325	1
TRINITY_DN31318_c0_g1_m.18014	156	K	Serine carboxypeptidase 1 OS=Oryza sativa subsp. japonica OX=39947 GN=CBP1 PE=2 SV=1	CBP1	1	0.0031361	108.24	K(1)TALDSHTFLLK	2	-2.2132	1
TRINITY_DN31318_c0_g1_m.18014	208	K	Serine carboxypeptidase 1 OS=Oryza sativa subsp. japonica OX=39947 GN=CBP1 PE=2 SV=1	CBP1	1	3.75309e-11	118.91	GIEAGTK(1)PIINLK	2	-1.835	1
TRINITY_DN31329_c0_g1_m.18034	244	K	Aspartic proteinase OS=Oryza sativa subsp. japonica OX=39947 GN=RAP PE=2 SV=2	RAP	1	0.000836541	113.46	GK(1)HTYVPVTR	2	-2.544	1
TRINITY_DN31355_c0_g1_m.18093	502	K	Prolycopene isomerase, chloroplastic OS=Daucus carota OX=4039 GN=CRTISO PE=2 SV=1	CRTISO	0.986292	0.0162435	66.485	EK(0.014)CEVK(0.986)LVGSPLTHER	3	-1.912	1
TRINITY_DN31355_c0_g1_m.18093	331	K	Prolycopene isomerase, chloroplastic OS=Daucus carota OX=4039 GN=CRTISO PE=2 SV=1	CRTISO	1	7.04288e-05	80.623	SHVDK(1)VVVENGR	2	-4.0678	2
TRINITY_DN31357_c1_g1_m.18097	69	K	NADH dehydrogenase [ubiquinone] 1 beta subcomplex subunit 10-B OS=Arabidopsis thaliana OX=3702 GN=At3g18410 PE=3 SV=1	At3g18410	1	0.000544569	92.428	VEGVNHLQK(1)CR	2	-0.87738	1
TRINITY_DN31374_c0_g1_m.18140	67	K	Aspartate aminotransferase, mitochondrial OS=Arabidopsis thaliana OX=3702 GN=ASP1 PE=1 SV=1	ASP1	1	1.90205e-05	105.94	DDNGK(1)PVVLECVR	2	-1.2391	2
TRINITY_DN31381_c0_g1_m.18155	431	K	4-hydroxy-3-methylbut-2-en-1-yl diphosphate synthase (ferredoxin), chloroplastic OS=Arabidopsis thaliana OX=3702 GN=ISPG PE=1 SV=1	ISPG	1	0.00253447	73.655	TPELLYK(1)SLAAK	2	-3.6834	1
TRINITY_DN31381_c0_g1_m.18155	638	K	4-hydroxy-3-methylbut-2-en-1-yl diphosphate synthase (ferredoxin), chloroplastic OS=Arabidopsis thaliana OX=3702 GN=ISPG PE=1 SV=1	ISPG	1	7.59788e-12	108.24	NTK(1)TEYVSCPSCGR	2	-1.6043	1
TRINITY_DN31426_c0_g1_m.18240	274	K	Glucose-1-phosphate adenylyltransferase large subunit 1, chloroplastic OS=Arabidopsis thaliana OX=3702 GN=ADG2 PE=1 SV=3	ADG2	0.936498	8.61086e-07	79.795	VLSFSEK(0.064)PK(0.936)GQDLK	2	-0.99046	1
TRINITY_DN31426_c0_g1_m.18240	112	K	Glucose-1-phosphate adenylyltransferase large subunit 1, chloroplastic OS=Arabidopsis thaliana OX=3702 GN=ADG2 PE=1 SV=3	ADG2	1	0.00432582	70.389	AK(1)PAVPIGGSYR	2	-1.9621	1
TRINITY_DN31426_c0_g1_m.18240	272	K	Glucose-1-phosphate adenylyltransferase large subunit 1, chloroplastic OS=Arabidopsis thaliana OX=3702 GN=ADG2 PE=1 SV=3	ADG2	1	0.0104834	74.486	VLSFSEK(1)PK	2	-2.3042	1
TRINITY_DN31426_c0_g1_m.18240	476	K	Glucose-1-phosphate adenylyltransferase large subunit 1, chloroplastic OS=Arabidopsis thaliana OX=3702 GN=ADG2 PE=1 SV=3	ADG2	1	0.0151729	53.878	ECIIDK(1)NAR	2	-2.7262	1
TRINITY_DN31426_c0_g1_m.18240	259	K	Glucose-1-phosphate adenylyltransferase large subunit 1, chloroplastic OS=Arabidopsis thaliana OX=3702 GN=ADG2 PE=1 SV=3	ADG2	1	0.00156883	85.821	ASDFGLMK(1)IDNK	2	-3.5806	2
TRINITY_DN31435_c0_g1_m.18261	168	K	Nitrilase-like protein 2 OS=Arabidopsis thaliana OX=3702 GN=NLP2 PE=2 SV=1	NLP2	1	0.00310021	73.655	SYK(1)ESSFTEAGK	2	-1.7343	1
TRINITY_DN31448_c1_g1_m.18290	363	K	ATP phosphoribosyltransferase 2, chloroplastic OS=Arabidopsis thaliana OX=3702 GN=HISN1B PE=1 SV=1	HISN1B	1	0.0330257	62.969	ALYK(1)SVQQLR	2	-2.8096	1
TRINITY_DN31449_c0_g2_m.18291	283	K	Methionyl-tRNA formyltransferase OS=Staphylococcus carnosus (strain TM300) OX=396513 GN=fmt PE=3 SV=1	fmt	1	3.81847e-05	81.099	VVVVEK(1)GDGSHK	2	-2.9866	1
TRINITY_DN31449_c0_g2_m.18291	289	K	Methionyl-tRNA formyltransferase OS=Staphylococcus carnosus (strain TM300) OX=396513 GN=fmt PE=3 SV=1	fmt	1	0.000608821	74.849	GDGSHK(1)VLDLR	2	-1.3938	1
TRINITY_DN31449_c0_g2_m.18291	228	K	Methionyl-tRNA formyltransferase OS=Staphylococcus carnosus (strain TM300) OX=396513 GN=fmt PE=3 SV=1	fmt	1	0.0208453	40.533	ELPSILDGSAK(1)AK	2	-1.7668	1
TRINITY_DN31451_c0_g1_m.18293	67	K	Prostaglandin reductase-3 OS=Mus musculus OX=10090 GN=Zadh2 PE=1 SV=1	Zadh2	1	0.0246672	60.892	GK(1)EVANLVQK	2	-2.4504	1
TRINITY_DN31451_c0_g1_m.18293	514	K	Prostaglandin reductase-3 OS=Mus musculus OX=10090 GN=Zadh2 PE=1 SV=1	Zadh2	1	0.0220247	44.82	AEDIK(1)TVLK	2	-4.1201	1
TRINITY_DN31451_c0_g1_m.18293	75	K	Prostaglandin reductase-3 OS=Mus musculus OX=10090 GN=Zadh2 PE=1 SV=1	Zadh2	1	8.10461e-05	101.48	EVANLVQK(1)ENAK	2	-2.2249	1
TRINITY_DN31451_c0_g1_m.18293	509	K	Prostaglandin reductase-3 OS=Mus musculus OX=10090 GN=Zadh2 PE=1 SV=1	Zadh2	1	0.0220458	50.834	VIDYK(1)AEDIK	2	-2.4409	1
TRINITY_DN31451_c0_g1_m.18293	422	K	Prostaglandin reductase-3 OS=Mus musculus OX=10090 GN=Zadh2 PE=1 SV=1	Zadh2	1	0.000603754	79.059	SK(1)HILPVAR	2	-3.3436	1
TRINITY_DN31451_c0_g1_m.18293	491	K	Prostaglandin reductase-3 OS=Mus musculus OX=10090 GN=Zadh2 PE=1 SV=1	Zadh2	1	8.48814e-17	145.95	LAGNTVVATCGGK(1)QK	2	-0.70002	1
TRINITY_DN31501_c0_g1_m.18425	450	K	Internal alternative NAD(P)H-ubiquinone oxidoreductase A2, mitochondrial OS=Arabidopsis thaliana OX=3702 GN=NDA2 PE=1 SV=1	NDA2	1	7.42068e-06	102.46	YK(1)ALVDLR	2	-2.1842	1
TRINITY_DN31501_c0_g1_m.18425	89	K	Internal alternative NAD(P)H-ubiquinone oxidoreductase A2, mitochondrial OS=Arabidopsis thaliana OX=3702 GN=NDA2 PE=1 SV=1	NDA2	1	0.0103635	49.96	LMK(1)GLDTK	2	-3.9699	1
TRINITY_DN31501_c0_g1_m.18425	178	K	Internal alternative NAD(P)H-ubiquinone oxidoreductase A2, mitochondrial OS=Arabidopsis thaliana OX=3702 GN=NDA2 PE=1 SV=1	NDA2	1	0.00883665	82.716	FK(1)ISYDK	2	-1.9056	1
TRINITY_DN31501_c0_g1_m.18425	406	K	Internal alternative NAD(P)H-ubiquinone oxidoreductase A2, mitochondrial OS=Arabidopsis thaliana OX=3702 GN=NDA2 PE=1 SV=1	NDA2	1	0.000935619	62.969	QGK(1)YLAGLLNR	2	-2.0672	1
TRINITY_DN31511_c0_g1_m.18444	319	K	Lipoamide acyltransferase component of branched-chain alpha-keto acid dehydrogenase complex, mitochondrial OS=Arabidopsis thaliana OX=3702 GN=BCE2 PE=1 SV=1	BCE2	1	1.10979e-35	186.39	LK(1)SAFQHNNSDPNVK	2	-0.3184	2
TRINITY_DN31555_c0_g1_m.18535	115	K	Sorting and assembly machinery component 50 homolog OS=Xenopus tropicalis OX=8364 GN=samm50 PE=2 SV=1	samm50	1	0.0192444	56.014	LSTEK(1)VHLR	2	-2.8165	1
TRINITY_DN31556_c0_g1_m.18536	257	K	RGG repeats nuclear RNA binding protein A (Fragment) OS=Nicotiana tabacum OX=4097 GN=RggA PE=2 SV=1	RggA	1	0.00392477	56.202	ALLALK(1)TTEER	2	-3.3283	1
TRINITY_DN31563_c0_g1_m.18549	747	K	NADH dehydrogenase [ubiquinone] iron-sulfur protein 1, mitochondrial OS=Solanum tuberosum OX=4113 PE=2 SV=1		1	6.56756e-10	127.93	IMAQCSALLLK(1)K	2	-2.7851	2
TRINITY_DN31563_c0_g1_m.18549	736	K	NADH dehydrogenase [ubiquinone] iron-sulfur protein 1, mitochondrial OS=Solanum tuberosum OX=4113 PE=2 SV=1		1	6.94005e-12	135.5	ASK(1)IMAQCSALLLK	2	-2.0022	3
TRINITY_DN31563_c0_g1_m.18549	343	K	NADH dehydrogenase [ubiquinone] iron-sulfur protein 1, mitochondrial OS=Solanum tuberosum OX=4113 PE=2 SV=1		1	0.00124039	104.76	FCYDGLK(1)R	2	-3.0811	1
TRINITY_DN31579_c0_g1_m.18589	266	K	Pre-mRNA-processing factor 19 OS=Oryza sativa subsp. japonica OX=39947 GN=PRP19 PE=2 SV=1	PRP19	1	0.00534683	55.578	SSGEILSTLSGHSK(1)K	2	-3.0936	1
TRINITY_DN31590_c0_g1_m.18615	78	K	Translin-associated protein X OS=Rattus norvegicus OX=10116 GN=Tsnax PE=1 SV=1	Tsnax	1	0.0238469	58.286	DITMNSK(1)K	2	-5.1522	1
TRINITY_DN31592_c0_g1_m.18618	99	K	3-hydroxyisobutyryl-CoA hydrolase-like protein 3, mitochondrial OS=Arabidopsis thaliana OX=3702 GN=At4g13360 PE=1 SV=2	At4g13360	1	0.00204795	69.276	VK(1)CVLVDSSSPR	2	-1.3734	1
TRINITY_DN31592_c0_g1_m.18618	390	K	3-hydroxyisobutyryl-CoA hydrolase-like protein 3, mitochondrial OS=Arabidopsis thaliana OX=3702 GN=At4g13360 PE=1 SV=2	At4g13360	1	5.65469e-05	102.55	AVLVDK(1)DQNPK	2	-1.1245	1
TRINITY_DN31592_c0_g1_m.18618	126	K	3-hydroxyisobutyryl-CoA hydrolase-like protein 3, mitochondrial OS=Arabidopsis thaliana OX=3702 GN=At4g13360 PE=1 SV=2	At4g13360	1	0.00387306	78.816	GVVAEIQK(1)DR	2	-2.9151	1
TRINITY_DN31611_c0_g1_m.18658	102	K	Glutamate-1-semialdehyde 2,1-aminomutase 1, chloroplastic OS=Arabidopsis thaliana OX=3702 GN=GSA1 PE=1 SV=1	GSA1	1	3.20892e-26	174.72	AFK(1)SVGGQPIVIDSVK	2	-0.81983	1
TRINITY_DN31651_c0_g1_m.18746	447	K	Photosynthetic NDH subunit of subcomplex B 1, chloroplastic OS=Arabidopsis thaliana OX=3702 GN=PNSB1 PE=2 SV=1	PNSB1	1	0.00387247	57.888	NCVLVSSK(1)TGK	2	-3.1984	1
TRINITY_DN31651_c0_g1_m.18746	325	K	Photosynthetic NDH subunit of subcomplex B 1, chloroplastic OS=Arabidopsis thaliana OX=3702 GN=PNSB1 PE=2 SV=1	PNSB1	1	7.14788e-31	191.24	YVVIHGIK(1)SDSK	2	-0.89111	1
TRINITY_DN31659_c1_g1_m.18769	84	K	Phosphoglucomutase, chloroplastic OS=Arabidopsis thaliana OX=3702 GN=PGMP PE=1 SV=2	PGMP	1	0.0155166	51.872	SIPTK(1)PIEGQK	2	-2.0469	1
TRINITY_DN31659_c1_g1_m.18769	158	K	Phosphoglucomutase, chloroplastic OS=Arabidopsis thaliana OX=3702 GN=PGMP PE=1 SV=2	PGMP	1	0.00536913	83.438	IAAGNGVGK(1)ILVGK	2	-2.8257	1
TRINITY_DN31659_c1_g1_m.18769	494	K	Phosphoglucomutase, chloroplastic OS=Arabidopsis thaliana OX=3702 GN=PGMP PE=1 SV=2	PGMP	1	0.00211644	96.51	EHWAK(1)YGR	2	-2.6557	1
TRINITY_DN31659_c1_g1_m.18769	622	K	Phosphoglucomutase, chloroplastic OS=Arabidopsis thaliana OX=3702 GN=PGMP PE=1 SV=2	PGMP	1	0.00586847	67.903	LK(1)DFTGR	2	-5.5256	1
TRINITY_DN31659_c1_g1_m.18769	79	K	Phosphoglucomutase, chloroplastic OS=Arabidopsis thaliana OX=3702 GN=PGMP PE=1 SV=2	PGMP	1	1.0747e-31	208.63	IK(1)SIPTKPIEGQK	2	-1.8954	2
TRINITY_DN31659_c2_g7_m.18771	135	K	Ubiquinol oxidase 1a, mitochondrial OS=Arabidopsis thaliana OX=3702 GN=AOX1A PE=1 SV=2	AOX1A	1	0.00796048	65.156	SDVTIDLK(1)K	2	-3.8246	1
TRINITY_DN31669_c0_g3_m.18800	51	K	GDSL esterase/lipase At5g45920 OS=Arabidopsis thaliana OX=3702 GN=At5g45920 PE=2 SV=1	At5g45920	1	0.0176535	51.864	WAVK(1)VAER	2	-3.0559	1
TRINITY_DN31703_c0_g1_m.18880	11	K	Phosphoglycerate kinase 3, cytosolic OS=Arabidopsis thaliana OX=3702 GN=PGK3 PE=1 SV=1	PGK3	1	0.00622013	40.386	SVGTLK(1)EAELK	2	-2.2791	1
TRINITY_DN31703_c0_g1_m.18880	125	K	Phosphoglycerate kinase 3, cytosolic OS=Arabidopsis thaliana OX=3702 GN=PGK3 PE=1 SV=1	PGK3	0.999997	4.3706e-11	83.214	FYK(1)EEEKNDPEFAK	2	-1.773	1
TRINITY_DN31703_c0_g1_m.18880	129	K	Phosphoglycerate kinase 3, cytosolic OS=Arabidopsis thaliana OX=3702 GN=PGK3 PE=1 SV=1	PGK3	0.999997	2.61136e-15	112.95	FYKEEEK(1)NDPEFAK	2	-0.91122	2
TRINITY_DN31703_c0_g1_m.18880	78	K	Phosphoglycerate kinase 3, cytosolic OS=Arabidopsis thaliana OX=3702 GN=PGK3 PE=1 SV=1	PGK3	1	0.000817196	108.92	YSLK(1)PLVPR	2	-2.7963	1
TRINITY_DN31711_c0_g1_m.18901	326	K	Alcohol dehydrogenase 1 OS=Trifolium repens OX=3899 GN=ADH1 PE=2 SV=1	ADH1	0.999797	0.0309938	43.306	TLK(1)GTFYGNYKPR	2	-0.8717	1
TRINITY_DN31714_c0_g1_m.18907	316	K	External alternative NAD(P)H-ubiquinone oxidoreductase B2, mitochondrial OS=Arabidopsis thaliana OX=3702 GN=NDB2 PE=1 SV=1	NDB2	0.999966	0.0012775	64.266	VSDKEITTK(1)EMK	2	-2.2493	1
TRINITY_DN31718_c0_g1_m.18915	32	K	Heat shock 70 kDa protein 15 OS=Arabidopsis thaliana OX=3702 GN=HSP70-15 PE=1 SV=1	HSP70-15	1	0.000575304	71.066	GIDVVLNDESK(1)R	2	-1.7547	1
TRINITY_DN31718_c0_g1_m.18915	44	K	Heat shock 70 kDa protein 15 OS=Arabidopsis thaliana OX=3702 GN=HSP70-15 PE=1 SV=1	HSP70-15	1	0.000373227	61.577	ETPAVVCFGDK(1)QR	2	0.33317	1
TRINITY_DN31721_c0_g1_m.18920	284	K	Probable pectinesterase/pectinesterase inhibitor 54 OS=Arabidopsis thaliana OX=3702 GN=PME54 PE=2 SV=1	PME54	1	0.00489818	73.655	TVSEAIK(1)AASGGR	2	-1.9395	1
TRINITY_DN31742_c0_g1_m.18974	347	K	Glucan endo-1,3-beta-glucosidase, basic vacuolar isoform OS=Hevea brasiliensis OX=3981 GN=HGN1 PE=1 SV=2	HGN1	1	1.35761e-07	146.27	NFGVFFPNK(1)QPK	2	-1.3081	1
TRINITY_DN31743_c0_g1_m.18976	255	K	Thylakoid lumenal 29 kDa protein, chloroplastic OS=Solanum lycopersicum OX=4081 GN=CLEB3J9 PE=3 SV=1	CLEB3J9	1	0.00655137	71.219	VPLWEK(1)ATVQEMK	2	-2.7144	1
TRINITY_DN31743_c0_g1_m.18976	264	K	Thylakoid lumenal 29 kDa protein, chloroplastic OS=Solanum lycopersicum OX=4081 GN=CLEB3J9 PE=3 SV=1	CLEB3J9	1	1.69845e-06	102.55	DK(1)FSAIGFGPR	2	-5.1109	1
TRINITY_DN31796_c0_g1_m.19095	13	K	Isocitrate dehydrogenase [NAD] regulatory subunit 1, mitochondrial OS=Arabidopsis thaliana OX=3702 GN=IDH1 PE=1 SV=2	IDH1	1	0.000696102	101.82	VTAVHK(1)ANIMK	2	-1.2304	2
TRINITY_DN31796_c0_g2_m.19096	85	K	Isocitrate dehydrogenase [NAD] regulatory subunit 1, mitochondrial OS=Arabidopsis thaliana OX=3702 GN=IDH1 PE=1 SV=2	IDH1	1	4.58826e-05	142.04	YEVHGDMK(1)R	2	-3.1978	1
TRINITY_DN31796_c0_g2_m.19096	107	K	Isocitrate dehydrogenase [NAD] regulatory subunit 1, mitochondrial OS=Arabidopsis thaliana OX=3702 GN=IDH1 PE=1 SV=2	IDH1	1	1.40436e-81	233.43	GGLK(1)TPVGGGVNSLNVQLR	2	-0.64371	2
TRINITY_DN31804_c0_g1_m.19120	389	K	Reticulon-4-interacting protein 1, mitochondrial OS=Bos taurus OX=9913 GN=RTN4IP1 PE=2 SV=1	RTN4IP1	1	0.0141784	51.454	TFPITQVIEAHK(1)AK	2	-0.34712	1
TRINITY_DN31820_c2_g3_m.19155	446	K	ATP-dependent zinc metalloprotease FTSH, chloroplastic OS=Nicotiana tabacum OX=4097 GN=FTSH PE=2 SV=2	FTSH	1	0.000393012	111.39	VK(1)ILQVHSR	2	-2.1483	1
TRINITY_DN31820_c2_g3_m.19155	459	K	ATP-dependent zinc metalloprotease FTSH, chloroplastic OS=Nicotiana tabacum OX=4097 GN=FTSH PE=2 SV=2	FTSH	1	0.0183157	50.834	ALAK(1)DVDFEK	2	-1.4901	1
TRINITY_DN31820_c2_g3_m.19155	465	K	ATP-dependent zinc metalloprotease FTSH, chloroplastic OS=Nicotiana tabacum OX=4097 GN=FTSH PE=2 SV=2	FTSH	1	0.00826777	79.809	DVDFEK(1)IAR	2	-2.7191	1
TRINITY_DN31823_c0_g1_m.19161	69	K	NADH dehydrogenase [ubiquinone] flavoprotein 1, mitochondrial OS=Arabidopsis thaliana OX=3702 GN=At5g08530 PE=1 SV=1	At5g08530	1	0.00672847	60.547	THFGGLK(1)DEDR	2	-1.5017	1
TRINITY_DN31823_c0_g1_m.19161	207	K	NADH dehydrogenase [ubiquinone] flavoprotein 1, mitochondrial OS=Arabidopsis thaliana OX=3702 GN=At5g08530 PE=1 SV=1	At5g08530	1	0.000395494	96.946	K(1)EAYEAGLLGK	2	-1.5134	1
TRINITY_DN31823_c0_g1_m.19161	114	K	NADH dehydrogenase [ubiquinone] flavoprotein 1, mitochondrial OS=Arabidopsis thaliana OX=3702 GN=At5g08530 PE=1 SV=1	At5g08530	1	0.000109168	112.8	GADWVVNEMK(1)K	2	-2.2731	3
TRINITY_DN31827_c0_g1_m.19170	321	K	Vacuolar-processing enzyme OS=Citrus sinensis OX=2711 PE=2 SV=1		1	0.0124599	65.879	TESLHQQYESVK(1)K	2	-0.84492	1
TRINITY_DN31834_c0_g1_m.19191	291	K	Ornithine carbamoyltransferase, chloroplastic OS=Pisum sativum OX=3888 GN=ARGF PE=2 SV=1	ARGF	1	2.96629e-05	81.908	AQQAGVGK(1)IEITNDPK	2	-0.51726	1
TRINITY_DN31834_c0_g1_m.19191	279	K	Ornithine carbamoyltransferase, chloroplastic OS=Pisum sativum OX=3888 GN=ARGF PE=2 SV=1	ARGF	0.955554	0.0080294	94.66	GFEPDK(0.044)K(0.956)TVEK	2	-2.6235	1
TRINITY_DN31834_c0_g1_m.19191	299	K	Ornithine carbamoyltransferase, chloroplastic OS=Pisum sativum OX=3888 GN=ARGF PE=2 SV=1	ARGF	1	0.00813772	47.334	IEITNDPK(1)EAVK	2	-2.9346	1
TRINITY_DN31841_c0_g1_m.19210	66	K	Long chain acyl-CoA synthetase 7, peroxisomal OS=Arabidopsis thaliana OX=3702 GN=LACS7 PE=1 SV=2	LACS7	1	0.0147101	65.404	SPLK(1)LVSR	2	-4.7952	1
TRINITY_DN31847_c0_g1_m.19221	217	K	Protein disulfide-isomerase OS=Ricinus communis OX=3988 PE=2 SV=1		1	0.0013681	84.368	YTAVSEK(1)LR	2	-0.86776	1
TRINITY_DN31847_c0_g1_m.19221	492	K	Protein disulfide-isomerase OS=Ricinus communis OX=3988 PE=2 SV=1		1	0.00645399	58.476	TASGK(1)VLPYDDDR	2	-1.9604	1
TRINITY_DN31847_c0_g1_m.19221	326	K	Protein disulfide-isomerase OS=Ricinus communis OX=3988 PE=2 SV=1		1	0.00302395	81.163	YHEVAEK(1)FR	2	-1.5512	1
TRINITY_DN31847_c0_g1_m.19221	192	K	Protein disulfide-isomerase OS=Ricinus communis OX=3988 PE=2 SV=1		1	0.0104587	52.837	TVEDASNLIADK(1)K	2	-3.0299	1
TRINITY_DN31847_c0_g1_m.19221	169	K	Protein disulfide-isomerase OS=Ricinus communis OX=3988 PE=2 SV=1		1	0.00668752	74.424	ETDGIVEYLK(1)K	2	-2.4314	1
TRINITY_DN31847_c0_g1_m.19221	96	K	Protein disulfide-isomerase OS=Ricinus communis OX=3988 PE=2 SV=1		1	0.0341974	60.589	K(1)LAPEYEK	2	-2.514	1
TRINITY_DN31855_c1_g1_m.19239	185	K	Sucrose-phosphatase 1 OS=Nicotiana tabacum OX=4097 GN=SPP1 PE=2 SV=1	SPP1	1	0.0181983	45.489	GQALAYLHK(1)K	2	-1.8606	1
TRINITY_DN31855_c1_g1_m.19239	144	K	Sucrose-phosphatase 1 OS=Nicotiana tabacum OX=4097 GN=SPP1 PE=2 SV=1	SPP1	1	0.000374117	106.11	AQAVTK(1)ALSEALEK	2	1.3155	1
TRINITY_DN31855_c1_g1_m.19239	406	K	Sucrose-phosphatase 1 OS=Nicotiana tabacum OX=4097 GN=SPP1 PE=2 SV=1	SPP1	1	1.07296e-30	156.57	SGFTWVHVHK(1)TR	3	-3.726	3
TRINITY_DN31858_c0_g1_m.19245	49	K	Phytoene dehydrogenase [Morus notabilis]		1	0.0182307	72.846	LPNDENLGESVK(1)R	2	-2.7908	1
TRINITY_DN31894_c1_g1_m.19319	445	K	Methylcrotonoyl-CoA carboxylase beta chain, mitochondrial OS=Arabidopsis thaliana OX=3702 GN=MCCB PE=2 SV=1	MCCB	0.909391	1.55114e-18	157.74	K(0.909)K(0.091)GIQWDKNEEER	3	-2.3022	1
TRINITY_DN31894_c1_g1_m.19319	21	K	Methylcrotonoyl-CoA carboxylase beta chain, mitochondrial OS=Arabidopsis thaliana OX=3702 GN=MCCB PE=2 SV=1	MCCB	1	5.06725e-07	143.39	IIAGGGPEAVK(1)R	2	-0.96502	2
TRINITY_DN31894_c1_g1_m.19319	446	K	Methylcrotonoyl-CoA carboxylase beta chain, mitochondrial OS=Arabidopsis thaliana OX=3702 GN=MCCB PE=2 SV=1	MCCB	1	3.56187e-06	110.52	K(1)GIQWDKNEEER	2	-0.62126	3
TRINITY_DN31901_c0_g1_m.19330	354	K	2-carboxy-1,4-naphthoquinone phytyltransferase, chloroplastic OS=Arabidopsis thaliana OX=3702 GN=ABC4 PE=1 SV=2	ABC4	1	0.00010369	75.474	LVVSYVQENHK(1)DK	2	-2.1584	1
TRINITY_DN31914_c1_g1_m.19369	74	K	Fatty acid hydroperoxide lyase, chloroplastic OS=Solanum lycopersicum OX=4081 GN=HPL PE=1 SV=1	HPL	1	0.00515849	104.76	YK(1)STVFR	2	-4.1551	1
TRINITY_DN31914_c1_g1_m.19369	158	K	Fatty acid hydroperoxide lyase, chloroplastic OS=Solanum lycopersicum OX=4081 GN=HPL PE=1 SV=1	HPL	1	0.00278752	74.486	SFAMDLLK(1)R	2	-2.6538	3
TRINITY_DN31914_c1_g1_m.19369	116	K	Fatty acid hydroperoxide lyase, chloroplastic OS=Solanum lycopersicum OX=4081 GN=HPL PE=1 SV=1	HPL	1	0.00584217	74.524	K(1)NVLVGDFMPSVK	2	-0.80452	1
TRINITY_DN31914_c1_g1_m.19369	394	K	Fatty acid hydroperoxide lyase, chloroplastic OS=Solanum lycopersicum OX=4081 GN=HPL PE=1 SV=1	HPL	1	0.000381451	73.655	LSSHDSAFEVK(1)K	2	-1.3268	1
TRINITY_DN31923_c1_g1_m.19398	656	K	Peroxisomal acyl-coenzyme A oxidase 1 OS=Arabidopsis thaliana OX=3702 GN=ACX1 PE=1 SV=1	ACX1	1	0.00423069	96.51	PLLK(1)QQLR	2	-2.5987	1
TRINITY_DN31923_c1_g1_m.19398	450	K	Peroxisomal acyl-coenzyme A oxidase 1 OS=Arabidopsis thaliana OX=3702 GN=ACX1 PE=1 SV=1	ACX1	1	0.0262499	58.889	K(1)PVGTTSYLGR	2	-1.5298	1
TRINITY_DN31923_c1_g1_m.19398	440	K	Peroxisomal acyl-coenzyme A oxidase 1 OS=Arabidopsis thaliana OX=3702 GN=ACX1 PE=1 SV=1	ACX1	1	2.32049e-07	119.94	FLMK(1)TVSQLASGK	2	-1.5981	4
TRINITY_DN31975_c0_g1_m.19512	95	K	Probable fructokinase-6, chloroplastic OS=Arabidopsis thaliana OX=3702 GN=At1g66430 PE=2 SV=1	At1g66430	1	1.45792e-05	67.548	K(1)APGGAPANVAVGIAR	2	-2.8602	1
TRINITY_DN31994_c0_g1_m.19551	143	K	Violaxanthin de-epoxidase, chloroplastic OS=Arabidopsis thaliana OX=3702 GN=VDE1 PE=1 SV=1	VDE1	1	0.00779291	61.48	TCACLLK(1)ECR	2	-1.9961	1
TRINITY_DN31998_c0_g1_m.19560	172	K	Rhodanese-like domain-containing protein 4, chloroplastic OS=Arabidopsis thaliana OX=3702 GN=STR4 PE=1 SV=2	STR4	1	4.32069e-25	163.09	AVSVVYK(1)GEDK	2	-3.1785	3
TRINITY_DN31998_c0_g1_m.19560	181	K	Rhodanese-like domain-containing protein 4, chloroplastic OS=Arabidopsis thaliana OX=3702 GN=STR4 PE=1 SV=2	STR4	0.99999	0.00546002	104.39	GEDKPGFLK(1)K	2	-1.7036	1
TRINITY_DN31998_c0_g1_m.19560	328	K	Rhodanese-like domain-containing protein 4, chloroplastic OS=Arabidopsis thaliana OX=3702 GN=STR4 PE=1 SV=2	STR4	1	3.0663e-32	173.07	QLDEFLNTK(1)VAPK	2	-1.6141	2
TRINITY_DN31998_c0_g1_m.19560	165	K	Rhodanese-like domain-containing protein 4, chloroplastic OS=Arabidopsis thaliana OX=3702 GN=STR4 PE=1 SV=2	STR4	1	0.000337297	103.8	K(1)AVSVVYK	2	-3.4782	1
TRINITY_DN31998_c0_g1_m.19560	332	K	Rhodanese-like domain-containing protein 4, chloroplastic OS=Arabidopsis thaliana OX=3702 GN=STR4 PE=1 SV=2	STR4	1	0.0251667	51.531	VAPK(1)ELVDDLK	2	-2.5476	1
TRINITY_DN31998_c0_g1_m.19560	307	K	Rhodanese-like domain-containing protein 4, chloroplastic OS=Arabidopsis thaliana OX=3702 GN=STR4 PE=1 SV=2	STR4	1	0.00650862	109.36	K(1)LLFAEDR	2	-2.4993	1
TRINITY_DN31998_c0_g1_m.19560	224	K	Rhodanese-like domain-containing protein 4, chloroplastic OS=Arabidopsis thaliana OX=3702 GN=STR4 PE=1 SV=2	STR4	1	0.00440342	63.212	AAYAIK(1)DGAEGPR	2	-1.2455	1
TRINITY_DN31998_c0_g1_m.19560	176	K	Rhodanese-like domain-containing protein 4, chloroplastic OS=Arabidopsis thaliana OX=3702 GN=STR4 PE=1 SV=2	STR4	1	0.0112797	62.969	GEDK(1)PGFLK	2	-2.9221	1
TRINITY_DN32019_c0_g1_m.19598	326	K	Cystathionine beta-lyase, chloroplastic OS=Arabidopsis thaliana OX=3702 GN=At3g57050 PE=1 SV=1	At3g57050	1	0.0260147	56.014	GIK(1)TMALR	2	-4.5619	1
TRINITY_DN32031_c0_g1_m.19628	17	K	Glucose-6-phosphate isomerase, cytosolic OS=Arabidopsis thaliana OX=3702 GN=PGIC PE=1 SV=1	PGIC	1	0.00074528	117.99	DLK(1)GHVQEIK	2	-1.6393	1
TRINITY_DN32033_c0_g1_m.19630	417	K	ATP sulfurylase 2 OS=Arabidopsis thaliana OX=3702 GN=APS2 PE=1 SV=1	APS2	1	0.015963	57.032	VAAYDTVQK(1)K	2	-3.3326	1
TRINITY_DN32039_c0_g1_m.19642	283	K	Proline--tRNA ligase, chloroplastic/mitochondrial OS=Arabidopsis thaliana OX=3702 GN=OVA6 PE=2 SV=1	OVA6	1	0.0014089	41.499	K(1)ALQAGTSHNLGQNFSR	3	-3.0154	1
TRINITY_DN32046_c1_g1_m.19654	284	K	plant/T7N9-9 protein [Medicago truncatula]		1	0.00184723	74.849	NIK(1)SLNQFIEK	2	-1.5151	1
TRINITY_DN32053_c0_g1_m.19675	104	K	Protein TIC 62, chloroplastic OS=Pisum sativum OX=3888 GN=TIC62 PE=1 SV=2	TIC62	1	0.00844086	66.087	ELLK(1)LGFR	2	-4.2155	1
TRINITY_DN32053_c0_g1_m.19675	127	K	Protein TIC 62, chloroplastic OS=Pisum sativum OX=3888 GN=TIC62 PE=1 SV=2	TIC62	1	0.00101414	120.33	TLVQSVK(1)QLK	2	-1.1183	1
TRINITY_DN32053_c0_g1_m.19675	130	K	Protein TIC 62, chloroplastic OS=Pisum sativum OX=3888 GN=TIC62 PE=1 SV=2	TIC62	1	1.33651e-95	212.69	QLK(1)LNNENAGGETQPVEK	2	-0.26327	1
TRINITY_DN32053_c0_g1_m.19675	340	K	Protein TIC 62, chloroplastic OS=Pisum sativum OX=3888 GN=TIC62 PE=1 SV=2	TIC62	1	4.2517e-05	94.66	PIVFSPK(1)ESSAVK	2	-2.5104	1
TRINITY_DN32083_c2_g1_m.19748	123	K	Pyruvate dehydrogenase E1 component subunit alpha-1, mitochondrial OS=Arabidopsis thaliana OX=3702 GN=E1 ALPHA PE=1 SV=2	E1	1	1.91937e-05	140.05	MEIAADSLYK(1)AK	2	-1.7963	5
TRINITY_DN32083_c2_g1_m.19748	363	K	Pyruvate dehydrogenase E1 component subunit alpha-1, mitochondrial OS=Arabidopsis thaliana OX=3702 GN=E1 ALPHA PE=1 SV=2	E1	1	3.72156e-07	126.48	K(1)LILAHDIATEK	2	-3.1847	3
TRINITY_DN32083_c2_g1_m.19748	393	K	Pyruvate dehydrogenase E1 component subunit alpha-1, mitochondrial OS=Arabidopsis thaliana OX=3702 GN=E1 ALPHA PE=1 SV=2	E1	1	1.10016e-05	122.51	KEVDEAIAK(1)AK	2	-1.7911	1
TRINITY_DN32083_c2_g1_m.19748	280	K	Pyruvate dehydrogenase E1 component subunit alpha-1, mitochondrial OS=Arabidopsis thaliana OX=3702 GN=E1 ALPHA PE=1 SV=2	E1	1	0.0115285	83.623	AAK(1)SPAYYK	2	-2.3934	1
TRINITY_DN32083_c2_g1_m.19748	374	K	Pyruvate dehydrogenase E1 component subunit alpha-1, mitochondrial OS=Arabidopsis thaliana OX=3702 GN=E1 ALPHA PE=1 SV=2	E1	1	5.17822e-69	186.56	LILAHDIATEK(1)ELK	2	-1.0898	4
TRINITY_DN32083_c2_g1_m.19748	151	K	Pyruvate dehydrogenase E1 component subunit alpha-1, mitochondrial OS=Arabidopsis thaliana OX=3702 GN=E1 ALPHA PE=1 SV=2	E1	1	0.000637148	100.84	K(1)DAIITAYR	2	-3.2436	1
TRINITY_DN32110_c0_g1_m.19807	495	K	Malonate--CoA ligase OS=Arabidopsis thaliana OX=3702 GN=AAE13 PE=1 SV=2	AAE13	1	2.65733e-15	148.9	TSADIMK(1)VGGYK	2	-2.3401	3
TRINITY_DN32110_c0_g1_m.19807	590	K	Malonate--CoA ligase OS=Arabidopsis thaliana OX=3702 GN=AAE13 PE=1 SV=2	AAE13	1	0.013431	93.561	NAMGK(1)VNK	2	-3.0982	4
TRINITY_DN32117_c0_g1_m.19819	186	K	Isocitrate dehydrogenase [NADP], chloroplastic/mitochondrial OS=Arabidopsis thaliana OX=3702 GN=At5g14590 PE=1 SV=1	At5g14590	1	0.0122223	74.486	EPILCK(1)NIPR	2	-3.0164	1
TRINITY_DN32117_c0_g1_m.19819	264	K	Isocitrate dehydrogenase [NADP], chloroplastic/mitochondrial OS=Arabidopsis thaliana OX=3702 GN=At5g14590 PE=1 SV=1	At5g14590	1	0.00818345	72.846	AFAK(1)SSMLLAFEK	2	-2.4276	1
TRINITY_DN32117_c0_g1_m.19819	222	K	Isocitrate dehydrogenase [NADP], chloroplastic/mitochondrial OS=Arabidopsis thaliana OX=3702 GN=At5g14590 PE=1 SV=1	At5g14590	1	3.30912e-09	101.82	ATDTIIEGPGK(1)LK	2	-1.3122	1
TRINITY_DN32146_c0_g1_m.19877	559	K	Heat shock 70 kDa protein, mitochondrial OS=Phaseolus vulgaris OX=3885 PE=2 SV=1		1	0.0247868	42.446	SSGGLSDDEIEK(1)MVK	2	-3.5278	1
TRINITY_DN32146_c0_g1_m.19877	562	K	Heat shock 70 kDa protein, mitochondrial OS=Phaseolus vulgaris OX=3885 PE=2 SV=1		1	0.00133459	90.142	MVK(1)EAELHAQK	2	-1.4163	2
TRINITY_DN32146_c0_g1_m.19877	370	K	Heat shock 70 kDa protein, mitochondrial OS=Phaseolus vulgaris OX=3885 PE=2 SV=1		1	1.20886e-09	153.33	NCLK(1)DANISIK	2	-1.526	1
TRINITY_DN32146_c0_g1_m.19877	630	K	Heat shock 70 kDa protein, mitochondrial OS=Phaseolus vulgaris OX=3885 PE=2 SV=1		1	7.83869e-05	80.623	TAMAGDNIDEIK(1)GK	2	-2.5041	2
TRINITY_DN32146_c0_g1_m.19877	138	K	Heat shock 70 kDa protein, mitochondrial OS=Phaseolus vulgaris OX=3885 PE=2 SV=1		1	0.0194137	67.903	EMK(1)MVPYK	2	-2.4352	2
TRINITY_DN32146_c0_g1_m.19877	540	K	Heat shock 70 kDa protein, mitochondrial OS=Phaseolus vulgaris OX=3885 PE=2 SV=1		0.999998	3.30207e-06	110.58	DKATGK(1)EQQITIR	2	-1.3433	1
TRINITY_DN32146_c0_g1_m.19877	638	K	Heat shock 70 kDa protein, mitochondrial OS=Phaseolus vulgaris OX=3885 PE=2 SV=1		1	0.0022608	94.804	LDAANK(1)AVSK	2	-1.662	1
TRINITY_DN32146_c0_g1_m.19877	135	K	Heat shock 70 kDa protein, mitochondrial OS=Phaseolus vulgaris OX=3885 PE=2 SV=1		1	1.83774e-09	151.66	RFDDPQTQK(1)EMK	2	-1.8456	2
TRINITY_DN32146_c0_g1_m.19877	121	K	Heat shock 70 kDa protein, mitochondrial OS=Phaseolus vulgaris OX=3885 PE=2 SV=1		1	3.80791e-05	78.864	QAVTNPTNTVFGTK(1)R	2	-1.7701	1
TRINITY_DN32146_c0_g1_m.19877	184	K	Heat shock 70 kDa protein, mitochondrial OS=Phaseolus vulgaris OX=3885 PE=2 SV=1		1	5.52763e-07	110.52	ETAEAYLGK(1)SISK	2	-3.328	1
TRINITY_DN32146_c0_g1_m.19877	366	K	Heat shock 70 kDa protein, mitochondrial OS=Phaseolus vulgaris OX=3885 PE=2 SV=1		1	0.0165046	60.892	APCK(1)NCLK	2	-3.1253	2
TRINITY_DN32146_c0_g1_m.19877	106	K	Heat shock 70 kDa protein, mitochondrial OS=Phaseolus vulgaris OX=3885 PE=2 SV=1		1	0.00449567	76.572	GELLVGTPAK(1)R	2	-2.4249	1
TRINITY_DN32149_c2_g1_m.19884	189	K	CBBY-like protein OS=Arabidopsis thaliana OX=3702 GN=CBBY PE=1 SV=1	CBBY	1	0.000816403	103.8	K(1)LLPLRPGVAK	2	-2.1121	1
TRINITY_DN32149_c2_g1_m.19884	239	K	CBBY-like protein OS=Arabidopsis thaliana OX=3702 GN=CBBY PE=1 SV=1	CBBY	1	0.000390548	108.93	IK(1)IFAGDVVPR	2	-3.6077	1
TRINITY_DN32149_c2_g1_m.19884	168	K	CBBY-like protein OS=Arabidopsis thaliana OX=3702 GN=CBBY PE=1 SV=1	CBBY	1	0.00944666	90.263	K(1)EFIASLHK	2	-1.5311	1
TRINITY_DN32149_c2_g1_m.19884	176	K	CBBY-like protein OS=Arabidopsis thaliana OX=3702 GN=CBBY PE=1 SV=1	CBBY	1	0.00274555	104.39	EFIASLHK(1)R	2	-2.4247	3
TRINITY_DN32163_c0_g1_m.19913	104	K	Aspartate aminotransferase 3, chloroplastic OS=Arabidopsis thaliana OX=3702 GN=ASP3 PE=1 SV=1	ASP3	1	0.00376063	56.202	TEEGK(1)PLVLNVVR	2	-1.793	1
TRINITY_DN32182_c0_g1_m.19944	461	K	Aldehyde dehydrogenase family 2 member B4, mitochondrial OS=Arabidopsis thaliana OX=3702 GN=ALDH2B4 PE=1 SV=1	ALDH2B4	1	0.00836743	78.178	EIDEVIK(1)R	2	-3.9004	1
TRINITY_DN32182_c0_g1_m.19944	380	K	Aldehyde dehydrogenase family 2 member B4, mitochondrial OS=Arabidopsis thaliana OX=3702 GN=ALDH2B4 PE=1 SV=1	ALDH2B4	1	1.75563e-27	117.41	K(1)GIEQGPQIDSEQFK	2	-0.82927	2
TRINITY_DN32182_c0_g1_m.19944	394	K	Aldehyde dehydrogenase family 2 member B4, mitochondrial OS=Arabidopsis thaliana OX=3702 GN=ALDH2B4 PE=1 SV=1	ALDH2B4	1	1.95351e-70	241.56	GIEQGPQIDSEQFK(1)K	2	-2.0209	3
TRINITY_DN32182_c0_g1_m.19944	454	K	Aldehyde dehydrogenase family 2 member B4, mitochondrial OS=Arabidopsis thaliana OX=3702 GN=ALDH2B4 PE=1 SV=1	ALDH2B4	1	0.000118168	117.3	FK(1)EIDEVIK	2	-2.7086	1
TRINITY_DN32188_c0_g4_m.19962	339	K	Chloroplast envelope quinone oxidoreductase homolog OS=Arabidopsis thaliana OX=3702 GN=CEQORH PE=1 SV=1	CEQORH	1	0.0158151	56.202	TVIDSK(1)HPLSK	2	-2.9536	1
TRINITY_DN32188_c0_g4_m.19962	351	K	Chloroplast envelope quinone oxidoreductase homolog OS=Arabidopsis thaliana OX=3702 GN=CEQORH PE=1 SV=1	CEQORH	1	9.58467e-05	88.42	AEDAWAK(1)SIDGHATGK	2	-0.26153	1
TRINITY_DN32252_c1_g1_m.20119	174	K	30S ribosomal protein S10, chloroplastic OS=Mesembryanthemum crystallinum OX=3544 GN=RPS10 PE=2 SV=1	RPS10	1	0.00580688	49.487	NTNAK(1)TMGPVPLPTK	2	-0.79866	1
TRINITY_DN32253_c1_g1_m.20121	234	K	Phosphomannomutase/phosphoglucomutase OS=Pseudomonas putida (strain ATCC 47054 / DSM 6125 / NCIMB 11950 / KT2440) OX=160488 GN=algC PE=3 SV=1	algC	1	0.0243468	57.032	ADIK(1)DILER	2	-2.8613	1
TRINITY_DN32253_c1_g1_m.20121	546	K	Phosphomannomutase/phosphoglucomutase OS=Pseudomonas putida (strain ATCC 47054 / DSM 6125 / NCIMB 11950 / KT2440) OX=160488 GN=algC PE=3 SV=1	algC	1	3.31021e-05	108.2	LLENSVDSDHK(1)LQK	2	-0.77585	1
TRINITY_DN32253_c1_g1_m.20121	230	K	Phosphomannomutase/phosphoglucomutase OS=Pseudomonas putida (strain ATCC 47054 / DSM 6125 / NCIMB 11950 / KT2440) OX=160488 GN=algC PE=3 SV=1	algC	1	2.62354e-12	99.589	FFTNSGGLGK(1)ADIK	2	-1.3081	1
TRINITY_DN32264_c0_g1_m.20154	55	K	Chaperonin CPN60-2, mitochondrial OS=Cucurbita maxima OX=3661 GN=CPN60-2 PE=1 SV=1	CPN60-2	1	0.00155959	58.476	SSIELSTSDYDK(1)GK	2	0.55378	1
TRINITY_DN32264_c0_g2_m.20155	308	K	Chaperonin CPN60-2, mitochondrial OS=Cucurbita maxima OX=3661 GN=CPN60-2 PE=1 SV=1	CPN60-2	1	0.00143717	50.09	VCAIK(1)APGFGENR	2	0.23517	1
TRINITY_DN32264_c0_g2_m.20155	273	K	Chaperonin CPN60-2, mitochondrial OS=Cucurbita maxima OX=3661 GN=CPN60-2 PE=1 SV=1	CPN60-2	1	0.000958636	117.18	VLELALK(1)R	2	-4.7004	2
TRINITY_DN32264_c0_g2_m.20155	303	K	Chaperonin CPN60-2, mitochondrial OS=Cucurbita maxima OX=3661 GN=CPN60-2 PE=1 SV=1	CPN60-2	1	0.0233436	45.489	AGVK(1)VCAIK	2	-4.7422	1
TRINITY_DN32264_c0_g2_m.20155	202	K	Chaperonin CPN60-2, mitochondrial OS=Cucurbita maxima OX=3661 GN=CPN60-2 PE=1 SV=1	CPN60-2	1	0.00993756	68.548	VGK(1)EGVITISDGK	2	-1.6839	1
TRINITY_DN32264_c0_g2_m.20155	79	K	Chaperonin CPN60-2, mitochondrial OS=Cucurbita maxima OX=3661 GN=CPN60-2 PE=1 SV=1	CPN60-2	1	1.08966e-12	94.507	NVVLEQSYGAPK(1)VTK	2	-2.3075	1
TRINITY_DN32264_c0_g2_m.20155	195	K	Chaperonin CPN60-2, mitochondrial OS=Cucurbita maxima OX=3661 GN=CPN60-2 PE=1 SV=1	CPN60-2	1	0.000301403	117.99	EIGELIAK(1)AMEK	2	-1.7986	3
TRINITY_DN32264_c0_g2_m.20156	49	K	Chaperonin CPN60-2, mitochondrial OS=Cucurbita maxima OX=3661 GN=CPN60-2 PE=1 SV=1	CPN60-2	0.993676	7.74189e-27	148.69	SAIENTTADYDK(0.006)EK(0.994)LQER	2	0.69708	2
TRINITY_DN32264_c0_g2_m.20156	113	K	Chaperonin CPN60-2, mitochondrial OS=Cucurbita maxima OX=3661 GN=CPN60-2 PE=1 SV=1	CPN60-2	1	3.04553e-07	126.48	ELEK(1)LPTANFDQK	2	-1.5243	1
TRINITY_DN32299_c0_g1_m.20228	515	K	Glutamate--tRNA ligase, chloroplastic/mitochondrial OS=Arabidopsis thaliana OX=3702 GN=OVA3 PE=1 SV=1	OVA3	1	0.0367999	40.203	WVK(1)SFGK	2	-4.2319	1
TRINITY_DN32312_c0_g1_m.20261	81	K	hAT transposon superfamily [Arabidopsis thaliana]		1	0.0112483	47.361	K(1)QK(1)VDQAVALVNDR	2	-15.471	1
TRINITY_DN32312_c0_g1_m.20261	79	K	hAT transposon superfamily [Arabidopsis thaliana]		1	0.0112483	47.361	K(1)QK(1)VDQAVALVNDR	2	-15.471	1
TRINITY_DN32318_c0_g2_m.20275	291	K	Dolichyl-diphosphooligosaccharide--protein glycosyltransferase 48 kDa subunit OS=Arabidopsis thaliana OX=3702 GN=OST48 PE=2 SV=1	OST48	1	0.0311535	47.349	GHLK(1)AVNVR	2	-4.1609	1
TRINITY_DN32322_c0_g1_m.20281	61	K	Betaine aldehyde dehydrogenase 2, mitochondrial OS=Arabidopsis thaliana OX=3702 GN=ALDH10A9 PE=1 SV=1	ALDH10A9	1	0.0123802	41.824	K(1)TDWASAPGAVR	2	-3.8398	1
TRINITY_DN32350_c0_g1_m.20356	51	K	Probable aldehyde dehydrogenase OS=Linum usitatissimum OX=4006 GN=FIS1 PE=2 SV=1	FIS1	1	0.0095376	72.922	AMNK(1)LLLEANPR	2	-1.865	2
TRINITY_DN32350_c0_g1_m.20357	128	K	Probable aldehyde dehydrogenase OS=Linum usitatissimum OX=4006 GN=FIS1 PE=2 SV=1	FIS1	1	1.20553e-06	86.135	VAEIDEK(1)GTQPFVESLSK	2	-0.61653	1
TRINITY_DN32350_c0_g1_m.20357	173	K	Probable aldehyde dehydrogenase OS=Linum usitatissimum OX=4006 GN=FIS1 PE=2 SV=1	FIS1	1	0.00644328	65.408	AAHMLSQPK(1)VSDFFTR	3	-3.1581	1
TRINITY_DN32363_c0_g1_m.20385	68	K	Outer envelope pore protein 16, chloroplastic OS=Pisum sativum OX=3888 GN=OEP16 PE=1 SV=1	OEP16	1	0.00606772	99.34	AAAEDAYHMVK(1)K	2	-0.90204	1
TRINITY_DN32374_c1_g10_m.20413	436	K	Serine--tRNA ligase OS=Helianthus annuus OX=4232 PE=2 SV=1		0.995549	0.0357252	66.664	TFLPFK(0.996)TK(0.004)PASETK	3	-3.634	1
TRINITY_DN32374_c1_g10_m.20413	14	K	Serine--tRNA ligase OS=Helianthus annuus OX=4232 PE=2 SV=1		1	0.00459532	84.309	EEK(1)GHNPELIR	2	-3.0078	2
TRINITY_DN32424_c0_g1_m.20522	113	K	Fructose-bisphosphate aldolase 3, chloroplastic OS=Arabidopsis thaliana OX=3702 GN=FBA3 PE=1 SV=1	FBA3	1	7.00843e-12	90.306	GILAIDESNATCGK(1)R	2	-0.64165	1
TRINITY_DN32453_c0_g2_m.20584	273	K	Glycerol-3-phosphate acyltransferase, chloroplastic OS=Cucumis sativus OX=3659 PE=2 SV=1		1	0.0241549	69.716	NLLCVYSK(1)K	2	-3.0562	1
TRINITY_DN32471_c0_g1_m.20624	82	K	Phenylalanine--tRNA ligase, chloroplastic/mitochondrial OS=Arabidopsis thaliana OX=3702 GN=At3g58140 PE=1 SV=1	At3g58140	1	0.000213878	110.22	LIDNFTNK(1)K	2	-1.1773	1
TRINITY_DN32498_c0_g1_m.20682	667	K	Protein TOC75-3, chloroplastic OS=Arabidopsis thaliana OX=3702 GN=TOC75-3 PE=1 SV=1	TOC75-3	1	0.00569425	48.701	FFQLK(1)QVEEGPGK	2	-0.88191	1
TRINITY_DN32498_c0_g1_m.20682	755	K	Protein TOC75-3, chloroplastic OS=Arabidopsis thaliana OX=3702 GN=TOC75-3 PE=1 SV=1	TOC75-3	1	0.00223262	72.365	DVK(1)GNPTEVYR	2	-0.27224	1
TRINITY_DN32511_c0_g1_m.20713	36	K	Ribosome-binding ATPase YchF OS=Bacillus subtilis (strain 168) OX=224308 GN=ychF PE=2 SV=1	ychF	1	0.0071304	41.824	IQQALMDGK(1)PAR	2	-3.4248	1
TRINITY_DN32511_c0_g1_m.20713	48	K	Ribosome-binding ATPase YchF OS=Bacillus subtilis (strain 168) OX=224308 GN=ychF PE=2 SV=1	ychF	1	0.000178239	63.212	SVTLTDFEK(1)EAVK	2	-3.1023	1
TRINITY_DN32518_c0_g1_m.20732	239	K	Proteasome subunit alpha type-4 OS=Spinacia oleracea OX=3562 GN=PAC1 PE=2 SV=1	PAC1	1	2.67721e-05	112.7	LLVK(1)SGVTQPAAETS	2	-2.9031	1
TRINITY_DN32518_c0_g1_m.20732	54	K	Proteasome subunit alpha type-4 OS=Spinacia oleracea OX=3562 GN=PAC1 PE=2 SV=1	PAC1	1	0.00735409	78.864	VTSK(1)LLQTSTSTEK	2	-2.0271	1
TRINITY_DN32588_c0_g1_m.20889	412	K	Phosphoglycerate kinase, chloroplastic OS=Nicotiana tabacum OX=4097 PE=2 SV=1		1	5.06056e-06	131.22	FAVGTEAIAK(1)K	2	-3.5551	2
TRINITY_DN32588_c0_g1_m.20889	328	K	Phosphoglycerate kinase, chloroplastic OS=Nicotiana tabacum OX=4097 PE=2 SV=1		1	0.00211838	74.849	LGLATSLLEK(1)AK	2	-1.8944	1
TRINITY_DN32588_c0_g1_m.20889	207	K	Phosphoglycerate kinase, chloroplastic OS=Nicotiana tabacum OX=4097 PE=2 SV=1		0.999984	0.000274387	92.747	FYKEEEKNDPEYAK(1)K	3	-1.0583	1
TRINITY_DN32588_c0_g1_m.20889	273	K	Phosphoglycerate kinase, chloroplastic OS=Nicotiana tabacum OX=4097 PE=2 SV=1		1	2.44542e-20	153.52	RPFAAIVGGSK(1)VSSK	2	-1.926	5
TRINITY_DN32588_c0_g1_m.20889	236	K	Phosphoglycerate kinase, chloroplastic OS=Nicotiana tabacum OX=4097 PE=2 SV=1		1	0.00522754	75.474	AHASTEGVTK(1)FLK	2	-3.3763	1
TRINITY_DN32588_c0_g1_m.20889	129	K	Phosphoglycerate kinase, chloroplastic OS=Nicotiana tabacum OX=4097 PE=2 SV=1		1	0.0137803	50.314	HLIQNGAK(1)VILSSHLGR	3	-1.7188	1
TRINITY_DN32588_c0_g1_m.20889	121	K	Phosphoglycerate kinase, chloroplastic OS=Nicotiana tabacum OX=4097 PE=2 SV=1		1	5.24315e-21	150.21	AAIPTIK(1)HLIQNGAK	2	-3.0954	7
TRINITY_DN32588_c0_g1_m.20889	87	K	Phosphoglycerate kinase, chloroplastic OS=Nicotiana tabacum OX=4097 PE=2 SV=1		1	3.98177e-07	129.69	SVGDLTAANLK(1)GK	2	-1.5663	1
TRINITY_DN32588_c0_g1_m.20889	413	K	Phosphoglycerate kinase, chloroplastic OS=Nicotiana tabacum OX=4097 PE=2 SV=1		1	0.00409504	119.07	K(1)LADLSGK	2	-4.4622	1
TRINITY_DN32588_c0_g1_m.20889	200	K	Phosphoglycerate kinase, chloroplastic OS=Nicotiana tabacum OX=4097 PE=2 SV=1		0.999966	3.51658e-11	110.58	FYKEEEK(1)NDPEYAK	2	-2.0685	1
TRINITY_DN32588_c0_g1_m.20889	196	K	Phosphoglycerate kinase, chloroplastic OS=Nicotiana tabacum OX=4097 PE=2 SV=1		1	3.06358e-26	185.9	FYK(1)EEEKNDPEYAK	3	-2.097	2
TRINITY_DN32588_c0_g1_m.20889	76	K	Phosphoglycerate kinase, chloroplastic OS=Nicotiana tabacum OX=4097 PE=2 SV=1		1	8.16716e-41	223.96	K(1)SVGDLTAANLK	2	-1.3689	2
TRINITY_DN32604_c2_g3_m.20929	559	K	Heat shock cognate protein 80 OS=Solanum lycopersicum OX=4081 GN=HSC80 PE=2 SV=1	HSC80	1	0.00990863	65.156	VIK(1)DVLGDR	2	-3.68	1
TRINITY_DN32604_c2_g3_m.20929	426	K	Heat shock cognate protein 80 OS=Solanum lycopersicum OX=4081 GN=HSC80 PE=2 SV=1	HSC80	1	0.00254079	54.436	FYESFSK(1)NLK	2	-0.78279	1
TRINITY_DN32604_c2_g3_m.20929	452	K	Heat shock cognate protein 80 OS=Solanum lycopersicum OX=4081 GN=HSC80 PE=2 SV=1	HSC80	1	2.89254e-12	128.41	YHSTK(1)SGDELTSLK	2	-0.35126	2
TRINITY_DN32604_c2_g3_m.20929	390	K	Heat shock cognate protein 80 OS=Solanum lycopersicum OX=4081 GN=HSC80 PE=2 SV=1	HSC80	1	0.00877986	47.349	EMLQQNK(1)ILK	2	-1.6058	1
TRINITY_DN32604_c2_g3_m.20929	429	K	Heat shock cognate protein 80 OS=Solanum lycopersicum OX=4081 GN=HSC80 PE=2 SV=1	HSC80	1	3.50606e-05	99.174	NLK(1)LGIHEDSQNK	2	-0.81692	1
TRINITY_DN32604_c2_g3_m.20929	439	K	Heat shock cognate protein 80 OS=Solanum lycopersicum OX=4081 GN=HSC80 PE=2 SV=1	HSC80	1	0.000148191	96.946	LGIHEDSQNK(1)NK	2	-2.6837	1
TRINITY_DN32604_c2_g3_m.20929	66	K	Heat shock cognate protein 80 OS=Solanum lycopersicum OX=4081 GN=HSC80 PE=2 SV=1	HSC80	1	0.00994043	67.464	FESLTDK(1)SK	2	-3.2698	1
TRINITY_DN32604_c2_g3_m.20929	529	K	Heat shock cognate protein 80 OS=Solanum lycopersicum OX=4081 GN=HSC80 PE=2 SV=1	HSC80	1	0.00639607	65.404	LVSATK(1)EGLK	2	-3.117	1
TRINITY_DN32604_c2_g3_m.20929	275	K	Heat shock cognate protein 80 OS=Solanum lycopersicum OX=4081 GN=HSC80 PE=2 SV=1	HSC80	1	3.98084e-07	103.87	EVSHEWSLVNK(1)QK	2	-1.4495	1
TRINITY_DN32604_c2_g3_m.20929	493	K	Heat shock cognate protein 80 OS=Solanum lycopersicum OX=4081 GN=HSC80 PE=2 SV=1	HSC80	1	0.0145033	55.754	AVENSPFLEK(1)LK	2	-0.95875	1
TRINITY_DN32618_c0_g1_m.20962	47	K	Hexokinase-1 OS=Spinacia oleracea OX=3562 GN=HXK1 PE=2 SV=1	HXK1	1	0.000263154	92.428	EFEEK(1)SATPIAK	2	-2.5193	1
TRINITY_DN32621_c0_g1_m.20967	307	K	Protein TIC 22, chloroplastic OS=Arabidopsis thaliana OX=3702 GN=TIC22 PE=1 SV=1	TIC22	1	8.66441e-07	119.55	SYSQHIQDVSK(1)K	2	-2.5278	1
TRINITY_DN32623_c0_g1_m.20970	401	K	Chaperonin CPN60-like 2, mitochondrial OS=Arabidopsis thaliana OX=3702 GN=At3g13860 PE=1 SV=2	At3g13860	1	0.00472506	83.775	LAK(1)LSGGVAVFK	2	-2.9961	2
TRINITY_DN32623_c0_g1_m.20970	272	K	Chaperonin CPN60-like 2, mitochondrial OS=Arabidopsis thaliana OX=3702 GN=At3g13860 PE=1 SV=2	At3g13860	1	0.0277327	67.903	VLESAVK(1)K	2	-3.2505	1
TRINITY_DN32623_c0_g1_m.20970	88	K	Chaperonin CPN60-like 2, mitochondrial OS=Arabidopsis thaliana OX=3702 GN=At3g13860 PE=1 SV=2	At3g13860	1	0.00913677	67.507	DGVTVAK(1)SIK	2	-3.3077	1
TRINITY_DN32623_c0_g1_m.20970	307	K	Chaperonin CPN60-like 2, mitochondrial OS=Arabidopsis thaliana OX=3702 GN=At3g13860 PE=1 SV=2	At3g13860	1	0.00143717	50.09	VCAIK(1)APGFGENR	2	0.23517	1
TRINITY_DN32623_c0_g1_m.20970	394	K	Chaperonin CPN60-like 2, mitochondrial OS=Arabidopsis thaliana OX=3702 GN=At3g13860 PE=1 SV=2	At3g13860	0.99947	1.768e-06	134.2	STALFDK(0.001)EK(0.999)AQER	2	-1.1388	2
TRINITY_DN32671_c0_g1_m.21083	171	K	Proteasome subunit alpha type-2-A OS=Arabidopsis thaliana OX=3702 GN=PAB1 PE=1 SV=1	PAB1	1	0.0271185	51.872	NVSNAK(1)TFLEK	2	-2.1241	1
TRINITY_DN32676_c0_g3_m.21096	296	K	Organellar oligopeptidase A, chloroplastic/mitochondrial OS=Arabidopsis thaliana OX=3702 GN=OOP PE=1 SV=1	OOP	1	0.00124956	76.85	FEENVLDATK(1)K	2	-2.7685	1
TRINITY_DN32676_c0_g3_m.21096	214	K	Organellar oligopeptidase A, chloroplastic/mitochondrial OS=Arabidopsis thaliana OX=3702 GN=OOP PE=1 SV=1	OOP	1	8.99068e-06	90.142	SAIEEVQPEK(1)VK	2	-3.7536	1
TRINITY_DN32680_c0_g2_m.21108	81	K	Hydroxymethylglutaryl-CoA lyase, mitochondrial OS=Arabidopsis thaliana OX=3702 GN=HMGCL PE=1 SV=2	HMGCL	1	0.00774917	104.76	FTNK(1)VLR	2	-4.8315	1
TRINITY_DN32680_c0_g2_m.21108	216	K	Hydroxymethylglutaryl-CoA lyase, mitochondrial OS=Arabidopsis thaliana OX=3702 GN=HMGCL PE=1 SV=2	HMGCL	1	0.0139875	96.51	K(1)LTIPVR	2	-4.8703	1
TRINITY_DN32680_c0_g2_m.21108	105	K	Hydroxymethylglutaryl-CoA lyase, mitochondrial OS=Arabidopsis thaliana OX=3702 GN=HMGCL PE=1 SV=2	HMGCL	1	0.0269754	41.317	DGLQNEK(1)HIIPTAIK	2	-0.90673	1
TRINITY_DN32685_c0_g1_m.21114	170	K	Probable chalcone--flavonone isomerase 3 OS=Arabidopsis thaliana OX=3702 GN=CHI3 PE=1 SV=1	CHI3	1	5.59136e-12	115.35	HK(1)VENANVVETIQK	2	0.48649	1
TRINITY_DN32685_c0_g1_m.21114	93	K	Probable chalcone--flavonone isomerase 3 OS=Arabidopsis thaliana OX=3702 GN=CHI3 PE=1 SV=1	CHI3	1	0.0260147	47.349	IVVIK(1)ELK	2	-3.2302	1
TRINITY_DN32685_c2_g2_m.21118	269	K	ATP-dependent 6-phosphofructokinase 4, chloroplastic OS=Arabidopsis thaliana OX=3702 GN=PFK4 PE=1 SV=1	PFK4	1	0.0027354	55.235	VTETQNTVK(1)LR	2	-1.9499	1
TRINITY_DN32689_c0_g1_m.21124	527	K	Protein disulfide isomerase-like 1-6 OS=Arabidopsis thaliana OX=3702 GN=PDIL1-6 PE=2 SV=1	PDIL1-6	1	0.0105626	69.915	DLAGSINK(1)HLK	2	-3.623	1
TRINITY_DN32737_c0_g1_m.21242	71	K	Adenine nucleotide transporter BT1, chloroplastic/mitochondrial OS=Arabidopsis thaliana OX=3702 GN=BT1 PE=1 SV=1	BT1	1	0.0190538	63.301	LPNAK(1)PYMK	2	-8.8091	1
TRINITY_DN32770_c0_g1_m.21328	492	K	Glycine--tRNA ligase, mitochondrial 1 OS=Arabidopsis thaliana OX=3702 GN=At1g29880 PE=1 SV=1	At1g29880	1	0.00888257	110.22	K(1)ELGLAFK	2	-4.9434	1
TRINITY_DN32770_c0_g1_m.21328	631	K	Glycine--tRNA ligase, mitochondrial 1 OS=Arabidopsis thaliana OX=3702 GN=At1g29880 PE=1 SV=1	At1g29880	1	7.68707e-08	99.276	DISK(1)SLTAGGISHK	2	-0.98287	1
TRINITY_DN32770_c0_g1_m.21328	249	K	Glycine--tRNA ligase, mitochondrial 1 OS=Arabidopsis thaliana OX=3702 GN=At1g29880 PE=1 SV=1	At1g29880	1	0.00503015	64.266	IK(1)EYGITAPDTK	2	-2.3341	1
TRINITY_DN32770_c0_g1_m.21328	651	K	Glycine--tRNA ligase, mitochondrial 1 OS=Arabidopsis thaliana OX=3702 GN=At1g29880 PE=1 SV=1	At1g29880	1	0.00104413	102.55	IDITGTSIGK(1)R	2	-1.9785	1
TRINITY_DN32770_c0_g1_m.21328	465	K	Glycine--tRNA ligase, mitochondrial 1 OS=Arabidopsis thaliana OX=3702 GN=At1g29880 PE=1 SV=1	At1g29880	1	2.27575e-28	179.21	AHTDK(1)SGIALVAAEK	2	-1.5673	1
TRINITY_DN32770_c0_g1_m.21328	591	K	Glycine--tRNA ligase, mitochondrial 1 OS=Arabidopsis thaliana OX=3702 GN=At1g29880 PE=1 SV=1	At1g29880	1	0.0258167	42.446	PSK(1)AGDEQLNVFR	2	0.63931	1
TRINITY_DN32770_c0_g1_m.21328	499	K	Glycine--tRNA ligase, mitochondrial 1 OS=Arabidopsis thaliana OX=3702 GN=At1g29880 PE=1 SV=1	At1g29880	1	0.00574024	69.915	ELGLAFK(1)GSQK	2	-3.3109	1
TRINITY_DN32770_c0_g1_m.21328	214	K	Glycine--tRNA ligase, mitochondrial 1 OS=Arabidopsis thaliana OX=3702 GN=At1g29880 PE=1 SV=1	At1g29880	1	0.0321271	46.447	DFCNDK(1)LQK	2	-4.454	1
TRINITY_DN32770_c0_g1_m.21328	378	K	Glycine--tRNA ligase, mitochondrial 1 OS=Arabidopsis thaliana OX=3702 GN=At1g29880 PE=1 SV=1	At1g29880	1	1.17314e-06	112.7	EEQMSGQSAK(1)IIR	2	-2.4333	1
TRINITY_DN32775_c4_g1_m.21337	174	K	Glycine cleavage system H protein, mitochondrial OS=Flaveria anomala OX=35877 GN=GDCSH PE=2 SV=1	GDCSH	1	2.99246e-06	86.952	PSNPSELESLLGPK(1)EYTK	2	-1.6614	3
TRINITY_DN32775_c4_g1_m.21337	178	K	Glycine cleavage system H protein, mitochondrial OS=Flaveria anomala OX=35877 GN=GDCSH PE=2 SV=1	GDCSH	1	2.31844e-07	133.76	EYTK(1)FCEEEDAAH	2	-2.215	1
TRINITY_DN32775_c4_g1_m.21337	160	K	Glycine cleavage system H protein, mitochondrial OS=Flaveria anomala OX=35877 GN=GDCSH PE=2 SV=1	GDCSH	1	2.18257e-26	135.21	VK(1)PSNPSELESLLGPK	2	-1.9822	2
TRINITY_DN32776_c0_g3_m.21343	92	K	RNase H family protein [Arabidopsis thaliana]		1	0.00332379	102.55	EK(1)EAFYVVR	2	-1.3538	2
TRINITY_DN32776_c0_g4_m.21345	93	K	RNase H domain-containing family protein [Populus trichocarpa]		1	0.00317979	104.39	NENMLK(1)LYK	2	-4.6736	2
TRINITY_DN32776_c0_g4_m.21345	12	K	RNase H domain-containing family protein [Populus trichocarpa]		1	0.00287811	64.064	FDGASK(1)GNPGK	2	-3.8853	1
TRINITY_DN32777_c0_g1_m.21346	256	K	Translocon at the outer membrane of chloroplasts 64 OS=Pisum sativum OX=3888 GN=TOC64 PE=1 SV=1	TOC64	1	0.00636791	54.584	IVQAVIK(1)SSEK	2	-3.0862	2
TRINITY_DN32777_c0_g1_m.21346	576	K	Translocon at the outer membrane of chloroplasts 64 OS=Pisum sativum OX=3888 GN=TOC64 PE=1 SV=1	TOC64	1	0.00477969	57.032	YALVLEPTNK(1)R	2	-2.4326	1
TRINITY_DN32777_c0_g1_m.21346	465	K	Translocon at the outer membrane of chloroplasts 64 OS=Pisum sativum OX=3888 GN=TOC64 PE=1 SV=1	TOC64	1	0.00496649	77.072	VSK(1)NIVSR	2	-2.6957	1
TRINITY_DN32777_c1_g1_m.21348	38	K	Fructose-bisphosphate aldolase 6, cytosolic OS=Arabidopsis thaliana OX=3702 GN=FBA6 PE=1 SV=1	FBA6	1	4.11825e-46	192.14	GILAADESTGTIGK(1)R	2	-1.2344	2
TRINITY_DN32777_c1_g1_m.21348	306	K	Fructose-bisphosphate aldolase 6, cytosolic OS=Arabidopsis thaliana OX=3702 GN=FBA6 PE=1 SV=1	FBA6	1	0.00010349	72.922	ALQQSTLK(1)AWAGK	2	-0.71589	1
TRINITY_DN32777_c1_g1_m.21348	311	K	Fructose-bisphosphate aldolase 6, cytosolic OS=Arabidopsis thaliana OX=3702 GN=FBA6 PE=1 SV=1	FBA6	1	0.00451775	81.099	AWAGK(1)EENIPK	2	-0.95484	1
TRINITY_DN32779_c0_g1_m.21350	673	K	ATP-dependent zinc metalloprotease FTSH 10, mitochondrial OS=Arabidopsis thaliana OX=3702 GN=FTSH10 PE=1 SV=1	FTSH10	1	0.00351979	56.938	ISTGAQNDLEK(1)VTK	2	-0.96103	1
TRINITY_DN32781_c0_g1_m.21355	421	K	Glutathione reductase, chloroplastic (Fragment) OS=Nicotiana tabacum OX=4097 GN=GOR PE=1 SV=1	GOR	1	2.41836e-05	74.524	TLFQNEPTK(1)PDYR	2	-2.0947	1
TRINITY_DN32781_c0_g1_m.21355	367	K	Glutathione reductase, chloroplastic (Fragment) OS=Nicotiana tabacum OX=4097 GN=GOR PE=1 SV=1	GOR	1	0.000178239	79.311	NLGLEAMGVK(1)LNK	2	1.0541	1
TRINITY_DN32781_c0_g1_m.21355	205	K	Glutathione reductase, chloroplastic (Fragment) OS=Nicotiana tabacum OX=4097 GN=GOR PE=1 SV=1	GOR	1	1.53154e-07	85.081	GK(1)IVDPHTVDVDGK	2	-0.52996	1
TRINITY_DN32781_c0_g1_m.21355	334	K	Glutathione reductase, chloroplastic (Fragment) OS=Nicotiana tabacum OX=4097 GN=GOR PE=1 SV=1	GOR	1	0.00497467	64.906	SADGSLSLK(1)TNK	2	6.12	1
TRINITY_DN32781_c0_g1_m.21355	370	K	Glutathione reductase, chloroplastic (Fragment) OS=Nicotiana tabacum OX=4097 GN=GOR PE=1 SV=1	GOR	1	3.88084e-15	142.51	LNK(1)NGAIEVDEYSR	2	-1.3515	2
TRINITY_DN32787_c0_g1_m.21366	197	K	ATP synthase subunit beta, mitochondrial OS=Nicotiana plumbaginifolia OX=4092 GN=ATPB PE=1 SV=1	ATPB	1	3.92488e-18	157.77	GDIK(1)TDHYLPIHR	3	-2.9956	3
TRINITY_DN32787_c0_g1_m.21366	466	K	ATP synthase subunit beta, mitochondrial OS=Nicotiana plumbaginifolia OX=4092 GN=ATPB PE=1 SV=1	ATPB	1	0.000661527	117.39	GVQK(1)VLQNYK	2	-1.7855	4
TRINITY_DN32787_c0_g1_m.21366	87	K	ATP synthase subunit beta, mitochondrial OS=Nicotiana plumbaginifolia OX=4092 GN=ATPB PE=1 SV=1	ATPB	1	2.37835e-05	104.04	GGK(1)ITDEFTGAGSIGK	2	-1.4309	2
TRINITY_DN32787_c0_g1_m.21366	295	K	ATP synthase subunit beta, mitochondrial OS=Nicotiana plumbaginifolia OX=4092 GN=ATPB PE=1 SV=1	ATPB	1	0.00232886	61.577	EMIESGVIK(1)LDEK	2	-1.2377	1
TRINITY_DN32787_c0_g1_m.21366	193	K	ATP synthase subunit beta, mitochondrial OS=Nicotiana plumbaginifolia OX=4092 GN=ATPB PE=1 SV=1	ATPB	1	6.15664e-26	128.46	IINVIGEPIDAK(1)GDIK	2	-1.5132	1
TRINITY_DN32791_c2_g1_m.21375	166	K	Ferredoxin-thioredoxin reductase, variable chain OS=Zea mays OX=4577 PE=1 SV=1		1	0.0351039	44.767	VK(1)FFAHLK	2	-4.0249	1
TRINITY_DN32792_c1_g1_m.21377	172	K	Nucleoside diphosphate kinase IV, chloroplastic/mitochondrial OS=Arabidopsis thaliana OX=3702 GN=NDK4 PE=1 SV=2	NDK4	1	0.00282513	112.8	K(1)LIGATDPQK	2	-3.2201	1
TRINITY_DN32792_c1_g1_m.21377	181	K	Nucleoside diphosphate kinase IV, chloroplastic/mitochondrial OS=Arabidopsis thaliana OX=3702 GN=NDK4 PE=1 SV=2	NDK4	1	7.01208e-91	285.28	LIGATDPQK(1)SEPGTIR	2	-2.3501	4
TRINITY_DN32792_c1_g1_m.21377	95	K	Nucleoside diphosphate kinase IV, chloroplastic/mitochondrial OS=Arabidopsis thaliana OX=3702 GN=NDK4 PE=1 SV=2	NDK4	1	0.00211838	74.849	TFIAIK(1)PDGVQR	2	-2.1961	1
TRINITY_DN32792_c1_g1_m.21377	133	K	Nucleoside diphosphate kinase IV, chloroplastic/mitochondrial OS=Arabidopsis thaliana OX=3702 GN=NDK4 PE=1 SV=2	NDK4	1	2.61043e-53	240.82	EFAQK(1)HYHDLK	2	-1.3619	1
TRINITY_DN32824_c0_g1_m.21465	360	K	Protein OSB3, chloroplastic/mitochondrial OS=Arabidopsis thaliana OX=3702 GN=OSB3 PE=2 SV=1	OSB3	1	0.0299604	50.09	LDGLVNPK(1)HPDFK	2	-2.1128	1
TRINITY_DN32835_c0_g1_m.21490	323	K	Tyrosine--tRNA ligase, chloroplastic/mitochondrial OS=Arabidopsis thaliana OX=3702 GN=EMB2768 PE=2 SV=1	EMB2768	1	7.76565e-10	123.5	LLK(1)QGGLYLNNAR	2	-1.6363	1
TRINITY_DN32835_c0_g1_m.21490	262	K	Tyrosine--tRNA ligase, chloroplastic/mitochondrial OS=Arabidopsis thaliana OX=3702 GN=EMB2768 PE=2 SV=1	EMB2768	1	1.57416e-31	174.72	EALK(1)ATEALRPGAETK	2	-1.5432	2
TRINITY_DN32835_c0_g1_m.21490	358	K	Tyrosine--tRNA ligase, chloroplastic/mitochondrial OS=Arabidopsis thaliana OX=3702 GN=EMB2768 PE=2 SV=1	EMB2768	1	0.0134153	69.905	VLLLSAGK(1)K	2	-4.1121	1
TRINITY_DN32842_c0_g1_m.21506	325	K	Formyltetrahydrofolate deformylase 1, mitochondrial OS=Arabidopsis thaliana OX=3702 GN=PURU1 PE=1 SV=1	PURU1	1	0.00807178	77.358	SENLEK(1)QCLSK	2	-2.7361	1
TRINITY_DN32842_c0_g1_m.21506	105	K	Formyltetrahydrofolate deformylase 1, mitochondrial OS=Arabidopsis thaliana OX=3702 GN=PURU1 PE=1 SV=1	PURU1	1	1.60919e-05	115.05	GGNILGADVFVPEK(1)K	2	0.73158	1
TRINITY_DN32846_c0_g4_m.21520	564	K	Photosystem I P700 chlorophyll a apoprotein A1 OS=Morus indica OX=248361 GN=psaA PE=3 SV=1	psaA	1	0.00208105	69.716	LIPDK(1)ANLGFR	2	-2.7016	1
TRINITY_DN32846_c0_g4_m.21520	327	K	Photosystem I P700 chlorophyll a apoprotein A1 OS=Morus indica OX=248361 GN=psaA PE=3 SV=1	psaA	1	0.000245623	54.309	DILEAHK(1)GPFTGQGHK	3	-2.0539	1
TRINITY_DN32846_c0_g4_m.21520	11	K	Photosystem I P700 chlorophyll a apoprotein A1 OS=Morus indica OX=248361 GN=psaA PE=3 SV=1	psaA	1	0.000759629	92.707	SPEPEVK(1)ILVDRDPIK	2	0.23225	2
TRINITY_DN32846_c0_g4_m.21520	707	K	Photosystem I P700 chlorophyll a apoprotein A1 OS=Morus indica OX=248361 GN=psaA PE=3 SV=1	psaA	1	5.14311e-06	133.98	LK(1)VAPATQPR	2	-2.1248	1
TRINITY_DN32852_c0_g1_m.21543	356	K	Succinate dehydrogenase [ubiquinone] flavoprotein subunit, mitochondrial OS=Oryza sativa subsp. japonica OX=39947 GN=SDH1 PE=1 SV=1	SDH1	1	0.00287811	64.064	YAPTAK(1)DLASR	2	-2.1905	1
TRINITY_DN32852_c0_g1_m.21543	572	K	Succinate dehydrogenase [ubiquinone] flavoprotein subunit, mitochondrial OS=Oryza sativa subsp. japonica OX=39947 GN=SDH1 PE=1 SV=1	SDH1	1	0.0161378	65.156	SFHDVK(1)LK	2	-2.8551	1
TRINITY_DN32852_c0_g1_m.21543	563	K	Succinate dehydrogenase [ubiquinone] flavoprotein subunit, mitochondrial OS=Oryza sativa subsp. japonica OX=39947 GN=SDH1 PE=1 SV=1	SDH1	1	0.0038985	65.212	TQESLEEGCQLIDK(1)ASK	2	0.40798	1
TRINITY_DN32852_c0_g1_m.21543	502	K	Succinate dehydrogenase [ubiquinone] flavoprotein subunit, mitochondrial OS=Oryza sativa subsp. japonica OX=39947 GN=SDH1 PE=1 SV=1	SDH1	0.985594	0.000227599	92.747	VAEIQRPGEK(0.986)QK(0.014)PLEK	2	-0.0087619	2
TRINITY_DN32857_c0_g1_m.21556	173	K	Formate--tetrahydrofolate ligase OS=Spinacia oleracea OX=3562 PE=1 SV=3		1	0.000257972	78.043	IFHESTQSDK(1)ALLNR	3	-2.9694	1
TRINITY_DN32862_c1_g2_m.21572	129	K	Protein EXORDIUM OS=Arabidopsis thaliana OX=3702 GN=EXO PE=2 SV=1	EXO	1	0.00576373	62.705	SLTNK(1)QIVQLASR	2	-1.7739	1
TRINITY_DN32887_c1_g1_m.21630	59	K	Ran-binding protein 1 homolog c OS=Arabidopsis thaliana OX=3702 GN=RANBP1C PE=2 SV=1	RANBP1C	1	0.0263765	43.734	FDK(1)EGNQWK	2	-4.2845	1
TRINITY_DN32887_c1_g1_m.21630	165	K	Ran-binding protein 1 homolog c OS=Arabidopsis thaliana OX=3702 GN=RANBP1C PE=2 SV=1	RANBP1C	0.989076	0.000189696	70.638	K(0.011)EENK(0.989)DASAAAGLLEK	2	-3.775	1
TRINITY_DN32934_c1_g1_m.21756	640	K	1,4-alpha-glucan-branching enzyme 1, chloroplastic/amyloplastic (Fragment) OS=Pisum sativum OX=3888 GN=SBEII PE=1 SV=1	SBEII	1	0.00893834	46.447	YK(1)FLNAFDR	2	-2.0265	1
TRINITY_DN32935_c2_g1_m.21764	309	K	4-coumarate--CoA ligase 1 OS=Nicotiana tabacum OX=4097 GN=4CL1 PE=2 SV=1	4CL1	1	0.000410071	101.82	FLK(1)SGGAPLGK	2	-3.0579	3
TRINITY_DN32970_c0_g1_m.21842	117	K	Tryptophan--tRNA ligase, chloroplastic/mitochondrial OS=Arabidopsis thaliana OX=3702 GN=OVA4 PE=1 SV=1	OVA4	1	2.23081e-09	125.17	VMSLVDGLSK(1)MSK	2	-0.33353	2
TRINITY_DN32977_c5_g1_m.21872	72	K	Ferredoxin-thioredoxin reductase catalytic chain, chloroplastic OS=Glycine max OX=3847 GN=FTRC PE=2 SV=1	FTRC	1	0.0143625	93.561	K(1)FSEQYAR	2	-1.9657	1
TRINITY_DN32977_c5_g1_m.21872	97	K	Ferredoxin-thioredoxin reductase catalytic chain, chloroplastic OS=Glycine max OX=3847 GN=FTRC PE=2 SV=1	FTRC	1	0.0168773	57.293	GVTSVVIK(1)GLADHK	2	-1.0728	1
TRINITY_DN32980_c0_g1_m.21877	74	K	Aconitate hydratase, cytoplasmic OS=Cucurbita maxima OX=3661 PE=2 SV=1		1	5.42673e-10	175.07	VTLQYLK(1)LTGR	2	-1.7945	1
TRINITY_DN32980_c0_g1_m.21877	159	K	Aconitate hydratase, cytoplasmic OS=Cucurbita maxima OX=3661 PE=2 SV=1		1	0.00312753	61.48	GFAIPK(1)EAQGK	2	-1.592	1
TRINITY_DN32980_c0_g1_m.21877	332	K	Aconitate hydratase, cytoplasmic OS=Cucurbita maxima OX=3661 PE=2 SV=1		0.998912	0.00589613	60.547	GK(0.999)DGK(0.001)DVYFK	2	-1.5372	1
TRINITY_DN32980_c0_g1_m.21877	139	K	Aconitate hydratase, cytoplasmic OS=Cucurbita maxima OX=3661 PE=2 SV=1		1	8.78522e-07	89.382	EMK(1)ADWHACLDNK	2	-1.2057	1
TRINITY_DN32980_c0_g1_m.21877	552	K	Aconitate hydratase, cytoplasmic OS=Cucurbita maxima OX=3661 PE=2 SV=1		1	0.0104653	72.492	AVIAK(1)SFER	2	-3.4731	1
TRINITY_DN32980_c0_g1_m.21877	167	K	Aconitate hydratase, cytoplasmic OS=Cucurbita maxima OX=3661 PE=2 SV=1		1	5.15928e-12	123.99	VAK(1)FSFHGQPAELK	2	-0.85783	2
TRINITY_DN32980_c0_g1_m.21877	447	K	Aconitate hydratase, cytoplasmic OS=Cucurbita maxima OX=3661 PE=2 SV=1		1	2.85448e-10	179.31	DSPAAK(1)YLLER	2	-1.7611	1
TRINITY_DN32980_c0_g1_m.21877	457	K	Aconitate hydratase, cytoplasmic OS=Cucurbita maxima OX=3661 PE=2 SV=1		1	7.05048e-07	138.26	K(1)DFNSYGSR	2	-2.3257	1
TRINITY_DN32980_c0_g1_m.21877	514	K	Aconitate hydratase, cytoplasmic OS=Cucurbita maxima OX=3661 PE=2 SV=1		1	0.00292381	56.943	YK(1)SAGHDTIVLAGAEYGSGSSR	3	0.12363	1
TRINITY_DN32980_c0_g1_m.21877	485	K	Aconitate hydratase, cytoplasmic OS=Cucurbita maxima OX=3661 PE=2 SV=1		1	4.70282e-05	85.821	LVNK(1)LLNGEVGPK	2	-1.8613	2
TRINITY_DN33011_c3_g1_m.21948	429	K	Alanine--glyoxylate aminotransferase 2 homolog 1, mitochondrial OS=Arabidopsis thaliana OX=3702 GN=AGT2 PE=1 SV=1	AGT2	1	2.97036e-09	115.05	TPAK(1)EETGVLFEK	2	-0.6959	1
TRINITY_DN33015_c0_g1_m.21954	325	K	Arginine--tRNA ligase, chloroplastic/mitochondrial OS=Arabidopsis thaliana OX=3702 GN=EMB1027 PE=1 SV=1	EMB1027	1	0.0155558	74.486	LQGGESK(1)YR	2	-4.6293	1
TRINITY_DN33046_c0_g1_m.22023	99	K	Bifunctional purine biosynthesis protein PurH OS=Bacillus thuringiensis subsp. konkukian (strain 97-27) OX=281309 GN=purH PE=3 SV=1	purH	1	0.0148997	43.272	QALISLSDK(1)K	2	-2.2557	1
TRINITY_DN33066_c0_g1_m.22079	103	K	Glutamine synthetase leaf isozyme, chloroplastic OS=Phaseolus vulgaris OX=3885 PE=2 SV=1		1	4.56937e-21	178.52	TISK(1)PVEHPSELPK	2	-0.84113	2
TRINITY_DN33066_c0_g1_m.22079	99	K	Glutamine synthetase leaf isozyme, chloroplastic OS=Phaseolus vulgaris OX=3885 PE=2 SV=1		1	6.85473e-74	224.52	SK(1)TISKPVEHPSELPK	3	0.20136	3
TRINITY_DN33066_c0_g1_m.22079	339	K	Glutamine synthetase leaf isozyme, chloroplastic OS=Phaseolus vulgaris OX=3885 PE=2 SV=1		1	1.567e-27	211.52	HK(1)EHISAYGEGNER	3	-2.6046	4
TRINITY_DN33066_c0_g1_m.22079	178	K	Glutamine synthetase leaf isozyme, chloroplastic OS=Phaseolus vulgaris OX=3885 PE=2 SV=1		1	0.000608322	113.7	AAEIFSNK(1)K	2	-4.2075	2
TRINITY_DN33066_c0_g1_m.22079	329	K	Glutamine synthetase leaf isozyme, chloroplastic OS=Phaseolus vulgaris OX=3885 PE=2 SV=1		1	5.97702e-05	118.06	K(1)AILNLSLR	2	-3.2687	2
TRINITY_DN33076_c0_g1_m.22102	170	K	Dipeptidyl aminopeptidase BIII OS=Pseudoxanthomonas mexicana OX=128785 GN=dapb3 PE=1 SV=1	dapb3	1	0.000833042	93.467	LYK(1)QSIDSK	2	-1.9232	1
TRINITY_DN33076_c0_g1_m.22102	634	K	Dipeptidyl aminopeptidase BIII OS=Pseudoxanthomonas mexicana OX=128785 GN=dapb3 PE=1 SV=1	dapb3	1	0.0271185	44.57	LVGSEK(1)DYFER	2	-2.4715	1
TRINITY_DN33161_c0_g1_m.22330	330	K	Bifunctional protein FolD 4, chloroplastic OS=Arabidopsis thaliana OX=3702 GN=FOLD4 PE=1 SV=1	FOLD4	1	0.00999617	63.212	LVGDVCYDEAK(1)K	2	-1.3244	1
TRINITY_DN33166_c1_g1_m.22341	99	K	Probable ribose-5-phosphate isomerase 3, chloroplastic OS=Arabidopsis thaliana OX=3702 GN=RPI3 PE=1 SV=1	RPI3	1	0.000166236	125.17	TPIK(1)DALAAGK	2	-3.159	2
TRINITY_DN33166_c1_g1_m.22341	64	K	Probable ribose-5-phosphate isomerase 3, chloroplastic OS=Arabidopsis thaliana OX=3702 GN=RPI3 PE=1 SV=1	RPI3	1	4.912e-10	126.48	LQELFK(1)EEGVEAK	2	-1.2719	1
TRINITY_DN33166_c2_g1_m.22344	92	K	Probable ribose-5-phosphate isomerase 3, chloroplastic OS=Arabidopsis thaliana OX=3702 GN=RPI3 PE=1 SV=1	RPI3	1	1.93996e-05	148.9	LAADK(1)AVEYVK	2	-0.031165	2
TRINITY_DN33178_c0_g1_m.22374	164	K	Cysteine desulfurase, mitochondrial OS=Arabidopsis thaliana OX=3702 GN=NIFS1 PE=1 SV=1	NIFS1	1	5.56092e-10	93.649	HVITTQTEHK(1)CVLDSCR	3	-0.34256	1
TRINITY_DN33180_c0_g1_m.22378	83	K	2-oxoisovalerate dehydrogenase subunit alpha 2, mitochondrial OS=Arabidopsis thaliana OX=3702 GN=At5g09300 PE=1 SV=1	At5g09300	1	6.30011e-10	144.27	K(1)QLLHAIQVAEK	2	-1.2824	1
TRINITY_DN33182_c1_g1_m.22382	135	K	26S proteasome regulatory subunit 7 OS=Prunus persica OX=3760 GN=RPT1 PE=2 SV=1	RPT1	1	0.00878092	72.492	YVINVK(1)QIAK	2	-3.7151	1
TRINITY_DN33251_c1_g1_m.22571	123	K	Protein LOW PSII ACCUMULATION 1, chloroplastic OS=Arabidopsis thaliana OX=3702 GN=LPA1 PE=1 SV=1	LPA1	1	0.0169473	44.82	EESLSNLK(1)LR	2	-2.9067	1
TRINITY_DN33251_c1_g1_m.22571	223	K	Protein LOW PSII ACCUMULATION 1, chloroplastic OS=Arabidopsis thaliana OX=3702 GN=LPA1 PE=1 SV=1	LPA1	1	0.0123641	84.699	WLEEQK(1)K	2	-4.4475	1
TRINITY_DN33255_c0_g1_m.22583	155	K	Chaperone protein ClpC, chloroplastic OS=Pisum sativum OX=3888 PE=2 SV=1		1	0.00659126	79.059	VEVEK(1)IIGR	2	-2.9407	1
TRINITY_DN33255_c0_g1_m.22583	551	K	Chaperone protein ClpC, chloroplastic OS=Pisum sativum OX=3888 PE=2 SV=1		1	0.0224757	53.517	AQISALVDK(1)GK	2	-3.4477	1
TRINITY_DN33255_c0_g1_m.22583	329	K	Chaperone protein ClpC, chloroplastic OS=Pisum sativum OX=3888 PE=2 SV=1		1	0.00189607	80.623	IASGDVPETIEGK(1)K	2	-1.0645	1
TRINITY_DN33255_c0_g1_m.22583	140	K	Chaperone protein ClpC, chloroplastic OS=Pisum sativum OX=3888 PE=2 SV=1		1	0.0191394	60.892	VLK(1)SMGINLK	2	-3.4646	1
TRINITY_DN33255_c0_g1_m.22583	293	K	Chaperone protein ClpC, chloroplastic OS=Pisum sativum OX=3888 PE=2 SV=1		1	1.93889e-16	154.09	TK(1)NNPCLIGEPGVGK	2	-1.5832	1
TRINITY_DN33255_c0_g1_m.22583	270	K	Chaperone protein ClpC, chloroplastic OS=Pisum sativum OX=3888 PE=2 SV=1		1	0.0275391	46.068	LAEEGK(1)LDPVVGR	2	-2.6596	1
TRINITY_DN33255_c0_g1_m.22583	616	K	Chaperone protein ClpC, chloroplastic OS=Pisum sativum OX=3888 PE=2 SV=1		1	0.00310318	78.043	VIGQDEAVK(1)AISR	2	-1.7604	1
TRINITY_DN33285_c0_g2_m.22673	117	K	Chaperone protein dnaJ A6, chloroplastic OS=Arabidopsis thaliana OX=3702 GN=DJA6 PE=2 SV=2	DJA6	1	3.22299e-05	86.729	SYHPDVNK(1)EPGAEQK	2	-1.9576	1
TRINITY_DN33285_c0_g2_m.22673	146	K	Chaperone protein dnaJ A6, chloroplastic OS=Arabidopsis thaliana OX=3702 GN=DJA6 PE=2 SV=2	DJA6	1	0.0184331	53.028	SLYDK(1)YGEAGIK	2	0.1816	1
TRINITY_DN33306_c0_g1_m.22720	694	K	Pyrophosphate-energized vacuolar membrane proton pump OS=Vigna radiata var. radiata OX=3916 PE=1 SV=4		1	1.2689e-06	108.4	K(1)YIEAGASEHAR	2	-3.2295	1
TRINITY_DN33306_c0_g1_m.22720	354	K	Pyrophosphate-energized vacuolar membrane proton pump OS=Vigna radiata var. radiata OX=3916 PE=1 SV=4		1	0.00109757	72.365	AVK(1)EIEPALK	2	-3.2718	1
TRINITY_DN33306_c0_g1_m.22720	260	K	Pyrophosphate-energized vacuolar membrane proton pump OS=Vigna radiata var. radiata OX=3916 PE=1 SV=4		1	4.81108e-16	157.74	AADVGADLVGK(1)VER	2	-1.4151	1
TRINITY_DN33310_c1_g1_m.22731	165	K	4'-phosphopantetheinyl transferase gsp OS=Aneurinibacillus migulanus OX=47500 GN=gsp PE=3 SV=2	gsp	1	4.56976e-15	152.17	IK(1)SHVLAFAQR	2	-2.1415	1
TRINITY_DN33319_c0_g1_m.22747	568	K	Phosphoglucomutase, cytoplasmic OS=Populus tremula OX=113636 GN=PGM1 PE=2 SV=1	PGM1	1	0.0253344	59.645	LSK(1)LQEFTGR	2	-4.7702	1
TRINITY_DN33319_c0_g1_m.22747	18	K	Phosphoglucomutase, cytoplasmic OS=Populus tremula OX=113636 GN=PGM1 PE=2 SV=1	PGM1	1	4.96564e-15	135.13	VETTPFDGQK(1)PGTSGLR	2	-0.91265	1
TRINITY_DN33319_c0_g1_m.22747	543	K	Phosphoglucomutase, cytoplasmic OS=Populus tremula OX=113636 GN=PGM1 PE=2 SV=1	PGM1	1	0.000272734	84.309	LYIEQYEK(1)DPSK	2	-1.6613	1
TRINITY_DN33325_c1_g1_m.22765	51	K	Peroxisomal membrane protein 11C OS=Arabidopsis thaliana OX=3702 GN=PEX11C PE=1 SV=1	PEX11C	1	2.14767e-50	188.85	FLSNGESGTAQNVDK(1)STSLAR	2	0.6468	1
TRINITY_DN33325_c2_g1_m.22766	298	K	Putative ion channel POLLUX-like 2 OS=Arabidopsis thaliana OX=3702 GN=At5g43745 PE=2 SV=1	At5g43745	1	0.0220247	44.82	LQNIK(1)VSHR	2	-3.5767	1
TRINITY_DN33325_c2_g1_m.22766	471	K	Putative ion channel POLLUX-like 2 OS=Arabidopsis thaliana OX=3702 GN=At5g43745 PE=2 SV=1	At5g43745	1	0.010042	78.178	K(1)VINPVPK	2	-5.1596	1
TRINITY_DN33325_c2_g1_m.22767	368	K	Putative ion channel POLLUX-like 2 OS=Arabidopsis thaliana OX=3702 GN=At5g43745 PE=2 SV=1	At5g43745	0.999588	0.0117134	77.157	KQIDK(1)LADNIAK	2	-2.0354	1
TRINITY_DN33326_c0_g1_m.22768	131	K	Chaperone protein ClpB3, mitochondrial OS=Oryza sativa subsp. japonica OX=39947 GN=CLPB3 PE=2 SV=3	CLPB3	1	0.0181198	40.386	ALLEQK(1)DGLAR	2	-2.0098	1
TRINITY_DN33330_c1_g1_m.22781	174	K	Probable hydroxyacylglutathione hydrolase 2, chloroplastic OS=Arabidopsis thaliana OX=3702 GN=GLX2-4 PE=2 SV=1	GLX2-4	0.999977	0.0339884	52.837	YGAK(1)VIGSGIDKDR	2	0.26969	1
TRINITY_DN33330_c1_g1_m.22781	182	K	Probable hydroxyacylglutathione hydrolase 2, chloroplastic OS=Arabidopsis thaliana OX=3702 GN=GLX2-4 PE=2 SV=1	GLX2-4	1	0.00954492	43.272	VIGSGIDK(1)DR	2	-3.1831	1
TRINITY_DN33330_c1_g1_m.22781	303	K	Probable hydroxyacylglutathione hydrolase 2, chloroplastic OS=Arabidopsis thaliana OX=3702 GN=GLX2-4 PE=2 SV=1	GLX2-4	1	0.00609281	60	SK(1)GLPTIPTTLK	2	-1.3716	1
TRINITY_DN33337_c0_g2_m.22811	84	K	NAD-dependent malic enzyme 2, mitochondrial OS=Arabidopsis thaliana OX=3702 GN=NAD-ME2 PE=1 SV=1	NAD-ME2	1	2.8659e-112	252.68	SLEK(1)NTQGQPHGTVSLAK	2	-0.1877	2
TRINITY_DN33337_c0_g2_m.22811	359	K	NAD-dependent malic enzyme 2, mitochondrial OS=Arabidopsis thaliana OX=3702 GN=NAD-ME2 PE=1 SV=1	NAD-ME2	1	0.0236981	72.038	K(1)QFFLLDK	2	-2.7173	1
TRINITY_DN33337_c0_g2_m.22811	375	K	NAD-dependent malic enzyme 2, mitochondrial OS=Arabidopsis thaliana OX=3702 GN=NAD-ME2 PE=1 SV=1	NAD-ME2	1	0.000141781	108.4	K(1)NLDPAAAPFAK	2	-2.6025	1
TRINITY_DN33337_c0_g2_m.22811	323	K	NAD-dependent malic enzyme 2, mitochondrial OS=Arabidopsis thaliana OX=3702 GN=NAD-ME2 PE=1 SV=1	NAD-ME2	1	0.00463043	102.46	PLSDFVK(1)QK	2	-3.0546	1
TRINITY_DN33357_c0_g2_m.22872	109	K	Monodehydroascorbate reductase, chloroplastic/mitochondrial OS=Arabidopsis thaliana OX=3702 GN=MDAR5 PE=1 SV=3	MDAR5	0.808146	0.000294428	61.48	AYLFPLDK(0.808)K(0.192)PAR	2	-1.1863	1
TRINITY_DN33357_c0_g2_m.22872	276	K	Monodehydroascorbate reductase, chloroplastic/mitochondrial OS=Arabidopsis thaliana OX=3702 GN=MDAR5 PE=1 SV=3	MDAR5	1	7.87367e-05	68.548	GALIK(1)NLEASADGR	2	-2.9296	1
TRINITY_DN33357_c0_g2_m.22872	162	K	Monodehydroascorbate reductase, chloroplastic/mitochondrial OS=Arabidopsis thaliana OX=3702 GN=MDAR5 PE=1 SV=3	MDAR5	1	0.00461113	66.664	QILTTNSGK(1)LLK	2	-2.2046	1
TRINITY_DN33362_c2_g1_m.22885	95	K	D-3-phosphoglycerate dehydrogenase 1, chloroplastic OS=Arabidopsis thaliana OX=3702 GN=PGDH1 PE=1 SV=1	PGDH1	1	0.0221792	47.561	NK(1)YVGVSLVGK	2	-4.1589	1
TRINITY_DN33362_c2_g1_m.22885	316	K	D-3-phosphoglycerate dehydrogenase 1, chloroplastic OS=Arabidopsis thaliana OX=3702 GN=PGDH1 PE=1 SV=1	PGDH1	1	0.0249528	55.235	SVK(1)VTYASAR	2	-5.0092	1
TRINITY_DN33362_c2_g2_m.22889	340	K	D-3-phosphoglycerate dehydrogenase 3, chloroplastic OS=Arabidopsis thaliana OX=3702 GN=PGDH3 PE=1 SV=1	PGDH3	1	0.0022985	94.804	QVDQPGLIGK(1)VGR	2	-2.1898	1
TRINITY_DN33378_c0_g1_m.22925	267	K	Calcium sensing receptor, chloroplastic OS=Arabidopsis thaliana OX=3702 GN=CAS PE=1 SV=1	CAS	1	0.00185031	54.309	VTNFSSDLK(1)ETASK	2	-1.6418	1
TRINITY_DN33378_c0_g1_m.22926	97	K	Calcium sensing receptor, chloroplastic OS=Arabidopsis thaliana OX=3702 GN=CAS PE=1 SV=1	CAS	1	0.0279105	53.878	NLK(1)IVQDR	2	-3.4212	1
TRINITY_DN33383_c5_g1_m.22941	137	K	Glutathione S-transferase L3 OS=Arabidopsis thaliana OX=3702 GN=GSTL3 PE=2 SV=1	GSTL3	1	0.0262206	48.157	ASFK(1)SDPVK	2	-2.4494	1
TRINITY_DN33386_c0_g1_m.22950	70	K	Phosphoglycerate mutase-like protein 1 OS=Arabidopsis thaliana OX=3702 GN=At5g64460 PE=2 SV=1	At5g64460	1	0.0340332	42.075	SK(1)TIHLVR	2	-5.6744	1
TRINITY_DN33390_c0_g1_m.22956	138	K	Methylmalonate-semialdehyde dehydrogenase [acylating], mitochondrial OS=Arabidopsis thaliana OX=3702 GN=ALDH6B2 PE=1 SV=2	ALDH6B2	1	0.00322746	52.837	TLK(1)DAHGDVFR	2	-2.0263	1
TRINITY_DN33394_c1_g1_m.22976	122	K	Acylamino-acid-releasing enzyme OS=Arabidopsis thaliana OX=3702 GN=AARE PE=1 SV=1	AARE	1	0.0103101	83.358	K(1)SILSSQIIK	2	-2.5644	1
TRINITY_DN33419_c0_g1_m.23036	106	K	Hsp70-Hsp90 organizing protein 3 OS=Arabidopsis thaliana OX=3702 GN=HOP3 PE=2 SV=1	HOP3	1	0.0123481	57.032	YADALADAK(1)K	2	-4.843	1
TRINITY_DN33426_c0_g1_m.23052	133	K	Transketolase, chloroplastic OS=Solanum tuberosum OX=4113 PE=2 SV=1		1	0.00228221	86.205	YNPK(1)NPYWFNR	2	-2.2868	1
TRINITY_DN33426_c0_g3_m.23055	237	K	Transketolase, chloroplastic OS=Solanum tuberosum OX=4113 PE=2 SV=1		1	0.013012	73.637	FAEYEK(1)K	2	-3.837	1
TRINITY_DN33426_c0_g3_m.23055	155	K	Transketolase, chloroplastic OS=Solanum tuberosum OX=4113 PE=2 SV=1		0.999911	4.10632e-05	130.79	AVK(1)DKPTLIK	2	-1.6937	1
TRINITY_DN33426_c0_g3_m.23055	562	K	Transketolase, chloroplastic OS=Solanum tuberosum OX=4113 PE=2 SV=1		1	8.82802e-09	101.43	AIGIDHFGASAPAGK(1)IYK	2	-0.93232	2
TRINITY_DN33426_c0_g3_m.23055	547	K	Transketolase, chloroplastic OS=Solanum tuberosum OX=4113 PE=2 SV=1		1	2.24881e-19	148.62	GK(1)AIGIDHFGASAPAGK	3	-3.6087	3
TRINITY_DN33426_c0_g3_m.23055	188	K	Transketolase, chloroplastic OS=Solanum tuberosum OX=4113 PE=2 SV=1		1	4.9512e-22	175.43	ANSYSVHGSALGAK(1)EVDATRK	3	-1.6308	5
TRINITY_DN33426_c0_g3_m.23055	441	K	Transketolase, chloroplastic OS=Solanum tuberosum OX=4113 PE=2 SV=1		1	2.76621e-106	245.85	QK(1)LPQLAGTSIEGVEK	2	-0.15117	1
TRINITY_DN33426_c0_g3_m.23055	430	K	Transketolase, chloroplastic OS=Solanum tuberosum OX=4113 PE=2 SV=1		1	0.0198693	50.297	K(1)RPSILALSR	2	-1.538	1
TRINITY_DN33426_c0_g3_m.23055	315	K	Transketolase, chloroplastic OS=Solanum tuberosum OX=4113 PE=2 SV=1		1	5.39208e-09	112.93	MFGDFQK(1)DTPEER	2	-1.474	2
TRINITY_DN33426_c0_g3_m.23055	423	K	Transketolase, chloroplastic OS=Solanum tuberosum OX=4113 PE=2 SV=1		1	4.5261e-150	305.82	PADGNETAGAYK(1)VAVLNR	3	0.69494	2
TRINITY_DN33443_c4_g2_m.23089	281	K	Acetate/butyrate--CoA ligase AAE7, peroxisomal OS=Arabidopsis thaliana OX=3702 GN=AAE7 PE=1 SV=1	AAE7	1	0.0340005	48.157	GVYSAIGK(1)HR	2	-1.2979	1
TRINITY_DN33444_c0_g3_m.23090	163	K	5'-nucleotidase domain-containing protein DDB_G0275467 OS=Dictyostelium discoideum OX=44689 GN=DDB_G0275467 PE=3 SV=1	DDB_G0275467	1	0.00150963	90.263	K(1)EIAEIYGTR	2	-3.4347	1
TRINITY_DN33459_c0_g1_m.23133	114	K	D-2-hydroxyglutarate dehydrogenase, mitochondrial OS=Arabidopsis thaliana OX=3702 GN=D2HGDH PE=1 SV=3	D2HGDH	1	0.00107432	87.573	GILGEK(1)NVIQDEDR	2	-1.8706	1
TRINITY_DN33464_c0_g1_m.23149	509	K	5-methyltetrahydropteroyltriglutamate--homocysteine methyltransferase OS=Mesembryanthemum crystallinum OX=3544 GN=METE PE=2 SV=1	METE	1	0.0330203	69.905	AIK(1)EEINK	2	-4.5473	1
TRINITY_DN33525_c0_g1_m.23314	248	K	28 kDa ribonucleoprotein, chloroplastic OS=Nicotiana sylvestris OX=4096 PE=1 SV=1		1	0.00254079	81.642	FLTVNK(1)AAPR	2	-3.3299	1
TRINITY_DN33525_c0_g1_m.23314	290	K	28 kDa ribonucleoprotein, chloroplastic OS=Nicotiana sylvestris OX=4096 PE=1 SV=1		1	4.16807e-21	135.13	LEQVFSEHGK(1)VVNAR	2	-0.8916	2
TRINITY_DN33564_c0_g2_m.23406	370	K	D-glycerate 3-kinase, chloroplastic OS=Arabidopsis thaliana OX=3702 GN=GLYK PE=1 SV=2	GLYK	1	0.0193518	53.517	IK(1)DPTCVYQWR	2	-3.2323	1
TRINITY_DN33564_c0_g2_m.23406	400	K	D-glycerate 3-kinase, chloroplastic OS=Arabidopsis thaliana OX=3702 GN=GLYK PE=1 SV=2	GLYK	1	1.78461e-06	102.26	EAGKPGMSDEEVK(1)DFVSR	3	-2.4055	1
TRINITY_DN33623_c1_g1_m.23560	130	K	NADH-cytochrome b5 reductase-like protein OS=Arabidopsis thaliana OX=3702 GN=CBR2 PE=1 SV=2	CBR2	0.97809	0.0019918	81.48	APVEQDAEGK(0.022)PK(0.978)YVVR	2	-2.3516	2
TRINITY_DN33623_c2_g1_m.23561	46	K	Aspartyl protease family protein At5g10770 OS=Arabidopsis thaliana OX=3702 GN=At5g10770 PE=2 SV=1	At5g10770	1	4.1479e-05	83.775	VSIVEQAAQQYK(1)R	2	-3.4301	1
TRINITY_DN33623_c2_g2_m.23563	279	K	Aspartyl protease family protein At5g10770 OS=Arabidopsis thaliana OX=3702 GN=At5g10770 PE=2 SV=1	At5g10770	1	0.00289962	81.163	VSIVQQAAK(1)R	2	-2.7379	1
TRINITY_DN33624_c0_g1_m.23565	317	K	Plasma membrane ATPase 4 OS=Nicotiana plumbaginifolia OX=4092 GN=PMA4 PE=2 SV=1	PMA4	1	0.00538635	65.404	LSQQGAITK(1)R	2	-1.8377	1
TRINITY_DN33670_c0_g1_m.23699	134	K	Heme-binding protein 2 OS=Homo sapiens OX=9606 GN=HEBP2 PE=1 SV=1	HEBP2	1	0.00127713	91.783	K(1)NQANPAPAK	2	-4.1724	1
TRINITY_DN33670_c0_g1_m.23699	151	K	Heme-binding protein 2 OS=Homo sapiens OX=9606 GN=HEBP2 PE=1 SV=1	HEBP2	1	0.000542276	101.41	WK(1)PTYVAVR	2	-1.583	1
TRINITY_DN33670_c0_g1_m.23699	143	K	Heme-binding protein 2 OS=Homo sapiens OX=9606 GN=HEBP2 PE=1 SV=1	HEBP2	1	1.19338e-22	138.26	NQANPAPAK(1)GLR	2	-2.6811	3
TRINITY_DN33689_c0_g1_m.23755	514	K	Pyridoxine/pyridoxamine 5'-phosphate oxidase 1, chloroplastic OS=Arabidopsis thaliana OX=3702 GN=PPOX1 PE=1 SV=1	PPOX1	1	2.14115e-07	128.41	ELEEK(1)YSDGSLIPK	2	0.12515	4
TRINITY_DN33689_c0_g1_m.23755	167	K	Pyridoxine/pyridoxamine 5'-phosphate oxidase 1, chloroplastic OS=Arabidopsis thaliana OX=3702 GN=PPOX1 PE=1 SV=1	PPOX1	1	2.91504e-10	105.22	PVICYPK(1)R	2	-3.5723	1
TRINITY_DN33689_c0_g1_m.23755	525	K	Pyridoxine/pyridoxamine 5'-phosphate oxidase 1, chloroplastic OS=Arabidopsis thaliana OX=3702 GN=PPOX1 PE=1 SV=1	PPOX1	1	0.00473582	76.833	PK(1)YWGGYR	2	-1.1155	1
TRINITY_DN33693_c1_g1_m.23767	336	K	30S ribosomal protein S1, chloroplastic OS=Spinacia oleracea OX=3562 GN=RPS1 PE=1 SV=1	RPS1	1	0.00107498	48.785	K(1)LEPTPGDMIR	2	-3.8114	2
TRINITY_DN33695_c0_g1_m.23778	270	K	RuBisCO large subunit-binding protein subunit alpha, chloroplastic OS=Pisum sativum OX=3888 PE=1 SV=2		1	0.00127856	85.716	VLVTDQK(1)ISAIK	2	-0.49325	1
TRINITY_DN33715_c0_g1_m.23831	445	K	Malate dehydrogenase, chloroplastic OS=Arabidopsis thaliana OX=3702 GN=At3g47520 PE=1 SV=1	At3g47520	1	0.0143136	61.48	ALEALK(1)PELK	2	-2.8121	1
TRINITY_DN33715_c0_g1_m.23831	449	K	Malate dehydrogenase, chloroplastic OS=Arabidopsis thaliana OX=3702 GN=At3g47520 PE=1 SV=1	At3g47520	1	5.74319e-07	76.196	PELK(1)ASIEK	2	-4.1808	2
TRINITY_DN33722_c1_g1_m.23850	215	K	Protein KAKU4 OS=Arabidopsis thaliana OX=3702 GN=KAKU4 PE=1 SV=1	KAKU4	1	0.00116909	79.059	K(1)WLSAK(1)K(1)LR	2	-0.73902	1
TRINITY_DN33722_c1_g1_m.23850	210	K	Protein KAKU4 OS=Arabidopsis thaliana OX=3702 GN=KAKU4 PE=1 SV=1	KAKU4	1	0.00116909	79.059	K(1)WLSAK(1)K(1)LR	2	-0.73902	1
TRINITY_DN33722_c1_g1_m.23850	216	K	Protein KAKU4 OS=Arabidopsis thaliana OX=3702 GN=KAKU4 PE=1 SV=1	KAKU4	1	0.00116909	79.059	K(1)WLSAK(1)K(1)LR	2	-0.73902	1
TRINITY_DN33759_c0_g1_m.23938	125	K	Probable aquaporin PIP2-8 OS=Arabidopsis thaliana OX=3702 GN=PIP2-8 PE=1 SV=1	PIP2-8	1	0.0191256	56.202	AAAIK(1)ALGSFR	2	-3.1455	1
TRINITY_DN33780_c1_g1_m.23994	243	K	Guanylate kinase 3, chloroplastic OS=Arabidopsis thaliana OX=3702 GN=GK3 PE=2 SV=1	GK3	1	0.017067	56.938	HVK(1)NFDYVVVNAEGK	2	-1.6054	1
TRINITY_DN33782_c1_g1_m.24001	244	K	Alpha-glucan phosphorylase, H isozyme OS=Vicia faba OX=3906 PE=2 SV=1		1	0.0340332	49.96	TK(1)NTISLR	2	-3.4625	1
TRINITY_DN33782_c1_g1_m.24001	443	K	Alpha-glucan phosphorylase, H isozyme OS=Vicia faba OX=3906 PE=2 SV=1		1	0.00299421	74.849	ILDNNPQK(1)PVVR	2	-1.5005	1
TRINITY_DN33808_c1_g1_m.24074	123	K	Probable 28S rRNA (cytosine-C(5))-methyltransferase OS=Mus musculus OX=10090 GN=Nop2 PE=1 SV=1	Nop2	1	0.0323649	67.903	LLDLERK(1)R	2	-13.524	1
TRINITY_DN33809_c0_g1_m.24078	280	K	Dihydrolipoyllysine-residue acetyltransferase component 2 of pyruvate dehydrogenase complex, mitochondrial OS=Arabidopsis thaliana OX=3702 GN=At3g13930 PE=1 SV=2	At3g13930	1	3.77319e-30	153.56	VPLSSIK(1)GTGPDGR	2	-2.6662	2
TRINITY_DN33809_c0_g1_m.24078	273	K	Dihydrolipoyllysine-residue acetyltransferase component 2 of pyruvate dehydrogenase complex, mitochondrial OS=Arabidopsis thaliana OX=3702 GN=At3g13930 PE=1 SV=2	At3g13930	1	5.6663e-45	168.05	NLAEENK(1)VPLSSIK	2	-0.18138	2
TRINITY_DN33809_c0_g1_m.24078	444	K	Dihydrolipoyllysine-residue acetyltransferase component 2 of pyruvate dehydrogenase complex, mitochondrial OS=Arabidopsis thaliana OX=3702 GN=At3g13930 PE=1 SV=2	At3g13930	1	2.14426e-30	204.86	IAEEVK(1)QLAQK	2	-1.6062	7
TRINITY_DN33809_c0_g1_m.24078	248	K	Dihydrolipoyllysine-residue acetyltransferase component 2 of pyruvate dehydrogenase complex, mitochondrial OS=Arabidopsis thaliana OX=3702 GN=At3g13930 PE=1 SV=2	At3g13930	1	8.78608e-05	101.64	ISK(1)PSAPSAAEDR	2	-1.7335	1
TRINITY_DN33809_c0_g1_m.24078	245	K	Dihydrolipoyllysine-residue acetyltransferase component 2 of pyruvate dehydrogenase complex, mitochondrial OS=Arabidopsis thaliana OX=3702 GN=At3g13930 PE=1 SV=2	At3g13930	0.99994	1.64195e-19	171.26	EPATSPEPK(1)ISKPSAPSAAEDR	3	-0.79465	2
TRINITY_DN33809_c0_g1_m.24078	374	K	Dihydrolipoyllysine-residue acetyltransferase component 2 of pyruvate dehydrogenase complex, mitochondrial OS=Arabidopsis thaliana OX=3702 GN=At3g13930 PE=1 SV=2	At3g13930	1	3.02961e-70	256.71	AQLNTLQESSGGK(1)R	2	-1.8688	10
TRINITY_DN33813_c0_g1_m.24086	120	K	Probable phospholipid hydroperoxide glutathione peroxidase 6, mitochondrial OS=Arabidopsis thaliana OX=3702 GN=GPX6 PE=2 SV=2	GPX6	1	0.0349316	55.578	GSIHDFTVK(1)DAK	2	-2.4391	1
TRINITY_DN33813_c0_g2_m.24087	124	K	Probable phospholipid hydroperoxide glutathione peroxidase OS=Citrus sinensis OX=2711 GN=CSA PE=1 SV=1	CSA	1	0.00576246	64.266	YAPTTSPLSIEK(1)DIK	2	-0.7345	1
TRINITY_DN33813_c0_g2_m.24087	59	K	Probable phospholipid hydroperoxide glutathione peroxidase OS=Citrus sinensis OX=2711 GN=CSA PE=1 SV=1	CSA	1	0.0061164	73.655	FK(1)AEYPIFDK	2	-3.3611	1
TRINITY_DN33814_c0_g1_m.24094	397	K	Subtilisin-like protease SBT1.4 OS=Arabidopsis thaliana OX=3702 GN=SBT1.4 PE=2 SV=1	SBT1.4	1	0.00090264	90.263	YCYVGK(1)LPSEK	2	-0.5316	1
TRINITY_DN33814_c0_g1_m.24094	659	K	Subtilisin-like protease SBT1.4 OS=Arabidopsis thaliana OX=3702 GN=SBT1.4 PE=2 SV=1	SBT1.4	1	0.00516113	47.361	EPTSSDICAK(1)TFK	2	-1.1904	1
TRINITY_DN33847_c0_g1_m.24180	371	K	Asparagine--tRNA ligase, chloroplastic/mitochondrial OS=Arabidopsis thaliana OX=3702 GN=SYNO PE=2 SV=3	SYNO	1	0.000955587	121.31	LDQLK(1)LNK	2	-3.6326	1
TRINITY_DN33847_c0_g1_m.24180	63	K	Asparagine--tRNA ligase, chloroplastic/mitochondrial OS=Arabidopsis thaliana OX=3702 GN=SYNO PE=2 SV=3	SYNO	1	0.0299727	54.436	SDPSFPVQK(1)K	2	-3.865	1
TRINITY_DN33847_c0_g1_m.24180	48	K	Asparagine--tRNA ligase, chloroplastic/mitochondrial OS=Arabidopsis thaliana OX=3702 GN=SYNO PE=2 SV=3	SYNO	1	0.00707888	72.492	LNK(1)ILVLGK	2	-3.8604	1
TRINITY_DN33850_c0_g1_m.24187	479	K	Elongation factor G-1, chloroplastic OS=Glycine max OX=3847 GN=fusA1 PE=3 SV=2	fusA1	1	6.26605e-05	96.957	LAAGSYVLNANK(1)GK	2	-0.59053	1
TRINITY_DN33850_c0_g1_m.24187	621	K	Elongation factor G-1, chloroplastic OS=Glycine max OX=3847 GN=fusA1 PE=3 SV=2	fusA1	1	0.021289	57.032	ESISK(1)VSEVK	2	-2.9662	1
TRINITY_DN33850_c0_g1_m.24187	631	K	Elongation factor G-1, chloroplastic OS=Glycine max OX=3847 GN=fusA1 PE=3 SV=2	fusA1	1	3.5721e-16	103.23	K(1)QSGGQGQFADITVR	2	-2.2945	1
TRINITY_DN33850_c0_g1_m.24187	626	K	Elongation factor G-1, chloroplastic OS=Glycine max OX=3847 GN=fusA1 PE=3 SV=2	fusA1	1	0.013456	47.349	VSEVK(1)YVHK	2	-2.2217	1
TRINITY_DN33851_c1_g1_m.24191	196	K	Cell division protein FtsZ homolog 2-2, chloroplastic OS=Arabidopsis thaliana OX=3702 GN=FTSZ2-2 PE=1 SV=1	FTSZ2-2	1	1.317e-09	103.17	GLGAGGNPEIGMNAAK(1)ESR	2	-1.0811	2
TRINITY_DN33851_c1_g1_m.24191	126	K	Cell division protein FtsZ homolog 2-2, chloroplastic OS=Arabidopsis thaliana OX=3702 GN=FTSZ2-2 PE=1 SV=1	FTSZ2-2	1	0.000264842	61.042	IK(1)VIGVGGGGSNAVNR	2	-1.1722	1
TRINITY_DN33899_c4_g1_m.24322	654	K	1,4-alpha-glucan-branching enzyme 1, chloroplastic/amyloplastic OS=Pisum sativum OX=3888 GN=SBEI PE=1 SV=1	SBEI	1	0.00934004	53.679	GIALHK(1)MIR	2	-2.174	1
TRINITY_DN33899_c4_g1_m.24322	153	K	1,4-alpha-glucan-branching enzyme 1, chloroplastic/amyloplastic OS=Pisum sativum OX=3888 GN=SBEI PE=1 SV=1	SBEI	1	1.28761e-06	122.44	TVETLEIK(1)R	2	-2.8315	1
TRINITY_DN33927_c0_g2_m.24384	141	K	Probable complex I intermediate-associated protein 30 OS=Arabidopsis thaliana OX=3702 GN=At1g17350 PE=1 SV=2	At1g17350	1	0.0118572	44.598	LSGSSPSK(1)PEK	2	-4.165	1
TRINITY_DN33927_c0_g2_m.24384	256	K	Probable complex I intermediate-associated protein 30 OS=Arabidopsis thaliana OX=3702 GN=At1g17350 PE=1 SV=2	At1g17350	1	0.00197093	64.266	GDSPEK(1)VEYIGMK	2	-2.4448	1
TRINITY_DN33927_c0_g2_m.24384	462	K	Probable complex I intermediate-associated protein 30 OS=Arabidopsis thaliana OX=3702 GN=At1g17350 PE=1 SV=2	At1g17350	1	0.00410644	85.716	AYIK(1)DPITPR	2	0.072094	1
TRINITY_DN33938_c0_g1_m.24410	561	K	Peptide-N4-(N-acetyl-beta-glucosaminyl)asparagine amidase A OS=Prunus dulcis OX=3755 PE=1 SV=2		1	0.0162132	49.96	VIMSTSSK(1)R	2	-2.6958	1
TRINITY_DN33941_c0_g1_m.24424	440	K	NADP-dependent malic enzyme OS=Vitis vinifera OX=29760 PE=2 SV=1		1	0.00627544	53.051	AIK(1)PTVLIGSSGTGR	2	-1.0973	1
TRINITY_DN33941_c0_g1_m.24424	420	K	NADP-dependent malic enzyme OS=Vitis vinifera OX=29760 PE=2 SV=1		1	0.000956411	103.87	K(1)PWAHEHEPVK	2	-2.124	2
TRINITY_DN33949_c1_g2_m.24450	88	K	Putative uridine kinase C227.14 OS=Schizosaccharomyces pombe (strain 972 / ATCC 24843) OX=284812 GN=SPAC227.14 PE=3 SV=1	SPAC227.14	1	0.0243228	51.531	HISTGK(1)PPDVAK	2	-2.5482	1
TRINITY_DN34004_c0_g1_m.24614	148	K	Protein SUPPRESSOR OF QUENCHING 1, chloroplastic OS=Arabidopsis thaliana OX=3702 GN=SOQ1 PE=1 SV=1	SOQ1	1	0.00882861	69.276	GVQGFDPEAAK(1)K	2	-1.8754	1
TRINITY_DN34004_c0_g1_m.24614	184	K	Protein SUPPRESSOR OF QUENCHING 1, chloroplastic OS=Arabidopsis thaliana OX=3702 GN=SOQ1 PE=1 SV=1	SOQ1	1	0.00190305	60.547	GLK(1)VAVASSADR	2	-2.4702	1
TRINITY_DN34012_c0_g1_m.24633	418	K	Tol-Pal system protein TolB OS=Pelobacter carbinolicus (strain DSM 2380 / NBRC 103641 / GraBd1) OX=338963 GN=tolB PE=3 SV=2	tolB	1	0.00494394	60	IDGSFPSVSPDNK(1)R	2	-1.273	1
TRINITY_DN34031_c1_g3_m.24683	280	K	Succinate-semialdehyde dehydrogenase, mitochondrial OS=Arabidopsis thaliana OX=3702 GN=ALDH5F1 PE=1 SV=2	ALDH5F1	1	0.0109061	54.584	ITFTGSTAVGK(1)K	2	-1.8306	1
TRINITY_DN34031_c1_g3_m.24683	45	K	Succinate-semialdehyde dehydrogenase, mitochondrial OS=Arabidopsis thaliana OX=3702 GN=ALDH5F1 PE=1 SV=2	ALDH5F1	1	3.49782e-05	117.99	SVASQLK(1)NSGLLR	2	-4.3712	1
TRINITY_DN34031_c1_g3_m.24683	386	K	Succinate-semialdehyde dehydrogenase, mitochondrial OS=Arabidopsis thaliana OX=3702 GN=ALDH5F1 PE=1 SV=2	ALDH5F1	1	3.98675e-15	162.8	VESFIK(1)DATSK	2	-2.7959	1
TRINITY_DN34031_c1_g3_m.24683	394	K	Succinate-semialdehyde dehydrogenase, mitochondrial OS=Arabidopsis thaliana OX=3702 GN=ALDH5F1 PE=1 SV=2	ALDH5F1	1	0.0233185	75.243	GAK(1)VILGGR	2	-4.9994	1
TRINITY_DN34032_c5_g1_m.24686	219	K	Elongation factor 1-gamma OS=Prunus avium OX=42229 PE=2 SV=1		1	0.00192545	105.94	QIESLAPVQSAK(1)K	2	-2.5107	1
TRINITY_DN34032_c5_g1_m.24686	264	K	Elongation factor 1-gamma OS=Prunus avium OX=42229 PE=2 SV=1		1	0.00222641	52.837	PK(1)NPLDLLPPSK	2	-3.0696	1
TRINITY_DN34032_c5_g1_m.24686	9	K	Elongation factor 1-gamma OS=Prunus avium OX=42229 PE=2 SV=1		1	0.0024222	77.072	ALVLHAGK(1)GNK	2	-3.6088	1
TRINITY_DN34032_c5_g1_m.24686	288	K	Elongation factor 1-gamma OS=Prunus avium OX=42229 PE=2 SV=1		1	0.00167765	79.059	LYSNTK(1)TNFR	2	-2.1489	1
TRINITY_DN34039_c0_g1_m.24708	393	K	Serine protease SPPA, chloroplastic OS=Arabidopsis thaliana OX=3702 GN=SPPA PE=2 SV=1	SPPA	1	0.00538635	83.623	K(1)WTLGLVGGK	2	-2.8313	1
TRINITY_DN34039_c0_g1_m.24708	290	K	Serine protease SPPA, chloroplastic OS=Arabidopsis thaliana OX=3702 GN=SPPA PE=2 SV=1	SPPA	1	0.0205264	44.82	YK(1)SAGDQLTR	2	-4.6714	1
TRINITY_DN34049_c1_g1_m.24736	152	K	Leucine aminopeptidase 2, chloroplastic OS=Arabidopsis thaliana OX=3702 GN=LAP2 PE=2 SV=2	LAP2	1	0.0120659	82.716	LPGLSSK(1)R	2	-4.8627	1
TRINITY_DN34049_c1_g1_m.24736	306	K	Leucine aminopeptidase 2, chloroplastic OS=Arabidopsis thaliana OX=3702 GN=LAP2 PE=2 SV=2	LAP2	1	0.000115061	110.88	ILDVEQCK(1)ELK	2	-0.23132	1
TRINITY_DN34049_c1_g1_m.24736	229	K	Leucine aminopeptidase 2, chloroplastic OS=Arabidopsis thaliana OX=3702 GN=LAP2 PE=2 SV=2	LAP2	0.964853	0.0240211	98.009	SESK(0.965)K(0.035)PSIK	2	-2.7087	1
TRINITY_DN34049_c1_g1_m.24736	108	K	Leucine aminopeptidase 2, chloroplastic OS=Arabidopsis thaliana OX=3702 GN=LAP2 PE=2 SV=2	LAP2	1	0.0179965	65.879	DENSK(1)FENPILK	2	-1.3592	1
TRINITY_DN34049_c1_g1_m.24736	341	K	Leucine aminopeptidase 2, chloroplastic OS=Arabidopsis thaliana OX=3702 GN=LAP2 PE=2 SV=2	LAP2	1	0.00904495	67.464	TK(1)LALVGK	2	-5.0017	1
TRINITY_DN34049_c1_g1_m.24736	115	K	Leucine aminopeptidase 2, chloroplastic OS=Arabidopsis thaliana OX=3702 GN=LAP2 PE=2 SV=2	LAP2	1	0.000501312	74.524	FENPILK(1)K	2	-3.4286	2
TRINITY_DN34055_c1_g1_m.24751	592	K	Glyoxysomal fatty acid beta-oxidation multifunctional protein MFP-a OS=Cucumis sativus OX=3659 PE=1 SV=1		1	0.032364	43.734	GFYAYGDK(1)R	2	-1.0854	1
TRINITY_DN34055_c1_g1_m.24751	376	K	Glyoxysomal fatty acid beta-oxidation multifunctional protein MFP-a OS=Cucumis sativus OX=3659 PE=1 SV=1		1	0.0100934	67.881	FDK(1)TISLLK	2	-3.3307	1
TRINITY_DN34055_c1_g1_m.24751	61	K	Glyoxysomal fatty acid beta-oxidation multifunctional protein MFP-a OS=Cucumis sativus OX=3659 PE=1 SV=1		1	0.00316062	74.486	AIVITGAK(1)GK	2	-2.777	1
TRINITY_DN34055_c1_g1_m.24751	347	K	Glyoxysomal fatty acid beta-oxidation multifunctional protein MFP-a OS=Cucumis sativus OX=3659 PE=1 SV=1		1	1.33051e-17	175.64	EVNDK(1)FLQAGIGR	2	-3.0503	1
TRINITY_DN34055_c1_g1_m.24751	299	K	Glyoxysomal fatty acid beta-oxidation multifunctional protein MFP-a OS=Cucumis sativus OX=3659 PE=1 SV=1		1	0.00443843	63.908	GTTK(1)VPGVTNLGLVPR	2	-0.74375	1
TRINITY_DN34070_c3_g1_m.24799	53	K	Proteasome subunit alpha type-3 OS=Spinacia oleracea OX=3562 GN=PAG1 PE=2 SV=1	PAG1	1	6.88639e-05	99.276	AVDNSGTVIGIK(1)CK	2	-3.2031	1
TRINITY_DN34070_c3_g1_m.24799	179	K	Proteasome subunit alpha type-3 OS=Spinacia oleracea OX=3562 GN=PAG1 PE=2 SV=1	PAG1	1	0.0215465	41.025	YFGAAIGK(1)GR	2	-0.3329	1
TRINITY_DN34070_c4_g1_m.24800	216	K	S-adenosylmethionine synthase 2 OS=Elaeagnus umbellata OX=43233 GN=SAMS2 PE=2 SV=1	SAMS2	1	0.000445485	92.445	EHVIK(1)PVIPEK	2	-1.9703	1
TRINITY_DN34070_c4_g1_m.24800	364	K	S-adenosylmethionine synthase 2 OS=Elaeagnus umbellata OX=43233 GN=SAMS2 PE=2 SV=1	SAMS2	1	2.67731e-10	125.98	FLK(1)TAAYGHFGR	2	-1.5234	1
TRINITY_DN34086_c0_g1_m.24848	90	K	UDP-sulfoquinovose synthase, chloroplastic OS=Spinacia oleracea OX=3562 GN=SQD1 PE=1 SV=1	SQD1	1	5.7808e-06	72.031	SPSSGFDQSSTEPSK(1)SQR	2	-0.84965	1
TRINITY_DN34108_c0_g3_m.24899	251	K	CLP protease regulatory subunit CLPX3, mitochondrial OS=Arabidopsis thaliana OX=3702 GN=CLPX3 PE=2 SV=1	CLPX3	1	0.0127224	54.436	GLDK(1)FVIGQHR	2	-3.3361	1
TRINITY_DN34117_c0_g1_m.24924	390	K	Malonyl-CoA-acyl carrier protein transacylase, mitochondrial OS=Mus musculus OX=10090 GN=Mcat PE=1 SV=3	Mcat	1	0.010195	80.294	VIAGIVK(1)R	2	-3.8069	1
TRINITY_DN34128_c0_g2_m.24946	262	K	Peroxidase 12 OS=Arabidopsis thaliana OX=3702 GN=PER12 PE=1 SV=1	PER12	1	0.0189701	63.301	TFANNLK(1)K	2	-5.4457	1
TRINITY_DN34148_c3_g2_m.24996	563	K	Adenylate kinase 5, chloroplastic OS=Arabidopsis thaliana OX=3702 GN=At5g35170 PE=1 SV=1	At5g35170	1	0.00638993	77.358	EK(1)YVALSTFPK	2	-2.411	1
TRINITY_DN34148_c3_g2_m.24996	133	K	Adenylate kinase 5, chloroplastic OS=Arabidopsis thaliana OX=3702 GN=At5g35170 PE=1 SV=1	At5g35170	1	3.78378e-12	97.175	AEVSSGTEIGNK(1)AK	2	-3.9556	1
TRINITY_DN34160_c0_g2_m.25027	221	K	Proteasome subunit alpha type-6 OS=Nicotiana tabacum OX=4097 GN=PAA1 PE=2 SV=1	PAA1	1	0.00293998	79.311	EQEAINFLEK(1)K	2	0.40601	1
TRINITY_DN34160_c0_g2_m.25027	85	K	Proteasome subunit alpha type-6 OS=Nicotiana tabacum OX=4097 GN=PAA1 PE=2 SV=1	PAA1	1	0.0124377	53.028	GK(1)DSVCVVTQK	2	-4.1803	1
TRINITY_DN34168_c4_g3_m.25049	337	K	Putative 12-oxophytodienoate reductase 11 OS=Oryza sativa subsp. japonica OX=39947 GN=OPR11 PE=2 SV=1	OPR11	1	0.000299917	92.732	LFLANPDLPK(1)R	2	-2.5248	1
TRINITY_DN34174_c0_g1_m.25066	305	K	Cysteine--tRNA ligase, chloroplastic/mitochondrial OS=Arabidopsis thaliana OX=3702 GN=SYCO PE=2 SV=1	SYCO	1	0.000223501	92.428	VESLAALEK(1)TIR	2	-0.95593	1
TRINITY_DN34199_c1_g2_m.25130	371	K	Peroxisomal fatty acid beta-oxidation multifunctional protein AIM1 OS=Arabidopsis thaliana OX=3702 GN=AIM1 PE=1 SV=1	AIM1	1	0.0243468	41.796	ADK(1)ALSLLK	2	-3.6802	1
TRINITY_DN34199_c1_g2_m.25130	294	K	Peroxisomal fatty acid beta-oxidation multifunctional protein AIM1 OS=Arabidopsis thaliana OX=3702 GN=AIM1 PE=1 SV=1	AIM1	1	0.00521256	76.572	ATSK(1)VPNVTDK	2	-1.7629	1
TRINITY_DN34199_c1_g2_m.25130	175	K	Peroxisomal fatty acid beta-oxidation multifunctional protein AIM1 OS=Arabidopsis thaliana OX=3702 GN=AIM1 PE=1 SV=1	AIM1	1	0.00786815	88.921	PIFSEEGK(1)K	2	-2.338	1
TRINITY_DN34199_c1_g2_m.25130	361	K	Peroxisomal fatty acid beta-oxidation multifunctional protein AIM1 OS=Arabidopsis thaliana OX=3702 GN=AIM1 PE=1 SV=1	AIM1	1	1.46427e-07	87.573	IIEANVQGLVTK(1)GK	2	-3.0572	1
TRINITY_DN34199_c1_g2_m.25130	301	K	Peroxisomal fatty acid beta-oxidation multifunctional protein AIM1 OS=Arabidopsis thaliana OX=3702 GN=AIM1 PE=1 SV=1	AIM1	0.99965	0.0250142	71.066	VPNVTDK(1)GLKPR	2	-1.6756	1
TRINITY_DN34201_c0_g1_m.25137	53	K	NADH dehydrogenase [ubiquinone] 1 beta subcomplex subunit 3-A OS=Arabidopsis thaliana OX=3702 GN=At2g02510 PE=3 SV=1	At2g02510	1	0.00183573	107.08	K(1)HPMVTSQLR	2	-2.1068	2
TRINITY_DN34300_c0_g1_m.25411	114	K	Probable UDP-arabinopyranose mutase 2 OS=Solanum tuberosum OX=4113 GN=UPTG2 PE=1 SV=1	UPTG2	1	0.029599	41.824	ASCISFK(1)DSACR	2	-2.387	1
TRINITY_DN34302_c0_g1_m.25417	291	K	vegetative cell wall protein gp1 [Morus notabilis]		0.999969	8.41698e-10	135.28	TVLVQK(1)TVEKPR	2	-2.1622	1
TRINITY_DN34302_c0_g1_m.25417	285	K	vegetative cell wall protein gp1 [Morus notabilis]		1	7.69102e-21	133.07	IPAEAEQK(1)TVLVQK	2	-1.2094	1
TRINITY_DN34355_c0_g1_m.25559	324	K	Lysosomal Pro-X carboxypeptidase OS=Bos taurus OX=9913 GN=PRCP PE=2 SV=1	PRCP	1	0.000120486	73.891	K(1)IDGSPLGTSTLER	2	-2.1767	1
TRINITY_DN34366_c2_g2_m.25592	30	K	binding protein [Arabidopsis thaliana]		1	0.00833719	84.368	K(1)AMEFIAK	2	-3.5901	1
TRINITY_DN34367_c0_g1_m.25596	644	K	Methylcrotonoyl-CoA carboxylase subunit alpha, mitochondrial OS=Glycine max OX=3847 GN=MCCA PE=1 SV=2	MCCA	1	0.00466086	88.921	LAVYSK(1)DQIK	2	-2.4242	1
TRINITY_DN34367_c0_g1_m.25596	620	K	Methylcrotonoyl-CoA carboxylase subunit alpha, mitochondrial OS=Glycine max OX=3847 GN=MCCA PE=1 SV=2	MCCA	1	0.0172251	65.933	ATK(1)LGNHDFR	2	-1.0971	1
TRINITY_DN34382_c0_g4_m.25637	149	K	ACT domain-containing protein ACR11 OS=Arabidopsis thaliana OX=3702 GN=ACR11 PE=1 SV=1	ACR11	1	4.76229e-15	133.49	K(1)VEDPELLEAIR	2	-2.165	1
TRINITY_DN34382_c0_g4_m.25637	259	K	ACT domain-containing protein ACR11 OS=Arabidopsis thaliana OX=3702 GN=ACR11 PE=1 SV=1	ACR11	1	0.0025067	102.55	ATFHVSYK(1)GK	2	-1.5862	1
TRINITY_DN34382_c0_g4_m.25637	138	K	ACT domain-containing protein ACR11 OS=Arabidopsis thaliana OX=3702 GN=ACR11 PE=1 SV=1	ACR11	1	0.00485855	103.8	HNK(1)FAITK	2	-3.621	1
TRINITY_DN34382_c0_g4_m.25637	143	K	ACT domain-containing protein ACR11 OS=Arabidopsis thaliana OX=3702 GN=ACR11 PE=1 SV=1	ACR11	1	1.49949e-06	96.311	FAITK(1)SNTGR	2	-1.2807	2
TRINITY_DN34382_c0_g4_m.25637	135	K	ACT domain-containing protein ACR11 OS=Arabidopsis thaliana OX=3702 GN=ACR11 PE=1 SV=1	ACR11	1	1.19198e-09	139.78	ANVYLDSSGK(1)HNK	2	-1.0378	1
TRINITY_DN34401_c2_g2_m.25697	427	K	Proline--tRNA ligase, cytoplasmic OS=Arabidopsis thaliana OX=3702 GN=At3g62120 PE=1 SV=1	At3g62120	1	0.00228772	54.199	IEIGPK(1)DLANNQVR	2	-0.0614	1
TRINITY_DN34439_c0_g2_m.25804	30	K	Probable serine protease EDA2 OS=Arabidopsis thaliana OX=3702 GN=EDA2 PE=2 SV=2	EDA2	1	0.000588025	51.531	K(1)FGAAVVSLEHR	2	-1.605	1
TRINITY_DN34439_c0_g2_m.25804	58	K	Probable serine protease EDA2 OS=Arabidopsis thaliana OX=3702 GN=EDA2 PE=2 SV=2	EDA2	1	0.00587713	64.266	SLATENLK(1)FLSSK	2	-2.0997	1
TRINITY_DN34445_c2_g9_m.25825	185	K	Glyceraldehyde-3-phosphate dehydrogenase A, chloroplastic OS=Pisum sativum OX=3888 GN=GAPA PE=1 SV=2	GAPA	1	0.00787288	85.813	HIQAGAK(1)K	2	-4.0445	4
TRINITY_DN34445_c2_g9_m.25825	236	K	Glyceraldehyde-3-phosphate dehydrogenase A, chloroplastic OS=Pisum sativum OX=3888 GN=GAPA PE=1 SV=2	GAPA	1	0.000716725	102.55	VLDQK(1)FGIIK	2	0.73211	1
TRINITY_DN34445_c2_g9_m.25825	295	K	Glyceraldehyde-3-phosphate dehydrogenase A, chloroplastic OS=Pisum sativum OX=3888 GN=GAPA PE=1 SV=2	GAPA	1	0.00133005	101.41	GK(1)LNGIALR	2	-3.5256	3
TRINITY_DN34445_c2_g9_m.25825	92	K	Glyceraldehyde-3-phosphate dehydrogenase A, chloroplastic OS=Pisum sativum OX=3888 GN=GAPA PE=1 SV=2	GAPA	1	8.55742e-19	89.923	K(1)DSPLDVIAINDTGGVK	2	-0.66059	1
TRINITY_DN34445_c2_g9_m.25825	320	K	Glyceraldehyde-3-phosphate dehydrogenase A, chloroplastic OS=Pisum sativum OX=3888 GN=GAPA PE=1 SV=2	GAPA	1	5.53938e-10	120.65	K(1)TFAEEVNAAFR	2	-2.1458	1
TRINITY_DN34445_c2_g9_m.25825	178	K	Glyceraldehyde-3-phosphate dehydrogenase A, chloroplastic OS=Pisum sativum OX=3888 GN=GAPA PE=1 SV=2	GAPA	1	1.61415e-22	167.76	EGAGK(1)HIQAGAK	2	-2.3318	2
TRINITY_DN34445_c2_g9_m.25825	186	K	Glyceraldehyde-3-phosphate dehydrogenase A, chloroplastic OS=Pisum sativum OX=3888 GN=GAPA PE=1 SV=2	GAPA	1	6.79324e-05	105.36	K(1)VLITAPGK	2	-4.2123	1
TRINITY_DN34445_c2_g9_m.25825	293	K	Glyceraldehyde-3-phosphate dehydrogenase A, chloroplastic OS=Pisum sativum OX=3888 GN=GAPA PE=1 SV=2	GAPA	1	2.26379e-05	97.277	AVALVLPTLK(1)GK	2	-2.352	4
TRINITY_DN34471_c0_g1_m.25905	128	K	Presequence protease 1, chloroplastic/mitochondrial OS=Arabidopsis thaliana OX=3702 GN=PREP1 PE=1 SV=2	PREP1	1	0.00177039	58.476	VSEEFIGECK(1)SK	2	-2.173	1
TRINITY_DN34471_c0_g1_m.25905	479	K	Presequence protease 1, chloroplastic/mitochondrial OS=Arabidopsis thaliana OX=3702 GN=PREP1 PE=1 SV=2	PREP1	1	0.00884851	72.365	VEELVMNTLK(1)K	2	-3.3029	1
TRINITY_DN34471_c0_g1_m.25905	772	K	Presequence protease 1, chloroplastic/mitochondrial OS=Arabidopsis thaliana OX=3702 GN=PREP1 PE=1 SV=2	PREP1	1	0.0220247	60.892	FK(1)QFVSQSK	2	-4.7833	1
TRINITY_DN34471_c0_g1_m.25905	538	K	Presequence protease 1, chloroplastic/mitochondrial OS=Arabidopsis thaliana OX=3702 GN=PREP1 PE=1 SV=2	PREP1	1	0.0125118	60.892	YEK(1)PLAALK	2	-3.4937	1
TRINITY_DN34471_c0_g1_m.25905	130	K	Presequence protease 1, chloroplastic/mitochondrial OS=Arabidopsis thaliana OX=3702 GN=PREP1 PE=1 SV=2	PREP1	1	0.0347599	69.093	SK(1)AVLFR	2	-4.632	1
TRINITY_DN34471_c0_g1_m.25905	322	K	Presequence protease 1, chloroplastic/mitochondrial OS=Arabidopsis thaliana OX=3702 GN=PREP1 PE=1 SV=2	PREP1	1	0.00715533	58.916	K(1)YYHPSNAR	2	-3.9081	1
TRINITY_DN34471_c0_g1_m.25905	731	K	Presequence protease 1, chloroplastic/mitochondrial OS=Arabidopsis thaliana OX=3702 GN=PREP1 PE=1 SV=2	PREP1	1	1.7505e-10	124.06	GK(1)EDPCSHIIVR	2	-0.92302	1
TRINITY_DN34471_c0_g1_m.25905	715	K	Presequence protease 1, chloroplastic/mitochondrial OS=Arabidopsis thaliana OX=3702 GN=PREP1 PE=1 SV=2	PREP1	1	7.43328e-12	104.49	K(1)TGGISVYPLTSSVR	2	-3.0197	1
TRINITY_DN34488_c0_g1_m.25954	252	K	Aldehyde dehydrogenase family 3 member I1, chloroplastic OS=Arabidopsis thaliana OX=3702 GN=ALDH3I1 PE=1 SV=2	ALDH3I1	1	0.0228119	41.824	WDK(1)ILYTGSAR	2	-3.6692	1
TRINITY_DN34488_c0_g1_m.25954	366	K	Aldehyde dehydrogenase family 3 member I1, chloroplastic OS=Arabidopsis thaliana OX=3702 GN=ALDH3I1 PE=1 SV=2	ALDH3I1	1	0.00307414	67.507	LVK(1)LLDQDK	2	-2.6429	1
TRINITY_DN34488_c0_g1_m.25954	502	K	Aldehyde dehydrogenase family 3 member I1, chloroplastic OS=Arabidopsis thaliana OX=3702 GN=ALDH3I1 PE=1 SV=2	ALDH3I1	1	0.015963	65.404	FSFDGFSHK(1)K	2	-1.3971	1
TRINITY_DN34489_c1_g4_m.25957	365	K	Villin-2 OS=Arabidopsis thaliana OX=3702 GN=VLN2 PE=1 SV=2	VLN2	1	3.1746e-07	142.56	VAALLK(1)QQGVGLK	2	-0.85455	1
TRINITY_DN34490_c2_g2_m.25963	216	K	Malonyl-CoA decarboxylase, mitochondrial OS=Mus musculus OX=10090 GN=Mlycd PE=1 SV=1	Mlycd	1	0.00608095	59.645	ALDSHLK(1)EK	2	-3.164	1
TRINITY_DN34518_c0_g1_m.26028	205	K	MAR-binding filament-like protein 1-1 OS=Nicotiana tabacum OX=4097 GN=MFP1-1 PE=2 SV=1	MFP1-1	0.995455	0.0363387	64.266	IK(0.005)EK(0.995)EAAIVSR	2	-2.1189	1
TRINITY_DN34518_c0_g1_m.26028	615	K	MAR-binding filament-like protein 1-1 OS=Nicotiana tabacum OX=4097 GN=MFP1-1 PE=2 SV=1	MFP1-1	1	0.00139241	76.572	ELQALEK(1)QVVK	2	-2.6981	1
TRINITY_DN34518_c0_g1_m.26028	677	K	MAR-binding filament-like protein 1-1 OS=Nicotiana tabacum OX=4097 GN=MFP1-1 PE=2 SV=1	MFP1-1	1	0.00645125	65.404	SLTEQK(1)NASR	2	-3.8529	1
TRINITY_DN34518_c0_g1_m.26028	601	K	MAR-binding filament-like protein 1-1 OS=Nicotiana tabacum OX=4097 GN=MFP1-1 PE=2 SV=1	MFP1-1	1	0.017158	40.533	EQQK(1)TVSTLNK	2	-2.6779	1
TRINITY_DN34519_c0_g1_m.26030	114	K	Catalase-2 OS=Arabidopsis thaliana OX=3702 GN=CAT2 PE=1 SV=3	CAT2	1	8.47899e-07	134.66	SLGQK(1)LASR	2	-3.5308	1
TRINITY_DN34519_c3_g1_m.26035	319	K	Catalase isozyme 1 OS=Gossypium hirsutum OX=3635 GN=CAT1 PE=2 SV=2	CAT1	1	0.000989937	93.467	SLGQK(1)VASR	2	-2.9487	1
TRINITY_DN34519_c3_g1_m.26035	53	K	Catalase isozyme 1 OS=Gossypium hirsutum OX=3635 GN=CAT1 PE=2 SV=2	CAT1	1	0.000147955	81.908	HMEGSGVNTYTLINK(1)AGK	2	-1.0034	2
TRINITY_DN34519_c3_g1_m.26035	262	K	Catalase isozyme 1 OS=Gossypium hirsutum OX=3635 GN=CAT1 PE=2 SV=2	CAT1	1	0.000459251	84.309	TIPK(1)EDNFTQAGIR	2	-1.2014	1
TRINITY_DN34519_c3_g1_m.26035	65	K	Catalase isozyme 1 OS=Gossypium hirsutum OX=3635 GN=CAT1 PE=2 SV=2	CAT1	1	0.0310872	49.96	FHWK(1)PTCGVK	2	-3.2366	1
TRINITY_DN34519_c3_g1_m.26036	159	K	Catalase isozyme 1 OS=Gossypium hirsutum OX=3635 GN=CAT1 PE=2 SV=2	CAT1	1	1.2099e-07	131.54	FPDMVHSLK(1)PNPK	2	0.013885	1
TRINITY_DN34549_c1_g1_m.26121	286	K	Beta-fructofuranosidase, soluble isoenzyme I OS=Daucus carota OX=4039 GN=INV*DC4 PE=1 SV=2	INV*DC4	1	0.00186429	63.212	YYASK(1)TFYDQHK	2	-2.0513	1
TRINITY_DN34559_c0_g1_m.26156	237	K	Tripeptidyl-peptidase 2 OS=Arabidopsis thaliana OX=3702 GN=TPP2 PE=1 SV=1	TPP2	1	0.00203727	57.293	AVK(1)HLDEFEQK	2	0.71849	1
TRINITY_DN34559_c0_g1_m.26156	1062	K	Tripeptidyl-peptidase 2 OS=Arabidopsis thaliana OX=3702 GN=TPP2 PE=1 SV=1	TPP2	1	0.0308833	43.168	EAFYIGPPSK(1)DK	2	20.91	1
TRINITY_DN34559_c0_g1_m.26156	245	K	Tripeptidyl-peptidase 2 OS=Arabidopsis thaliana OX=3702 GN=TPP2 PE=1 SV=1	TPP2	1	0.00149304	67.507	HLDEFEQK(1)HIK	3	-3.4536	1
TRINITY_DN34559_c0_g1_m.26156	923	K	Tripeptidyl-peptidase 2 OS=Arabidopsis thaliana OX=3702 GN=TPP2 PE=1 SV=1	TPP2	1	0.00813083	58.889	LPSGK(1)QILVLK	2	-2.0667	1
TRINITY_DN34559_c0_g1_m.26156	1093	K	Tripeptidyl-peptidase 2 OS=Arabidopsis thaliana OX=3702 GN=TPP2 PE=1 SV=1	TPP2	1	0.00393697	73.891	LSYHGNGEGK(1)NPQK	2	-2.0295	1
TRINITY_DN34596_c0_g1_m.26280	132	K	Cytosolic purine 5'-nucleotidase OS=Pongo abelii OX=9601 GN=NT5C2 PE=2 SV=1	NT5C2	1	0.00593147	65.156	YVK(1)VAYHGFK	2	-1.2589	1
TRINITY_DN34597_c0_g1_m.26282	444	K	Probable inactive purple acid phosphatase 27 OS=Arabidopsis thaliana OX=3702 GN=PAP27 PE=2 SV=1	PAP27	1	0.00407916	58.889	FIEK(1)CLASADR	2	-2.085	1
TRINITY_DN34599_c0_g1_m.26284	600	K	ATPase family AAA domain-containing protein 1-A OS=Danio rerio OX=7955 GN=atad1a PE=2 SV=2	atad1a	1	0.000483566	92.732	TFHK(1)QVEEDRR	3	-4.2997	1
TRINITY_DN34621_c2_g1_m.26361	291	K	Eukaryotic initiation factor 4A-15 OS=Nicotiana tabacum OX=4097 PE=2 SV=1		1	0.0245807	60.892	K(1)VDWLTDK	2	-2.8266	1
TRINITY_DN34654_c0_g1_m.26457	136	K	Phosphoglycolate phosphatase 1B, chloroplastic OS=Arabidopsis thaliana OX=3702 GN=PGLP1B PE=1 SV=1	PGLP1B	1	1.80126e-16	162.8	LVFVTNNSTK(1)SR	2	-6.9698	4
TRINITY_DN34654_c0_g1_m.26457	178	K	Phosphoglycolate phosphatase 1B, chloroplastic OS=Arabidopsis thaliana OX=3702 GN=PGLP1B PE=1 SV=1	PGLP1B	1	0.00555201	47.334	K(1)VYVIGEDGILK	2	-1.9439	1
TRINITY_DN34665_c0_g1_m.26495	363	K	Probable acyl-activating enzyme 16, chloroplastic OS=Arabidopsis thaliana OX=3702 GN=AAE16 PE=2 SV=1	AAE16	1	0.0206832	78.178	NLK(1)VDLR	2	-4.4403	1
TRINITY_DN34666_c0_g1_m.26497	474	K	Imidazole glycerol phosphate synthase hisHF, chloroplastic OS=Arabidopsis thaliana OX=3702 GN=HISN4 PE=2 SV=1	HISN4	1	0.00160353	76.572	DPSDVEFK(1)TVK	2	-2.7101	1
TRINITY_DN34666_c0_g1_m.26497	275	K	Imidazole glycerol phosphate synthase hisHF, chloroplastic OS=Arabidopsis thaliana OX=3702 GN=HISN4 PE=2 SV=1	HISN4	1	0.021289	57.032	FLK(1)ANSPVTK	2	-2.006	1
TRINITY_DN34669_c0_g2_m.26503	69	K	Acyl-coenzyme A oxidase 3, peroxisomal OS=Arabidopsis thaliana OX=3702 GN=ACX3 PE=1 SV=1	ACX3	1	0.00144878	78.932	YLSSIK(1)DPDQR	2	1.9813	1
TRINITY_DN34669_c0_g2_m.26503	300	K	Acyl-coenzyme A oxidase 3, peroxisomal OS=Arabidopsis thaliana OX=3702 GN=ACX3 PE=1 SV=1	ACX3	1	5.4453e-17	117.21	FAVEVSNYQK(1)QGQSK	2	-1.2518	1
TRINITY_DN34708_c0_g1_m.26609	388	K	Protein TIC110, chloroplastic OS=Arabidopsis thaliana OX=3702 GN=TIC110 PE=1 SV=1	TIC110	1	0.0330202	40.203	IFINYIK(1)R	2	-1.967	1
TRINITY_DN34744_c0_g1_m.26713	246	K	Probable mitochondrial-processing peptidase subunit beta, mitochondrial OS=Arabidopsis thaliana OX=3702 GN=At3g02090 PE=1 SV=2	At3g02090	1	0.0197799	72.492	VLDK(1)DVPK	2	-3.8416	1
TRINITY_DN34744_c0_g1_m.26713	317	K	Probable mitochondrial-processing peptidase subunit beta, mitochondrial OS=Arabidopsis thaliana OX=3702 GN=At3g02090 PE=1 SV=2	At3g02090	1	1.57415e-20	140.57	TILGPAQNIK(1)TITK	2	-1.6453	1
TRINITY_DN34744_c0_g1_m.26713	432	K	Probable mitochondrial-processing peptidase subunit beta, mitochondrial OS=Arabidopsis thaliana OX=3702 GN=At3g02090 PE=1 SV=2	At3g02090	1	3.55153e-08	121.69	NAGGGK(1)HMGSELAQR	2	-1.4829	1
TRINITY_DN34744_c0_g1_m.26713	122	K	Probable mitochondrial-processing peptidase subunit beta, mitochondrial OS=Arabidopsis thaliana OX=3702 GN=At3g02090 PE=1 SV=2	At3g02090	1	0.00222641	52.837	SK(1)LQQLENPDPR	2	-1.1444	1
TRINITY_DN34744_c0_g1_m.26713	552	K	Probable mitochondrial-processing peptidase subunit beta, mitochondrial OS=Arabidopsis thaliana OX=3702 GN=At3g02090 PE=1 SV=2	At3g02090	1	7.88985e-22	166.66	IDAVDASTIK(1)R	2	-1.5288	1
TRINITY_DN34744_c0_g1_m.26713	355	K	Probable mitochondrial-processing peptidase subunit beta, mitochondrial OS=Arabidopsis thaliana OX=3702 GN=At3g02090 PE=1 SV=2	At3g02090	1	7.04323e-05	79.795	HEDIVATVK(1)SSFTK	2	-2.0363	1
TRINITY_DN34744_c0_g1_m.26713	135	K	Probable mitochondrial-processing peptidase subunit beta, mitochondrial OS=Arabidopsis thaliana OX=3702 GN=At3g02090 PE=1 SV=2	At3g02090	1	3.11681e-19	176.97	FLK(1)YGSPHPTVTDHTR	3	-1.5528	2
TRINITY_DN34788_c2_g1_m.26837	237	K	Oxygen-evolving enhancer protein 2, chloroplastic OS=Cucumis sativus OX=3659 GN=PSBP PE=2 SV=1	PSBP	1	2.43519e-40	199.54	LYICK(1)AQAGDK	2	0.05955	4
TRINITY_DN34788_c2_g1_m.26837	90	K	Oxygen-evolving enhancer protein 2, chloroplastic OS=Cucumis sativus OX=3659 GN=PSBP PE=2 SV=1	PSBP	1	3.9151e-32	155.57	PK(1)TNTDFLPYNGDGFK	2	-0.22811	1
TRINITY_DN34788_c2_g1_m.26837	229	K	Oxygen-evolving enhancer protein 2, chloroplastic OS=Cucumis sativus OX=3659 GN=PSBP PE=2 SV=1	PSBP	1	7.85784e-31	181.87	HQLITATVK(1)DGK	2	0.95946	4
TRINITY_DN34788_c2_g1_m.26837	220	K	Oxygen-evolving enhancer protein 2, chloroplastic OS=Cucumis sativus OX=3659 GN=PSBP PE=2 SV=1	PSBP	1	1.61911e-80	245.26	TADGDEGGK(1)HQLITATVK	2	0.4765	3
TRINITY_DN34788_c2_g1_m.26837	110	K	Oxygen-evolving enhancer protein 2, chloroplastic OS=Cucumis sativus OX=3659 GN=PSBP PE=2 SV=1	PSBP	1	0.00204245	87.895	LSIPSK(1)WNPSK	2	-1.4474	1
TRINITY_DN34798_c1_g1_m.26863	298	K	Alpha-1,4 glucan phosphorylase L-1 isozyme, chloroplastic/amyloplastic OS=Solanum tuberosum OX=4113 PE=1 SV=2		1	0.00169611	94.806	TK(1)TTINLR	2	-1.1811	1
TRINITY_DN34798_c1_g1_m.26863	266	K	Alpha-1,4 glucan phosphorylase L-1 isozyme, chloroplastic/amyloplastic OS=Solanum tuberosum OX=4113 PE=1 SV=2		1	0.00159669	71.066	FYGK(1)LVSGSDGK	2	-1.6572	1
TRINITY_DN34829_c0_g1_m.26947	263	K	Villin-4 OS=Arabidopsis thaliana OX=3702 GN=VLN4 PE=1 SV=1	VLN4	1	0.0151889	50.09	GK(1)AEPVETDSLTR	2	-2.7384	1
TRINITY_DN34829_c0_g1_m.26947	921	K	Villin-4 OS=Arabidopsis thaliana OX=3702 GN=VLN4 PE=1 SV=1	VLN4	1	0.0271353	51.569	TTSTDPVTEIDVTK(1)R	2	-2.967	1
TRINITY_DN34829_c0_g1_m.26947	153	K	Villin-4 OS=Arabidopsis thaliana OX=3702 GN=VLN4 PE=1 SV=1	VLN4	1	0.0227581	52.591	HVVHVK(1)EVPFAR	3	-2.2946	1
TRINITY_DN34866_c0_g1_m.27057	1064	K	Bromodomain and WD repeat-containing protein 1 OS=Homo sapiens OX=9606 GN=BRWD1 PE=1 SV=4	BRWD1	1	0.0302612	46.033	VDCLSLSQGYK(1)NGK	3	-6.3768	1
TRINITY_DN34867_c0_g1_m.27058	41	K	Glutelin type-D 1 OS=Oryza sativa subsp. japonica OX=39947 GN=GLUD1 PE=2 SV=1	GLUD1	1	0.0224325	56.938	EGNIGAAK(1)LALEK	2	-1.7395	1
TRINITY_DN34912_c0_g1_m.27174	923	K	Pyruvate, phosphate dikinase, chloroplastic OS=Mesembryanthemum crystallinum OX=3544 GN=PPD PE=2 SV=1	PPD	1	0.00494903	68.49	GVGQLIK(1)IATEK	2	-2.2208	1
TRINITY_DN34962_c2_g1_m.27333	251	K	Protein FATTY ACID EXPORT 3, chloroplastic OS=Arabidopsis thaliana OX=3702 GN=FAX3 PE=2 SV=2	FAX3	1	0.0126801	46.033	K(1)QGEQAPLALK	2	-1.2051	1
TRINITY_DN34962_c2_g1_m.27333	144	K	Protein FATTY ACID EXPORT 3, chloroplastic OS=Arabidopsis thaliana OX=3702 GN=FAX3 PE=2 SV=2	FAX3	1	5.456e-06	101.45	DTSEQLK(1)IHADR	2	-2.6223	1
TRINITY_DN34963_c1_g2_m.27342	333	K	3-ketoacyl-CoA thiolase 2, peroxisomal OS=Arabidopsis thaliana OX=3702 GN=PED1 PE=1 SV=2	PED1	1	0.00502255	68.548	FK(1)DEIIPVSTK	2	-2.8562	1
TRINITY_DN34963_c1_g2_m.27342	185	K	3-ketoacyl-CoA thiolase 2, peroxisomal OS=Arabidopsis thaliana OX=3702 GN=PED1 PE=1 SV=2	PED1	1	0.00508553	78.816	GVIEK(1)TNLDPK	2	-1.7268	1
TRINITY_DN34981_c1_g3_m.27399	526	K	Pentatricopeptide repeat-containing protein At1g80270, mitochondrial OS=Arabidopsis thaliana OX=3702 GN=At1g80270 PE=2 SV=1	At1g80270	1	3.39064e-12	136.06	ADAVLQK(1)AAQQNQVK	2	-1.0912	1
TRINITY_DN35016_c1_g1_m.27493	413	K	Dicarboxylate transporter 2.1, chloroplastic OS=Arabidopsis thaliana OX=3702 GN=DIT2-1 PE=1 SV=1	DIT2-1	1	0.000426894	72.365	DTPDAPAMAAK(1)K	2	-3.8358	1
TRINITY_DN35049_c1_g2_m.27593	241	K	Probable aquaporin PIP2-5 OS=Arabidopsis thaliana OX=3702 GN=PIP2-5 PE=1 SV=1	PIP2-5	1	1.91497e-05	110.88	SLGAAVIYNK(1)DK	2	-3.5946	1
TRINITY_DN35061_c6_g2_m.27633	424	K	Pyruvate kinase 1, cytosolic OS=Oryza sativa subsp. japonica OX=39947 GN=Os11g0148500 PE=1 SV=1	Os11g0148500	1	0.00300044	65.879	VVVCQK(1)VGDASVVK	2	-1.8444	1
TRINITY_DN35068_c0_g2_m.27652	280	K	DNA ligase 1 [Morus notabilis]		1	0.018712	44.57	AYHLGDK(1)DYK	2	-2.1423	1
TRINITY_DN35081_c2_g1_m.27708	203	K	Succinate-semialdehyde dehydrogenase (acetylating) OS=Metallosphaera sedula (strain ATCC 51363 / DSM 5348 / JCM 9185 / NBRC 15509 / TH2) OX=399549 GN=Msed_1424 PE=1 SV=1	Msed_1424	1	3.84019e-05	114.39	AK(1)GTLYDGETR	2	-3.2848	1
TRINITY_DN35081_c2_g1_m.27708	317	K	Succinate-semialdehyde dehydrogenase (acetylating) OS=Metallosphaera sedula (strain ATCC 51363 / DSM 5348 / JCM 9185 / NBRC 15509 / TH2) OX=399549 GN=Msed_1424 PE=1 SV=1	Msed_1424	1	2.66584e-12	135.13	AK(1)ILGATHAVNASK	2	-1.6294	1
TRINITY_DN35081_c2_g1_m.27708	329	K	Succinate-semialdehyde dehydrogenase (acetylating) OS=Metallosphaera sedula (strain ATCC 51363 / DSM 5348 / JCM 9185 / NBRC 15509 / TH2) OX=399549 GN=Msed_1424 PE=1 SV=1	Msed_1424	1	1.84823e-56	148.82	ILGATHAVNASK(1)EDAVVK	2	-1.1038	2
TRINITY_DN35081_c2_g1_m.27708	396	K	Succinate-semialdehyde dehydrogenase (acetylating) OS=Metallosphaera sedula (strain ATCC 51363 / DSM 5348 / JCM 9185 / NBRC 15509 / TH2) OX=399549 GN=Msed_1424 PE=1 SV=1	Msed_1424	1	0.00292547	90.761	IK(1)VIGSYGGR	2	-4.3758	1
TRINITY_DN35096_c0_g1_m.27752	709	K	Lon protease homolog, mitochondrial OS=Zea mays OX=4577 GN=LON2 PE=1 SV=1	LON2	1	0.0259086	45.489	NLQK(1)QIEK	2	-4.0266	1
TRINITY_DN35096_c0_g1_m.27752	379	K	Lon protease homolog, mitochondrial OS=Zea mays OX=4577 GN=LON2 PE=1 SV=1	LON2	1	0.00287811	48.785	AIEEK(1)ISGEQR	2	-2.9764	1
TRINITY_DN35096_c0_g1_m.27752	176	K	Lon protease homolog, mitochondrial OS=Zea mays OX=4577 GN=LON2 PE=1 SV=1	LON2	1	0.00310021	99.174	DPK(1)LLAALQENR	2	-2.6074	1
TRINITY_DN35099_c3_g1_m.27760	134	K	Probable mediator of RNA polymerase II transcription subunit 37c OS=Arabidopsis thaliana OX=3702 GN=MED37C PE=1 SV=1	MED37C	0.999985	0.0138356	70.389	ISSK(1)LDAADKK	2	-0.3779	1
TRINITY_DN35099_c5_g1_m.27763	252	K	Heat shock cognate 70 kDa protein OS=Petunia hybrida OX=4102 GN=HSP70 PE=2 SV=1	HSP70	1	0.000831206	94.804	MVNHFVQEFK(1)R	3	-4.565	4
TRINITY_DN35099_c5_g1_m.27763	506	K	Heat shock cognate 70 kDa protein OS=Petunia hybrida OX=4102 GN=HSP70 PE=2 SV=1	HSP70	1	0.000152874	106.93	NK(1)ITITNDK	2	-1.7059	1
TRINITY_DN35099_c5_g1_m.27763	513	K	Heat shock cognate 70 kDa protein OS=Petunia hybrida OX=4102 GN=HSP70 PE=2 SV=1	HSP70	1	0.0364216	46.447	ITITNDK(1)GR	2	-2.2873	1
TRINITY_DN35103_c0_g1_m.27772	447	K	ISWI chromatin-remodeling complex ATPase CHR11 OS=Arabidopsis thaliana OX=3702 GN=CHR11 PE=1 SV=4	CHR11	1	0.0111774	72.922	K(1)ETILKVGMSQMQK	2	7.9662	1
TRINITY_DN35113_c0_g1_m.27798	101	K	Mitochondrial intermediate peptidase, mitochondrial OS=Arabidopsis thaliana OX=3702 GN=OCT1 PE=3 SV=1	OCT1	1	0.000254577	102.55	GGIHLCAEK(1)LDR	2	-1.4724	2
TRINITY_DN35114_c2_g1_m.27800	182	K	Probable transcriptional regulatory protein At2g25830 OS=Arabidopsis thaliana OX=3702 GN=At2g25830 PE=2 SV=2	At2g25830	1	0.000477657	90.142	ELDVPK(1)DILER	2	-3.9881	1
TRINITY_DN35114_c2_g1_m.27800	241	K	Probable transcriptional regulatory protein At2g25830 OS=Arabidopsis thaliana OX=3702 GN=At2g25830 PE=2 SV=2	At2g25830	1	0.0257528	42.446	DCGGK(1)MADPGSVMFK	2	-2.3128	1
TRINITY_DN35115_c0_g1_m.27807	595	K	2-oxoglutarate dehydrogenase, mitochondrial OS=Dictyostelium discoideum OX=44689 GN=ogdh PE=3 SV=1	ogdh	1	0.00326724	103.87	NTGVK(1)PEILK	2	-4.883	1
TRINITY_DN35115_c0_g1_m.27807	600	K	2-oxoglutarate dehydrogenase, mitochondrial OS=Dictyostelium discoideum OX=44689 GN=ogdh PE=3 SV=1	ogdh	1	8.39622e-85	273.02	NTGVKPEILK(1)NVGK	2	1.3021	4
TRINITY_DN35115_c0_g1_m.27807	916	K	2-oxoglutarate dehydrogenase, mitochondrial OS=Dictyostelium discoideum OX=44689 GN=ogdh PE=3 SV=1	ogdh	1	0.00365131	67.464	EAK(1)DVAICR	2	-3.2757	1
TRINITY_DN35115_c0_g1_m.27807	541	K	2-oxoglutarate dehydrogenase, mitochondrial OS=Dictyostelium discoideum OX=44689 GN=ogdh PE=3 SV=1	ogdh	1	5.67068e-57	218.12	LLESGQVTK(1)EDIDR	2	-1.4205	1
TRINITY_DN35115_c0_g1_m.27807	614	K	2-oxoglutarate dehydrogenase, mitochondrial OS=Dictyostelium discoideum OX=44689 GN=ogdh PE=3 SV=1	ogdh	1	3.27328e-09	141.29	AITALPENFK(1)PHR	2	-2.2256	2
TRINITY_DN35115_c0_g1_m.27807	604	K	2-oxoglutarate dehydrogenase, mitochondrial OS=Dictyostelium discoideum OX=44689 GN=ogdh PE=3 SV=1	ogdh	1	1.05322e-89	257.38	NVGK(1)AITALPENFKPHR	3	1.0275	9
TRINITY_DN35144_c1_g1_m.27897	310	K	Probable galactinol--sucrose galactosyltransferase 2 OS=Arabidopsis thaliana OX=3702 GN=RFS2 PE=2 SV=2	RFS2	1	0.0013681	74.486	LVSIK(1)ENTK	2	-4.9122	1
TRINITY_DN35162_c1_g1_m.27944	294	K	Amidase 1 OS=Arabidopsis thaliana OX=3702 GN=AMI1 PE=1 SV=1	AMI1	1	0.00763178	81.099	SVEK(1)LFGGHIVK	2	-0.88581	1
TRINITY_DN35162_c1_g1_m.27944	311	K	Amidase 1 OS=Arabidopsis thaliana OX=3702 GN=AMI1 PE=1 SV=1	AMI1	1	0.00211217	81.099	HASLGDYIK(1)AK	2	-0.14958	1
TRINITY_DN35166_c0_g1_m.27957	139	K	Protein SIEVE ELEMENT OCCLUSION B OS=Arabidopsis thaliana OX=3702 GN=SEOB PE=1 SV=1	SEOB	1	0.00551474	42.061	TAK(1)GGEDLGILGR	2	-1.9541	1
TRINITY_DN35207_c0_g2_m.28088	179	K	Guanine nucleotide-binding protein subunit beta-like protein OS=Glycine max OX=3847 PE=2 SV=1		1	0.0159613	72.042	TIK(1)VWNLSNCK	2	-2.4688	1
TRINITY_DN35207_c0_g2_m.28088	187	K	Guanine nucleotide-binding protein subunit beta-like protein OS=Glycine max OX=3847 PE=2 SV=1		1	0.0155252	54.436	VWNLSNCK(1)LR	2	-1.9735	1
TRINITY_DN35207_c0_g2_m.28088	48	K	Guanine nucleotide-binding protein subunit beta-like protein OS=Glycine max OX=3847 PE=2 SV=1		1	0.00150262	92.707	SIILWHLTK(1)DDK	2	-0.17965	1
TRINITY_DN35224_c1_g5_m.28134	6	K	Polygalacturonase OS=Actinidia deliciosa OX=3627 PE=2 SV=1		1	0.0149285	49.406	IMITK(1)ER	2	8.6313	1
TRINITY_DN35310_c3_g1_m.28418	133	K	Carotenoid 9,10(9',10')-cleavage dioxygenase 1 OS=Pisum sativum OX=3888 GN=CCD1 PE=2 SV=1	CCD1	1	0.0364216	54.436	LK(1)QEEYFGR	2	-3.585	1
TRINITY_DN35315_c0_g1_m.28431	228	K	Phototropin-2 OS=Arabidopsis thaliana OX=3702 GN=PHOT2 PE=1 SV=2	PHOT2	1	8.38171e-08	78.864	FLQGPETDQK(1)EVEK	2	3.2452	1
TRINITY_DN35326_c0_g1_m.28455	211	K	TSL-kinase interacting protein 1 OS=Arabidopsis thaliana OX=3702 GN=TKI1 PE=1 SV=2	TKI1	1	0.00608088	69.716	VGSGK(1)VSSK	2	-4.5208	1
TRINITY_DN35355_c0_g1_m.28536	99	K	ABC transporter G family member 7 OS=Arabidopsis thaliana OX=3702 GN=ABCG7 PE=2 SV=1	ABCG7	1	0.0205429	59.645	FLLK(1)NVGGEAK	2	-0.66167	1
TRINITY_DN35370_c1_g1_m.28578	233	K	Probable glutamyl endopeptidase, chloroplastic OS=Arabidopsis thaliana OX=3702 GN=GEP PE=2 SV=2	GEP	1	0.000223501	101.82	VWVADVETGK(1)AR	2	-2.467	1
TRINITY_DN35370_c1_g1_m.28578	862	K	Probable glutamyl endopeptidase, chloroplastic OS=Arabidopsis thaliana OX=3702 GN=GEP PE=2 SV=2	GEP	1	3.05498e-09	132.39	FFNALK(1)GHGALCR	2	1.1643	1
TRINITY_DN35370_c1_g1_m.28578	290	K	Probable glutamyl endopeptidase, chloroplastic OS=Arabidopsis thaliana OX=3702 GN=GEP PE=2 SV=2	GEP	1	3.66715e-17	173.07	IQSNEQK(1)NVIQVR	2	-2.3816	1
TRINITY_DN35374_c0_g2_m.28588	136	K	Carbon catabolite repressor protein 4 homolog 6 OS=Arabidopsis thaliana OX=3702 GN=CCR4-6 PE=2 SV=2	CCR4-6	1	0.000457176	86.838	HVMQTTSGFPTK(1)K	2	-2.1465	2
TRINITY_DN35384_c0_g1_m.28611	201	K	RNA-binding protein 28 OS=Mus musculus OX=10090 GN=Rbm28 PE=1 SV=4	Rbm28	1	0.0248124	40.386	K(1)VAK(1)LHVDLEDK	3	-15.004	1
TRINITY_DN35384_c0_g1_m.28611	198	K	RNA-binding protein 28 OS=Mus musculus OX=10090 GN=Rbm28 PE=1 SV=4	Rbm28	1	0.0248124	40.386	K(1)VAK(1)LHVDLEDK	3	-15.004	1
TRINITY_DN35399_c0_g1_m.28664	147	K	3-oxoacyl-[acyl-carrier-protein] synthase I, chloroplastic OS=Arabidopsis thaliana OX=3702 GN=KAS1 PE=1 SV=2	KAS1	1	0.000739011	90.761	FDASK(1)FPTR	2	-2.9087	1
TRINITY_DN35399_c0_g1_m.28664	197	K	3-oxoacyl-[acyl-carrier-protein] synthase I, chloroplastic OS=Arabidopsis thaliana OX=3702 GN=KAS1 PE=1 SV=2	KAS1	1	0.0186906	47.361	ALVDADLGGDK(1)LSK	2	1.2342	1
TRINITY_DN35399_c0_g1_m.28664	168	K	3-oxoacyl-[acyl-carrier-protein] synthase I, chloroplastic OS=Arabidopsis thaliana OX=3702 GN=KAS1 PE=1 SV=2	KAS1	1	0.000404255	76.255	GFTSEGYIDGK(1)NDR	2	-0.99794	1
TRINITY_DN35399_c1_g1_m.28667	152	K	Succinate--CoA ligase [ADP-forming] subunit beta, mitochondrial OS=Oryza sativa subsp. japonica OX=39947 GN=Os02g0621700 PE=1 SV=1	Os02g0621700	1	0.00359599	83.358	K(1)TAGPLIIACR	2	-2.5818	1
TRINITY_DN35399_c1_g1_m.28667	130	K	Succinate--CoA ligase [ADP-forming] subunit beta, mitochondrial OS=Oryza sativa subsp. japonica OX=39947 GN=Os02g0621700 PE=1 SV=1	Os02g0621700	1	0.000733978	90.263	VVSK(1)VYLCEK	2	-2.4075	1
TRINITY_DN35399_c1_g1_m.28667	70	K	Succinate--CoA ligase [ADP-forming] subunit beta, mitochondrial OS=Oryza sativa subsp. japonica OX=39947 GN=Os02g0621700 PE=1 SV=1	Os02g0621700	1	0.0083702	41.796	VFPNEK(1)ELVVK	2	-2.2206	1
TRINITY_DN35399_c1_g1_m.28667	75	K	Succinate--CoA ligase [ADP-forming] subunit beta, mitochondrial OS=Oryza sativa subsp. japonica OX=39947 GN=Os02g0621700 PE=1 SV=1	Os02g0621700	1	0.00449375	45.939	ELVVK(1)SQILAGGR	2	-3.5092	1
TRINITY_DN35399_c1_g1_m.28667	188	K	Succinate--CoA ligase [ADP-forming] subunit beta, mitochondrial OS=Oryza sativa subsp. japonica OX=39947 GN=Os02g0621700 PE=1 SV=1	Os02g0621700	1	2.86205e-08	115.79	VPIDVFK(1)GITDEDAAK	2	-1.9429	1
TRINITY_DN35399_c1_g1_m.28667	262	K	Succinate--CoA ligase [ADP-forming] subunit beta, mitochondrial OS=Oryza sativa subsp. japonica OX=39947 GN=Os02g0621700 PE=1 SV=1	Os02g0621700	1	0.000527777	138.55	QK(1)AIFALR	2	-3.3683	4
TRINITY_DN35399_c1_g1_m.28667	377	K	Succinate--CoA ligase [ADP-forming] subunit beta, mitochondrial OS=Oryza sativa subsp. japonica OX=39947 GN=Os02g0621700 PE=1 SV=1	Os02g0621700	1	4.723e-15	166.61	LVSLK(1)VPVIVR	2	-1.1251	1
TRINITY_DN35399_c1_g1_m.28667	48	K	Succinate--CoA ligase [ADP-forming] subunit beta, mitochondrial OS=Oryza sativa subsp. japonica OX=39947 GN=Os02g0621700 PE=1 SV=1	Os02g0621700	1	0.00298204	62.398	HGINVPK(1)GAAASTVDEVK	2	-1.7285	1
TRINITY_DN35399_c1_g1_m.28667	205	K	Succinate--CoA ligase [ADP-forming] subunit beta, mitochondrial OS=Oryza sativa subsp. japonica OX=39947 GN=Os02g0621700 PE=1 SV=1	Os02g0621700	1	1.76946e-07	101.48	VVDGLAPK(1)VADR	2	-0.93939	1
TRINITY_DN35399_c1_g1_m.28667	59	K	Succinate--CoA ligase [ADP-forming] subunit beta, mitochondrial OS=Oryza sativa subsp. japonica OX=39947 GN=Os02g0621700 PE=1 SV=1	Os02g0621700	1	0.00015025	77.157	GAAASTVDEVK(1)ETIR	2	-0.75445	1
TRINITY_DN35399_c1_g1_m.28667	163	K	Succinate--CoA ligase [ADP-forming] subunit beta, mitochondrial OS=Oryza sativa subsp. japonica OX=39947 GN=Os02g0621700 PE=1 SV=1	Os02g0621700	1	2.05304e-30	197.3	K(1)GGTSIEDLAEK	2	-0.17845	1
TRINITY_DN35399_c1_g1_m.28667	119	K	Succinate--CoA ligase [ADP-forming] subunit beta, mitochondrial OS=Oryza sativa subsp. japonica OX=39947 GN=Os02g0621700 PE=1 SV=1	Os02g0621700	1	2.04874e-89	233.7	MLGQVLVTK(1)QTGPQGK	2	-10.516	5
TRINITY_DN35399_c1_g1_m.28667	100	K	Succinate--CoA ligase [ADP-forming] subunit beta, mitochondrial OS=Oryza sativa subsp. japonica OX=39947 GN=Os02g0621700 PE=1 SV=1	Os02g0621700	1	3.52984e-19	108.34	GGVHIVK(1)AEEAADIAGK	2	-1.2604	2
TRINITY_DN35399_c1_g1_m.28667	126	K	Succinate--CoA ligase [ADP-forming] subunit beta, mitochondrial OS=Oryza sativa subsp. japonica OX=39947 GN=Os02g0621700 PE=1 SV=1	Os02g0621700	1	3.34833e-15	191.55	QTGPQGK(1)VVSK	2	-1.9252	1
TRINITY_DN35402_c1_g2_m.28674	346	K	Isoamylase 3, chloroplastic OS=Arabidopsis thaliana OX=3702 GN=ISA3 PE=1 SV=2	ISA3	1	1.39637e-12	88.42	YASSGGGPLK(1)ASQEFK	2	-2.7331	1
TRINITY_DN35434_c0_g1_m.28780	723	K	Protein PHYTOCHROME-DEPENDENT LATE-FLOWERING OS=Arabidopsis thaliana OX=3702 GN=PHL PE=1 SV=1	PHL	1	0.0224275	72.042	K(1)SNAHLAQGLK	2	-9.6087	1
TRINITY_DN35477_c0_g1_m.28911	12	K	Nucleobase-ascorbate transporter 11 OS=Arabidopsis thaliana OX=3702 GN=NAT11 PE=2 SV=1	NAT11	1	0.0363799	73.637	IPFSLK(1)K	2	-4.5014	1
TRINITY_DN35535_c0_g1_m.29056	333	K	D-xylose-proton symporter-like 3, chloroplastic OS=Arabidopsis thaliana OX=3702 GN=At5g59250 PE=1 SV=2	At5g59250	1	5.28633e-07	124.46	AVQGK(1)GSIQEYK	2	-1.9101	1
TRINITY_DN35535_c0_g1_m.29056	349	K	D-xylose-proton symporter-like 3, chloroplastic OS=Arabidopsis thaliana OX=3702 GN=At5g59250 PE=1 SV=2	At5g59250	1	0.0208016	72.492	AILALSK(1)LR	2	-3.4885	1
TRINITY_DN35618_c0_g1_m.29344	976	K	Valine--tRNA ligase, chloroplastic/mitochondrial 2 OS=Arabidopsis thaliana OX=3702 GN=EMB2247 PE=3 SV=1	EMB2247	1	0.0144652	64.906	AAETEEK(1)ITLTK	2	-3.2499	1
TRINITY_DN35618_c0_g1_m.29344	206	K	Valine--tRNA ligase, chloroplastic/mitochondrial 2 OS=Arabidopsis thaliana OX=3702 GN=EMB2247 PE=3 SV=1	EMB2247	1	0.00143463	83.438	EK(1)YGGTITNQIK	2	0.56331	1
TRINITY_DN35649_c1_g1_m.29454	1197	K	Phosphoglucan, water dikinase, chloroplastic OS=Arabidopsis thaliana OX=3702 GN=GWD3 PE=1 SV=1	GWD3	1	2.10259e-06	117.21	K(1)FGCPQDVEGCVVGK	2	-0.33092	1
TRINITY_DN35649_c1_g1_m.29454	420	K	Phosphoglucan, water dikinase, chloroplastic OS=Arabidopsis thaliana OX=3702 GN=GWD3 PE=1 SV=1	GWD3	1	0.010249	59.645	QEIK(1)HTIQNK	2	-1.2362	1
TRINITY_DN35667_c0_g1_m.29519	147	K	Glycine dehydrogenase (decarboxylating), mitochondrial OS=Solanum tuberosum OX=4113 GN=GDCSP PE=2 SV=1	GDCSP	1	0.000955587	98.009	LESMK(1)FSK	2	-3.5396	3
TRINITY_DN35667_c0_g1_m.29519	920	K	Glycine dehydrogenase (decarboxylating), mitochondrial OS=Solanum tuberosum OX=4113 GN=GDCSP PE=2 SV=1	GDCSP	1	1.61727e-21	179.98	GFK(1)NTAGIEPEDVAK	2	-0.64327	1
TRINITY_DN35667_c0_g1_m.29519	488	K	Glycine dehydrogenase (decarboxylating), mitochondrial OS=Solanum tuberosum OX=4113 GN=GDCSP PE=2 SV=1	GDCSP	1	1.47764e-27	153.18	VK(1)TADAHAIADAAYK	2	-1.6377	3
TRINITY_DN35667_c0_g1_m.29519	469	K	Glycine dehydrogenase (decarboxylating), mitochondrial OS=Solanum tuberosum OX=4113 GN=GDCSP PE=2 SV=1	GDCSP	1	1.14491e-15	99.855	VHGLAGVFALGLK(1)K	2	-2.3263	1
TRINITY_DN35667_c0_g1_m.29519	586	K	Glycine dehydrogenase (decarboxylating), mitochondrial OS=Solanum tuberosum OX=4113 GN=GDCSP PE=2 SV=1	GDCSP	1	5.04029e-06	155.82	YIHK(1)LQSK	2	-0.90388	1
TRINITY_DN35667_c0_g1_m.29519	296	K	Glycine dehydrogenase (decarboxylating), mitochondrial OS=Solanum tuberosum OX=4113 GN=GDCSP PE=2 SV=1	GDCSP	1	1.72605e-15	176.45	VVTADLK(1)DIDYK	2	-1.0778	2
TRINITY_DN35667_c0_g1_m.29519	932	K	Glycine dehydrogenase (decarboxylating), mitochondrial OS=Solanum tuberosum OX=4113 GN=GDCSP PE=2 SV=1	GDCSP	1	5.45462e-12	148.76	NTAGIEPEDVAK(1)R	2	-2.168	1
TRINITY_DN35667_c0_g1_m.29519	891	K	Glycine dehydrogenase (decarboxylating), mitochondrial OS=Solanum tuberosum OX=4113 GN=GDCSP PE=2 SV=1	GDCSP	1	3.31706e-15	188.98	IAILNANYMAK(1)R	2	-3.6672	3
TRINITY_DN35667_c0_g1_m.29519	532	K	Glycine dehydrogenase (decarboxylating), mitochondrial OS=Solanum tuberosum OX=4113 GN=GDCSP PE=2 SV=1	GDCSP	1	0.0029169	93.467	LFK(1)VFASGK	2	-2.3118	1
[truncated: 98 more rows]
