# Supplementary material for: First comprehensive analysis of lysine succinylation in paper mulberry (Broussonetia papyrifera)
Source: BMC Genomics. 2021 Apr 10;22:255. doi: 10.1186/s12864-021-07567-5 (PMC8035759; doi:10.1186/s12864-021-07567-5)
Supplement: Supplementary file 2 — Additional file 2: Table S2. ident Classification in this study. [file 12864_2021_7567_MOESM2_ESM.xls]

## Sheet: ident Classification
GO Terms Level 1	GO Terms Level 2	No. of Protein
Biological Process	cellular metabolic process	348
	organic substance metabolic process	318
	primary metabolic process	279
	nitrogen compound metabolic process	230
	response to chemical	200
	response to stress	178
	biosynthetic process	151
	response to abiotic stimulus	137
	cellular component organization	111
	regulation of biological process	109
	catabolic process	96
	anatomical structure development	82
	response to endogenous stimulus	79
	cellular response to stimulus	72
	response to external stimulus	67
	other	276
Cellular Component	intracellular	627
	intracellular organelle	577
	membrane-bounded organelle	565
	envelope	187
	cell periphery	133
	organelle membrane	113
	photosynthetic membrane	97
	non-membrane-bounded organelle	92
	organelle lumen	86
	plasma membrane	83
	apoplast	75
	whole membrane	71
	external encapsulating structure	69
	other	217
Molecular Function	ion binding	131
	organic cyclic compound binding	111
	heterocyclic compound binding	110
	oxidoreductase activity	106
	protein binding	82
	transferase activity	82
	hydrolase activity	81
	small molecule binding	59
	drug binding	43
	carbohydrate derivative binding	38
	structural constituent of ribosome	36
	cofactor binding	34
	ligase activity	30
	lyase activity	26
	transmembrane transporter activity	25
	isomerase activity	23
	other	86
