# Supplementary material for: First comprehensive analysis of lysine succinylation in paper mulberry (Broussonetia papyrifera)
Source: BMC Genomics. 2021 Apr 10;22:255. doi: 10.1186/s12864-021-07567-5 (PMC8035759; doi:10.1186/s12864-021-07567-5)
Supplement: Supplementary file 3 — Additional file 3: Table S3. KEGG_pathway_enrichment. [file 12864_2021_7567_MOESM3_ESM.xls]

## Sheet: Table S3
KEGG pathway	Mapping	Background	All Mapping	All Background	Fold enrichment	Fisher's exact test p value	-log10(p value)	Related proteins
mdm00710 Carbon fixation in photosynthetic organisms	28	52	334	3796	6.12	5.73741e-17	16.24	TRINITY_DN30713_c0_g1_m.16700 TRINITY_DN22616_c0_g1_m.4341 TRINITY_DN31374_c0_g1_m.18140 TRINITY_DN32588_c0_g1_m.20889 TRINITY_DN30076_c2_g1_m.15393 TRINITY_DN26630_c0_g1_m.9120 TRINITY_DN30412_c0_g1_m.16062 TRINITY_DN30076_c2_g1_m.15392 TRINITY_DN31703_c0_g1_m.18880 TRINITY_DN34445_c2_g9_m.25825 TRINITY_DN25868_c0_g1_m.7982 TRINITY_DN30176_c2_g1_m.15598 TRINITY_DN24451_c0_g1_m.6150 TRINITY_DN232…
mdm00020 Citrate cycle (TCA cycle)	21	37	334	3796	6.45	1.30196e-13	12.89	TRINITY_DN28123_c0_g1_m.11689 TRINITY_DN28753_c0_g1_m.12857 TRINITY_DN27471_c0_g1_m.10537 TRINITY_DN26630_c0_g1_m.9120 TRINITY_DN28231_c0_g1_m.11900 TRINITY_DN35115_c0_g1_m.27807 TRINITY_DN32980_c0_g1_m.21877 TRINITY_DN32083_c2_g1_m.19748 TRINITY_DN29477_c0_g2_m.14191 TRINITY_DN31796_c0_g1_m.19095 TRINITY_DN29976_c0_g1_m.15181 TRINITY_DN22690_c0_g1_m.4394 TRINITY_DN28590_c0_g1_m.12553 TRINITY_DN3…
mdm00630 Glyoxylate and dicarboxylate metabolism	26	55	334	3796	5.37	1.38445e-13	12.86	TRINITY_DN27224_c0_g1_m.10078 TRINITY_DN34519_c3_g1_m.26036 TRINITY_DN32842_c0_g1_m.21506 TRINITY_DN29333_c0_g1_m.13928 TRINITY_DN34519_c3_g1_m.26035 TRINITY_DN26630_c0_g1_m.9120 TRINITY_DN28231_c0_g1_m.11900 TRINITY_DN27190_c0_g1_m.10008 TRINITY_DN32980_c0_g1_m.21877 TRINITY_DN28415_c0_g1_m.12228 TRINITY_DN28590_c0_g1_m.12553 TRINITY_DN35667_c0_g1_m.29519 TRINITY_DN29032_c1_g3_m.13375 TRINITY_DN…
mdm03010 Ribosome	43	193	334	3796	2.53	3.68881e-09	8.43	TRINITY_DN32252_c1_g1_m.20119 TRINITY_DN23361_c0_g1_m.5022 TRINITY_DN25198_c0_g1_m.7081 TRINITY_DN26513_c0_g1_m.8947 TRINITY_DN19128_c0_g1_m.2345 TRINITY_DN22641_c0_g1_m.4357 TRINITY_DN27181_c0_g1_m.10000 TRINITY_DN24396_c0_g1_m.6091 TRINITY_DN26773_c0_g1_m.9357 TRINITY_DN29631_c0_g1_m.14507 TRINITY_DN24988_c0_g1_m.6819 TRINITY_DN22585_c0_g1_m.4317 TRINITY_DN24694_c0_g1_m.6424 TRINITY_DN27742_c0_…
mdm00620 Pyruvate metabolism	22	64	334	3796	3.91	7.88348e-09	8.1	TRINITY_DN30713_c0_g1_m.16700 TRINITY_DN35061_c6_g2_m.27633 TRINITY_DN28123_c0_g1_m.11689 TRINITY_DN28753_c0_g1_m.12857 TRINITY_DN26630_c0_g1_m.9120 TRINITY_DN32083_c2_g1_m.19748 TRINITY_DN28415_c0_g1_m.12228 TRINITY_DN29477_c0_g2_m.14191 TRINITY_DN28590_c0_g1_m.12553 TRINITY_DN34488_c0_g1_m.25954 TRINITY_DN33809_c0_g1_m.24078 TRINITY_DN25735_c0_g1_m.7799 TRINITY_DN24451_c0_g1_m.6150 TRINITY_DN29…
mdm00195 Photosynthesis	15	34	334	3796	5.01	4.25717e-08	7.37	TRINITY_DN26427_c0_g1_m.8814 TRINITY_DN28588_c1_g1_m.12550 TRINITY_DN21531_c0_g1_m.3562 TRINITY_DN29534_c3_g2_m.14299 TRINITY_DN27366_c0_g1_m.10358 TRINITY_DN27955_c2_g1_m.11402 TRINITY_DN24876_c0_g1_m.6661 TRINITY_DN26425_c1_g1_m.8811 TRINITY_DN30319_c0_g1_m.15883 TRINITY_DN26164_c2_g1_m.8430 TRINITY_DN27166_c0_g1_m.9978 TRINITY_DN27837_c0_g1_m.11191 TRINITY_DN24387_c0_g1_m.6079 TRINITY_DN27054_…
mdm00190 Oxidative phosphorylation	24	88	334	3796	3.1	2.57601e-07	6.59	TRINITY_DN25808_c0_g1_m.7898 TRINITY_DN35959_c1_g9_m.30465 TRINITY_DN25129_c0_g1_m.6978 TRINITY_DN25464_c0_g1_m.7427 TRINITY_DN26440_c0_g1_m.8836 TRINITY_DN24322_c0_g1_m.6009 TRINITY_DN21847_c0_g1_m.3786 TRINITY_DN24387_c0_g1_m.6079 TRINITY_DN31823_c0_g1_m.19161 TRINITY_DN30164_c0_g1_m.15578 TRINITY_DN29534_c3_g2_m.14299 TRINITY_DN25788_c0_g1_m.7863 TRINITY_DN26692_c0_g1_m.9232 TRINITY_DN24845_c0…
mdm00280 Valine, leucine and isoleucine degradation	15	40	334	3796	4.26	5.63571e-07	6.25	TRINITY_DN32110_c0_g1_m.19807 TRINITY_DN33011_c3_g1_m.21948 TRINITY_DN31511_c0_g1_m.18444 TRINITY_DN33390_c0_g1_m.22956 TRINITY_DN28415_c0_g1_m.12228 TRINITY_DN33180_c0_g1_m.22378 TRINITY_DN28744_c0_g1_m.12840 TRINITY_DN34367_c0_g1_m.25596 TRINITY_DN29007_c0_g1_m.13333 TRINITY_DN34963_c1_g2_m.27342 TRINITY_DN31592_c0_g1_m.18618 TRINITY_DN30949_c4_g1_m.17184 TRINITY_DN31894_c1_g1_m.19319 TRINITY_D…
mdm00010 Glycolysis / Gluconeogenesis	22	80	334	3796	3.13	7.08727e-07	6.15	TRINITY_DN22616_c0_g1_m.4341 TRINITY_DN29299_c0_g1_m.13864 TRINITY_DN35061_c6_g2_m.27633 TRINITY_DN28123_c0_g1_m.11689 TRINITY_DN28753_c0_g1_m.12857 TRINITY_DN27204_c0_g1_m.10043 TRINITY_DN32588_c0_g1_m.20889 TRINITY_DN32083_c2_g1_m.19748 TRINITY_DN32618_c0_g1_m.20962 TRINITY_DN31711_c0_g1_m.18901 TRINITY_DN29477_c0_g2_m.14191 TRINITY_DN31703_c0_g1_m.18880 TRINITY_DN28590_c0_g1_m.12553 TRINITY_DN…
mdm00970 Aminoacyl-tRNA biosynthesis	16	56	334	3796	3.25	1.42965e-05	4.84	TRINITY_DN33015_c0_g1_m.21954 TRINITY_DN32471_c0_g1_m.20624 TRINITY_DN32835_c0_g1_m.21490 TRINITY_DN32770_c0_g1_m.21328 TRINITY_DN34401_c2_g2_m.25697 TRINITY_DN33847_c0_g1_m.24180 TRINITY_DN32299_c0_g1_m.20228 TRINITY_DN32374_c1_g10_m.20413 TRINITY_DN35618_c0_g1_m.29344 TRINITY_DN30941_c0_g1_m.17166 TRINITY_DN31449_c0_g2_m.18291 TRINITY_DN27849_c0_g1_m.11212 TRINITY_DN32039_c0_g1_m.19642 TRINITY_…
mdm00640 Propanoate metabolism	12	34	334	3796	4.01	1.63621e-05	4.79	TRINITY_DN31511_c0_g1_m.18444 TRINITY_DN34490_c2_g2_m.25963 TRINITY_DN33390_c0_g1_m.22956 TRINITY_DN31923_c1_g1_m.19398 TRINITY_DN34669_c0_g2_m.26503 TRINITY_DN31011_c0_g2_m.17342 TRINITY_DN28415_c0_g1_m.12228 TRINITY_DN33180_c0_g1_m.22378 TRINITY_DN28744_c0_g1_m.12840 TRINITY_DN22690_c0_g1_m.4394 TRINITY_DN31592_c0_g1_m.18618 TRINITY_DN28590_c0_g1_m.12553
mdm00592 alpha-Linolenic acid metabolism	13	40	334	3796	3.69	2.01749e-05	4.7	TRINITY_DN34055_c1_g1_m.24751 TRINITY_DN27596_c0_g1_m.10744 TRINITY_DN31923_c1_g1_m.19398 TRINITY_DN34669_c0_g2_m.26503 TRINITY_DN31011_c0_g2_m.17342 TRINITY_DN29341_c1_g10_m.13947 TRINITY_DN31043_c5_g2_m.17421 TRINITY_DN31711_c0_g1_m.18901 TRINITY_DN34168_c4_g3_m.25049 TRINITY_DN34963_c1_g2_m.27342 TRINITY_DN31914_c1_g1_m.19369 TRINITY_DN30949_c4_g1_m.17184 TRINITY_DN27596_c0_g1_m.10743
mdm00480 Glutathione metabolism	16	69	334	3796	2.64	0.000226223	3.65	TRINITY_DN27471_c0_g1_m.10537 TRINITY_DN29607_c0_g1_m.14450 TRINITY_DN33813_c0_g1_m.24086 TRINITY_DN33813_c0_g2_m.24087 TRINITY_DN27484_c2_g2_m.10560 TRINITY_DN28132_c0_g1_m.11710 TRINITY_DN29900_c0_g1_m.15035 TRINITY_DN35840_c1_g11_m.30073 TRINITY_DN33383_c5_g1_m.22941 TRINITY_DN32117_c0_g1_m.19819 TRINITY_DN32781_c0_g1_m.21355 TRINITY_DN34049_c1_g1_m.24736 TRINITY_DN27520_c0_g1_m.10624 TRINITY_…
mdm00071 Fatty acid degradation	11	38	334	3796	3.29	0.00028398	3.55	TRINITY_DN34055_c1_g1_m.24751 TRINITY_DN31923_c1_g1_m.19398 TRINITY_DN34669_c0_g2_m.26503 TRINITY_DN31011_c0_g2_m.17342 TRINITY_DN28415_c0_g1_m.12228 TRINITY_DN28744_c0_g1_m.12840 TRINITY_DN31711_c0_g1_m.18901 TRINITY_DN34963_c1_g2_m.27342 TRINITY_DN30949_c4_g1_m.17184 TRINITY_DN31841_c0_g1_m.19210 TRINITY_DN34488_c0_g1_m.25954
mdm04146 Peroxisome	15	69	334	3796	2.47	0.00074012	3.13	TRINITY_DN27460_c0_g1_m.10517 TRINITY_DN29032_c1_g3_m.13375 TRINITY_DN34519_c3_g1_m.26036 TRINITY_DN29333_c0_g1_m.13928 TRINITY_DN34490_c2_g2_m.25963 TRINITY_DN27471_c0_g1_m.10537 TRINITY_DN31923_c1_g1_m.19398 TRINITY_DN34519_c3_g1_m.26035 TRINITY_DN34669_c0_g2_m.26503 TRINITY_DN31011_c0_g2_m.17342 TRINITY_DN34963_c1_g2_m.27342 TRINITY_DN31841_c0_g1_m.19210 TRINITY_DN25616_c0_g1_m.7639 TRINITY_DN…
mdm00250 Alanine, aspartate and glutamate metabolism	10	42	334	3796	2.71	0.00277128	2.56	TRINITY_DN34031_c1_g3_m.24683 TRINITY_DN29333_c0_g1_m.13928 TRINITY_DN33011_c3_g1_m.21948 TRINITY_DN31374_c0_g1_m.18140 TRINITY_DN33066_c0_g1_m.22079 TRINITY_DN29361_c0_g1_m.13987 TRINITY_DN32350_c0_g1_m.20356 TRINITY_DN27268_c1_g2_m.10149 TRINITY_DN32350_c0_g1_m.20357 TRINITY_DN29663_c0_g1_m.14555
mdm00196 Photosynthesis - antenna proteins	5	13	334	3796	4.37	0.00363846	2.44	TRINITY_DN24964_c0_g1_m.6770 TRINITY_DN23771_c0_g1_m.5454 TRINITY_DN25716_c1_g1_m.7776 TRINITY_DN26362_c0_g1_m.8727 TRINITY_DN27481_c2_g1_m.10551
mdm00670 One carbon pool by folate	6	20	334	3796	3.41	0.00593321	2.23	TRINITY_DN32842_c0_g1_m.21506 TRINITY_DN30536_c0_g1_m.16319 TRINITY_DN27562_c0_g1_m.10696 TRINITY_DN32857_c0_g1_m.21556 TRINITY_DN31449_c0_g2_m.18291 TRINITY_DN33046_c0_g1_m.22023
mdm00053 Ascorbate and aldarate metabolism	8	33	334	3796	2.76	0.00646099	2.19	TRINITY_DN27520_c0_g1_m.10624 TRINITY_DN33357_c0_g2_m.22872 TRINITY_DN30909_c2_g1_m.17093 TRINITY_DN29819_c0_g1_m.14863 TRINITY_DN29607_c0_g1_m.14450 TRINITY_DN30975_c1_g1_m.17251 TRINITY_DN34488_c0_g1_m.25954 TRINITY_DN31743_c0_g1_m.18976
mdm00410 beta-Alanine metabolism	9	40	334	3796	2.56	0.00666309	2.18	TRINITY_DN34490_c2_g2_m.25963 TRINITY_DN33390_c0_g1_m.22956 TRINITY_DN31923_c1_g1_m.19398 TRINITY_DN34669_c0_g2_m.26503 TRINITY_DN31011_c0_g2_m.17342 TRINITY_DN28744_c0_g1_m.12840 TRINITY_DN31592_c0_g1_m.18618 TRINITY_DN29900_c0_g1_m.15035 TRINITY_DN34488_c0_g1_m.25954
mdm00220 Arginine biosynthesis	7	28	334	3796	2.84	0.00895443	2.05	TRINITY_DN30056_c0_g1_m.15351 TRINITY_DN31374_c0_g1_m.18140 TRINITY_DN33066_c0_g1_m.22079 TRINITY_DN31834_c0_g1_m.19191 TRINITY_DN27268_c1_g2_m.10149 TRINITY_DN28979_c0_g4_m.13280 TRINITY_DN29663_c0_g1_m.14555
mdm00380 Tryptophan metabolism	6	23	334	3796	2.96	0.0123351	1.91	TRINITY_DN28415_c0_g1_m.12228 TRINITY_DN34519_c3_g1_m.26036 TRINITY_DN28744_c0_g1_m.12840 TRINITY_DN34519_c3_g1_m.26035 TRINITY_DN28590_c0_g1_m.12553 TRINITY_DN34488_c0_g1_m.25954
mdm00910 Nitrogen metabolism	5	18	334	3796	3.16	0.0167839	1.78	TRINITY_DN30524_c0_g1_m.16295 TRINITY_DN33066_c0_g1_m.22079 TRINITY_DN28953_c0_g1_m.13235 TRINITY_DN27268_c1_g2_m.10149 TRINITY_DN17336_c0_g1_m.1739
mdm00051 Fructose and mannose metabolism	8	39	334	3796	2.33	0.0180103	1.74	TRINITY_DN25868_c0_g1_m.7982 TRINITY_DN22616_c0_g1_m.4341 TRINITY_DN32685_c2_g2_m.21118 TRINITY_DN26918_c0_g2_m.9598 TRINITY_DN27478_c0_g1_m.10544 TRINITY_DN32618_c0_g1_m.20962 TRINITY_DN31975_c0_g1_m.19512 TRINITY_DN25412_c0_g1_m.7351
mdm03050 Proteasome	7	32	334	3796	2.49	0.0187718	1.73	TRINITY_DN28360_c0_g1_m.12139 TRINITY_DN32518_c0_g1_m.20732 TRINITY_DN34160_c0_g2_m.25027 TRINITY_DN33182_c1_g1_m.22382 TRINITY_DN32671_c0_g1_m.21083 TRINITY_DN28284_c0_g1_m.12001 TRINITY_DN23833_c0_g1_m.5514

## Sheet: ident Pathway2Protein
KEGG pathway	Fisher's exact test p value	Mapping	Fold enrichment	Protein accession	Position	Amino acid	Protein description	Gene name	Localization probability	PEP	Score	Modified sequence	Charge	Mass error [ppm]	MS/MS Count
mdm00906 Carotenoid biosynthesis	0.814454	2	0.67	TRINITY_DN31994_c0_g1_m.19551	143	K	"Violaxanthin de-epoxidase, chloroplastic OS=Arabidopsis thaliana OX=3702 GN=VDE1 PE=1 SV=1"	VDE1	1	0.00779291	61.48	TCACLLK(1)ECR	2	-1.9961	1
mdm00906 Carotenoid biosynthesis	0.814454	2	0.67	TRINITY_DN28216_c0_g1_m.11876	352	K	"15-cis-phytoene desaturase, chloroplastic/chromoplastic OS=Arabidopsis thaliana OX=3702 GN=PDS PE=1 SV=1"	PDS	1	0.0081788	58.476	IQK(1)IELNDDGTVK	2	-3.1507	1
mdm00906 Carotenoid biosynthesis	0.814454	2	0.67	TRINITY_DN28216_c0_g1_m.11876	423	K	"15-cis-phytoene desaturase, chloroplastic/chromoplastic OS=Arabidopsis thaliana OX=3702 GN=PDS PE=1 SV=1"	PDS	1	0.00593042	67.881	LK(1)NTYDHLLFSR	3	3.1799	1
mdm00010 Glycolysis / Gluconeogenesis	7.08727e-07	22	3.13	TRINITY_DN22616_c0_g1_m.4341	4	K	"Triosephosphate isomerase, cytosolic OS=Petunia hybrida OX=4102 GN=TPIP1 PE=2 SV=1"	TPIP1	1	1.37291e-06	142.36	K(1)FFVGGNWK	2	-3.3506	1
mdm00010 Glycolysis / Gluconeogenesis	7.08727e-07	22	3.13	TRINITY_DN22616_c0_g1_m.4341	120	K	"Triosephosphate isomerase, cytosolic OS=Petunia hybrida OX=4102 GN=TPIP1 PE=2 SV=1"	TPIP1	1	0.0170242	54.436	VAYALSK(1)GLK	2	-3.3575	1
mdm00010 Glycolysis / Gluconeogenesis	7.08727e-07	22	3.13	TRINITY_DN29299_c0_g1_m.13864	92	K	NADP-dependent glyceraldehyde-3-phosphate dehydrogenase OS=Nicotiana plumbaginifolia OX=4092 GN=GAPN PE=2 SV=1	GAPN	1	0.00201886	80.623	EHK(1)APIAECLVK	2	-2.0818	1
mdm00010 Glycolysis / Gluconeogenesis	7.08727e-07	22	3.13	TRINITY_DN29299_c0_g1_m.13864	83	K	NADP-dependent glyceraldehyde-3-phosphate dehydrogenase OS=Nicotiana plumbaginifolia OX=4092 GN=GAPN PE=2 SV=1	GAPN	1	0.00106084	83.775	AELLHK(1)AAAILK	2	-1.6825	1
mdm00010 Glycolysis / Gluconeogenesis	7.08727e-07	22	3.13	TRINITY_DN29299_c0_g1_m.13864	89	K	NADP-dependent glyceraldehyde-3-phosphate dehydrogenase OS=Nicotiana plumbaginifolia OX=4092 GN=GAPN PE=2 SV=1	GAPN	1	0.0332017	40.502	AAAILK(1)EHK	2	-1.4414	1
mdm00010 Glycolysis / Gluconeogenesis	7.08727e-07	22	3.13	TRINITY_DN29299_c0_g1_m.13864	150	K	NADP-dependent glyceraldehyde-3-phosphate dehydrogenase OS=Nicotiana plumbaginifolia OX=4092 GN=GAPN PE=2 SV=1	GAPN	1	0.00502703	91.783	TK(1)YCLTSK	2	-4.0228	1
mdm00010 Glycolysis / Gluconeogenesis	7.08727e-07	22	3.13	TRINITY_DN35061_c6_g2_m.27633	424	K	"Pyruvate kinase 1, cytosolic OS=Oryza sativa subsp. japonica OX=39947 GN=Os11g0148500 PE=1 SV=1"	Os11g0148500	1	0.00300044	65.879	VVVCQK(1)VGDASVVK	2	-1.8444	1
mdm00010 Glycolysis / Gluconeogenesis	7.08727e-07	22	3.13	TRINITY_DN28123_c0_g1_m.11689	498	K	"Dihydrolipoyllysine-residue acetyltransferase component 1 of pyruvate dehydrogenase complex, mitochondrial OS=Arabidopsis thaliana OX=3702 GN=LTA3 PE=1 SV=2"	LTA3	1	1.70414e-45	160.07	EQHNVK(1)VSVNDIVIK	2	-0.70139	2
mdm00010 Glycolysis / Gluconeogenesis	7.08727e-07	22	3.13	TRINITY_DN28123_c0_g1_m.11689	437	K	"Dihydrolipoyllysine-residue acetyltransferase component 1 of pyruvate dehydrogenase complex, mitochondrial OS=Arabidopsis thaliana OX=3702 GN=LTA3 PE=1 SV=2"	LTA3	1	0.00255651	97.175	ETAPASSSEK(1)RPHVK	2	-2.1252	2
mdm00010 Glycolysis / Gluconeogenesis	7.08727e-07	22	3.13	TRINITY_DN28123_c0_g1_m.11689	492	K	"Dihydrolipoyllysine-residue acetyltransferase component 1 of pyruvate dehydrogenase complex, mitochondrial OS=Arabidopsis thaliana OX=3702 GN=LTA3 PE=1 SV=2"	LTA3	1	1.34776e-29	195.58	DLK(1)EQHNVK	2	-3.374	3
mdm00010 Glycolysis / Gluconeogenesis	7.08727e-07	22	3.13	TRINITY_DN28123_c0_g1_m.11689	443	K	"Dihydrolipoyllysine-residue acetyltransferase component 1 of pyruvate dehydrogenase complex, mitochondrial OS=Arabidopsis thaliana OX=3702 GN=LTA3 PE=1 SV=2"	LTA3	1	7.49751e-08	106.97	K(1)EDSFEDFPNSQIR	2	-0.91075	1
mdm00010 Glycolysis / Gluconeogenesis	7.08727e-07	22	3.13	TRINITY_DN28123_c0_g1_m.11689	411	K	"Dihydrolipoyllysine-residue acetyltransferase component 1 of pyruvate dehydrogenase complex, mitochondrial OS=Arabidopsis thaliana OX=3702 GN=LTA3 PE=1 SV=2"	LTA3	1	0.015628	42.061	SGIGSSK(1)VSSSK	2	-2.3321	1
mdm00010 Glycolysis / Gluconeogenesis	7.08727e-07	22	3.13	TRINITY_DN28123_c0_g1_m.11689	622	K	"Dihydrolipoyllysine-residue acetyltransferase component 1 of pyruvate dehydrogenase complex, mitochondrial OS=Arabidopsis thaliana OX=3702 GN=LTA3 PE=1 SV=2"	LTA3	1	2.00758e-50	222.48	GNK(1)VVAPVVGSDGVER	2	-0.48016	4
mdm00010 Glycolysis / Gluconeogenesis	7.08727e-07	22	3.13	TRINITY_DN28123_c0_g1_m.11689	361	K	"Dihydrolipoyllysine-residue acetyltransferase component 1 of pyruvate dehydrogenase complex, mitochondrial OS=Arabidopsis thaliana OX=3702 GN=LTA3 PE=1 SV=2"	LTA3	1	3.00646e-06	109.88	IETGGQK(1)APVK	2	-2.6541	2
mdm00010 Glycolysis / Gluconeogenesis	7.08727e-07	22	3.13	TRINITY_DN28753_c0_g1_m.12857	77	K	"Pyruvate dehydrogenase E1 component subunit beta-1, mitochondrial OS=Arabidopsis thaliana OX=3702 GN=PDH2 PE=1 SV=2"	PDH2	1	0.0119257	77.072	ISK(1)GLLDK	2	-4.271	1
mdm00010 Glycolysis / Gluconeogenesis	7.08727e-07	22	3.13	TRINITY_DN28753_c0_g1_m.12857	82	K	"Pyruvate dehydrogenase E1 component subunit beta-1, mitochondrial OS=Arabidopsis thaliana OX=3702 GN=PDH2 PE=1 SV=2"	PDH2	1	0.00670733	53.517	GLLDK(1)YGPER	2	-2.5224	1
mdm00010 Glycolysis / Gluconeogenesis	7.08727e-07	22	3.13	TRINITY_DN27204_c0_g1_m.10043	137	K	Enolase OS=Ricinus communis OX=3988 PE=2 SV=1		1	9.69882e-08	108.93	IPLYK(1)HIANLAGNK	2	-1.9585	1
mdm00010 Glycolysis / Gluconeogenesis	7.08727e-07	22	3.13	TRINITY_DN27204_c0_g1_m.10043	238	K	Enolase OS=Ricinus communis OX=3988 PE=2 SV=1		1	0.00246927	74.849	TAIAK(1)AGYTGK	2	-2.5549	1
mdm00010 Glycolysis / Gluconeogenesis	7.08727e-07	22	3.13	TRINITY_DN27204_c0_g1_m.10043	61	K	Enolase OS=Ricinus communis OX=3988 PE=2 SV=1		1	8.65679e-05	70.195	DGGSDYLGK(1)GVSK	2	-1.5689	1
mdm00010 Glycolysis / Gluconeogenesis	7.08727e-07	22	3.13	TRINITY_DN27204_c0_g1_m.10043	268	K	Enolase OS=Ricinus communis OX=3988 PE=2 SV=1		1	6.17544e-19	137.58	TYDLNFK(1)EENNDGSQK	2	-1.0456	1
mdm00010 Glycolysis / Gluconeogenesis	7.08727e-07	22	3.13	TRINITY_DN32588_c0_g1_m.20889	412	K	"Phosphoglycerate kinase, chloroplastic OS=Nicotiana tabacum OX=4097 PE=2 SV=1"		1	5.06056e-06	131.22	FAVGTEAIAK(1)K	2	-3.5551	2
mdm00010 Glycolysis / Gluconeogenesis	7.08727e-07	22	3.13	TRINITY_DN32588_c0_g1_m.20889	207	K	"Phosphoglycerate kinase, chloroplastic OS=Nicotiana tabacum OX=4097 PE=2 SV=1"		0.999984	0.000274387	92.747	FYKEEEKNDPEYAK(1)K	3	-1.0583	1
mdm00010 Glycolysis / Gluconeogenesis	7.08727e-07	22	3.13	TRINITY_DN32588_c0_g1_m.20889	328	K	"Phosphoglycerate kinase, chloroplastic OS=Nicotiana tabacum OX=4097 PE=2 SV=1"		1	0.00211838	74.849	LGLATSLLEK(1)AK	2	-1.8944	1
mdm00010 Glycolysis / Gluconeogenesis	7.08727e-07	22	3.13	TRINITY_DN32588_c0_g1_m.20889	273	K	"Phosphoglycerate kinase, chloroplastic OS=Nicotiana tabacum OX=4097 PE=2 SV=1"		1	2.44542e-20	153.52	RPFAAIVGGSK(1)VSSK	2	-1.926	5
mdm00010 Glycolysis / Gluconeogenesis	7.08727e-07	22	3.13	TRINITY_DN32588_c0_g1_m.20889	129	K	"Phosphoglycerate kinase, chloroplastic OS=Nicotiana tabacum OX=4097 PE=2 SV=1"		1	0.0137803	50.314	HLIQNGAK(1)VILSSHLGR	3	-1.7188	1
mdm00010 Glycolysis / Gluconeogenesis	7.08727e-07	22	3.13	TRINITY_DN32588_c0_g1_m.20889	236	K	"Phosphoglycerate kinase, chloroplastic OS=Nicotiana tabacum OX=4097 PE=2 SV=1"		1	0.00522754	75.474	AHASTEGVTK(1)FLK	2	-3.3763	1
mdm00010 Glycolysis / Gluconeogenesis	7.08727e-07	22	3.13	TRINITY_DN32588_c0_g1_m.20889	121	K	"Phosphoglycerate kinase, chloroplastic OS=Nicotiana tabacum OX=4097 PE=2 SV=1"		1	5.24315e-21	150.21	AAIPTIK(1)HLIQNGAK	2	-3.0954	7
mdm00010 Glycolysis / Gluconeogenesis	7.08727e-07	22	3.13	TRINITY_DN32588_c0_g1_m.20889	200	K	"Phosphoglycerate kinase, chloroplastic OS=Nicotiana tabacum OX=4097 PE=2 SV=1"		0.999966	3.51658e-11	110.58	FYKEEEK(1)NDPEYAK	2	-2.0685	1
mdm00010 Glycolysis / Gluconeogenesis	7.08727e-07	22	3.13	TRINITY_DN32588_c0_g1_m.20889	87	K	"Phosphoglycerate kinase, chloroplastic OS=Nicotiana tabacum OX=4097 PE=2 SV=1"		1	3.98177e-07	129.69	SVGDLTAANLK(1)GK	2	-1.5663	1
mdm00010 Glycolysis / Gluconeogenesis	7.08727e-07	22	3.13	TRINITY_DN32588_c0_g1_m.20889	413	K	"Phosphoglycerate kinase, chloroplastic OS=Nicotiana tabacum OX=4097 PE=2 SV=1"		1	0.00409504	119.07	K(1)LADLSGK	2	-4.4622	1
mdm00010 Glycolysis / Gluconeogenesis	7.08727e-07	22	3.13	TRINITY_DN32588_c0_g1_m.20889	76	K	"Phosphoglycerate kinase, chloroplastic OS=Nicotiana tabacum OX=4097 PE=2 SV=1"		1	8.16716e-41	223.96	K(1)SVGDLTAANLK	2	-1.3689	2
mdm00010 Glycolysis / Gluconeogenesis	7.08727e-07	22	3.13	TRINITY_DN32588_c0_g1_m.20889	196	K	"Phosphoglycerate kinase, chloroplastic OS=Nicotiana tabacum OX=4097 PE=2 SV=1"		1	3.06358e-26	185.9	FYK(1)EEEKNDPEYAK	3	-2.097	2
mdm00010 Glycolysis / Gluconeogenesis	7.08727e-07	22	3.13	TRINITY_DN32083_c2_g1_m.19748	123	K	"Pyruvate dehydrogenase E1 component subunit alpha-1, mitochondrial OS=Arabidopsis thaliana OX=3702 GN=E1 ALPHA PE=1 SV=2"	E1	1	1.91937e-05	140.05	MEIAADSLYK(1)AK	2	-1.7963	5
mdm00010 Glycolysis / Gluconeogenesis	7.08727e-07	22	3.13	TRINITY_DN32083_c2_g1_m.19748	363	K	"Pyruvate dehydrogenase E1 component subunit alpha-1, mitochondrial OS=Arabidopsis thaliana OX=3702 GN=E1 ALPHA PE=1 SV=2"	E1	1	3.72156e-07	126.48	K(1)LILAHDIATEK	2	-3.1847	3
mdm00010 Glycolysis / Gluconeogenesis	7.08727e-07	22	3.13	TRINITY_DN32083_c2_g1_m.19748	280	K	"Pyruvate dehydrogenase E1 component subunit alpha-1, mitochondrial OS=Arabidopsis thaliana OX=3702 GN=E1 ALPHA PE=1 SV=2"	E1	1	0.0115285	83.623	AAK(1)SPAYYK	2	-2.3934	1
mdm00010 Glycolysis / Gluconeogenesis	7.08727e-07	22	3.13	TRINITY_DN32083_c2_g1_m.19748	393	K	"Pyruvate dehydrogenase E1 component subunit alpha-1, mitochondrial OS=Arabidopsis thaliana OX=3702 GN=E1 ALPHA PE=1 SV=2"	E1	1	1.10016e-05	122.51	KEVDEAIAK(1)AK	2	-1.7911	1
mdm00010 Glycolysis / Gluconeogenesis	7.08727e-07	22	3.13	TRINITY_DN32083_c2_g1_m.19748	151	K	"Pyruvate dehydrogenase E1 component subunit alpha-1, mitochondrial OS=Arabidopsis thaliana OX=3702 GN=E1 ALPHA PE=1 SV=2"	E1	1	0.000637148	100.84	K(1)DAIITAYR	2	-3.2436	1
mdm00010 Glycolysis / Gluconeogenesis	7.08727e-07	22	3.13	TRINITY_DN32083_c2_g1_m.19748	374	K	"Pyruvate dehydrogenase E1 component subunit alpha-1, mitochondrial OS=Arabidopsis thaliana OX=3702 GN=E1 ALPHA PE=1 SV=2"	E1	1	5.17822e-69	186.56	LILAHDIATEK(1)ELK	2	-1.0898	4
mdm00010 Glycolysis / Gluconeogenesis	7.08727e-07	22	3.13	TRINITY_DN32618_c0_g1_m.20962	47	K	Hexokinase-1 OS=Spinacia oleracea OX=3562 GN=HXK1 PE=2 SV=1	HXK1	1	0.000263154	92.428	EFEEK(1)SATPIAK	2	-2.5193	1
mdm00010 Glycolysis / Gluconeogenesis	7.08727e-07	22	3.13	TRINITY_DN31711_c0_g1_m.18901	326	K	Alcohol dehydrogenase 1 OS=Trifolium repens OX=3899 GN=ADH1 PE=2 SV=1	ADH1	0.999797	0.0309938	43.306	TLK(1)GTFYGNYKPR	2	-0.8717	1
mdm00010 Glycolysis / Gluconeogenesis	7.08727e-07	22	3.13	TRINITY_DN29477_c0_g2_m.14191	343	K	"Dihydrolipoyllysine-residue acetyltransferase component 4 of pyruvate dehydrogenase complex, chloroplastic OS=Arabidopsis thaliana OX=3702 GN=LTA2 PE=2 SV=1"	LTA2	1	5.89711e-05	101.45	SK(1)MLVNVTADHR	2	-2.4474	2
mdm00010 Glycolysis / Gluconeogenesis	7.08727e-07	22	3.13	TRINITY_DN31703_c0_g1_m.18880	11	K	"Phosphoglycerate kinase 3, cytosolic OS=Arabidopsis thaliana OX=3702 GN=PGK3 PE=1 SV=1"	PGK3	1	0.00622013	40.386	SVGTLK(1)EAELK	2	-2.2791	1
mdm00010 Glycolysis / Gluconeogenesis	7.08727e-07	22	3.13	TRINITY_DN31703_c0_g1_m.18880	125	K	"Phosphoglycerate kinase 3, cytosolic OS=Arabidopsis thaliana OX=3702 GN=PGK3 PE=1 SV=1"	PGK3	0.999997	4.3706e-11	83.214	FYK(1)EEEKNDPEFAK	2	-1.773	1
mdm00010 Glycolysis / Gluconeogenesis	7.08727e-07	22	3.13	TRINITY_DN31703_c0_g1_m.18880	129	K	"Phosphoglycerate kinase 3, cytosolic OS=Arabidopsis thaliana OX=3702 GN=PGK3 PE=1 SV=1"	PGK3	0.999997	2.61136e-15	112.95	FYKEEEK(1)NDPEFAK	2	-0.91122	2
mdm00010 Glycolysis / Gluconeogenesis	7.08727e-07	22	3.13	TRINITY_DN31703_c0_g1_m.18880	78	K	"Phosphoglycerate kinase 3, cytosolic OS=Arabidopsis thaliana OX=3702 GN=PGK3 PE=1 SV=1"	PGK3	1	0.000817196	108.92	YSLK(1)PLVPR	2	-2.7963	1
mdm00010 Glycolysis / Gluconeogenesis	7.08727e-07	22	3.13	TRINITY_DN28590_c0_g1_m.12553	147	K	Leghemoglobin reductase OS=Vigna unguiculata OX=3917 GN=FLBR PE=1 SV=1	FLBR	1	0.00694883	69.905	VNYVK(1)GYGK	2	-2.3981	1
mdm00010 Glycolysis / Gluconeogenesis	7.08727e-07	22	3.13	TRINITY_DN28590_c0_g1_m.12553	398	K	Leghemoglobin reductase OS=Vigna unguiculata OX=3917 GN=FLBR PE=1 SV=1	FLBR	1	8.44784e-53	182.09	VPGVVYTHPEVASVGK(1)TEEQVK	3	0.40769	1
mdm00010 Glycolysis / Gluconeogenesis	7.08727e-07	22	3.13	TRINITY_DN28590_c0_g1_m.12553	272	K	Leghemoglobin reductase OS=Vigna unguiculata OX=3917 GN=FLBR PE=1 SV=1	FLBR	1	1.11146e-27	172.92	TK(1)VVGVDTSGSGVK	2	2.1731	4
mdm00010 Glycolysis / Gluconeogenesis	7.08727e-07	22	3.13	TRINITY_DN28590_c0_g1_m.12553	63	K	Leghemoglobin reductase OS=Vigna unguiculata OX=3917 GN=FLBR PE=1 SV=1	FLBR	1	4.64641e-32	196.44	AAQLGLK(1)TTCIEK	2	-1.7041	3
mdm00010 Glycolysis / Gluconeogenesis	7.08727e-07	22	3.13	TRINITY_DN28590_c0_g1_m.12553	206	K	Leghemoglobin reductase OS=Vigna unguiculata OX=3917 GN=FLBR PE=1 SV=1	FLBR	1	3.17545e-12	115.05	IVSSTGALALK(1)EIPK	2	-1.2066	2
mdm00010 Glycolysis / Gluconeogenesis	7.08727e-07	22	3.13	TRINITY_DN28590_c0_g1_m.12553	142	K	Leghemoglobin reductase OS=Vigna unguiculata OX=3917 GN=FLBR PE=1 SV=1	FLBR	1	1.19433e-08	148.98	NK(1)VNYVK	2	-2.734	3
mdm00010 Glycolysis / Gluconeogenesis	7.08727e-07	22	3.13	TRINITY_DN28590_c0_g1_m.12553	424	K	Leghemoglobin reductase OS=Vigna unguiculata OX=3917 GN=FLBR PE=1 SV=1	FLBR	1	1.00398e-15	192.95	AK(1)AIDDAEGLVK	2	-2.7436	4
mdm00010 Glycolysis / Gluconeogenesis	7.08727e-07	22	3.13	TRINITY_DN28590_c0_g1_m.12553	262	K	Leghemoglobin reductase OS=Vigna unguiculata OX=3917 GN=FLBR PE=1 SV=1	FLBR	1	0.0147517	79.809	ALEK(1)QGMK	2	-3.6461	1
mdm00010 Glycolysis / Gluconeogenesis	7.08727e-07	22	3.13	TRINITY_DN28590_c0_g1_m.12553	327	K	Leghemoglobin reductase OS=Vigna unguiculata OX=3917 GN=FLBR PE=1 SV=1	FLBR	1	0.000397715	139.02	IGVETDK(1)VGR	2	-1.1747	3
mdm00010 Glycolysis / Gluconeogenesis	7.08727e-07	22	3.13	TRINITY_DN28590_c0_g1_m.12553	99	K	Leghemoglobin reductase OS=Vigna unguiculata OX=3917 GN=FLBR PE=1 SV=1	FLBR	1	8.95294e-53	209.08	ALLHSSHMYHEAK(1)HSFASHGVK	3	0.16662	5
mdm00010 Glycolysis / Gluconeogenesis	7.08727e-07	22	3.13	TRINITY_DN28590_c0_g1_m.12553	173	K	Leghemoglobin reductase OS=Vigna unguiculata OX=3917 GN=FLBR PE=1 SV=1	FLBR	1	2.06392e-09	143.22	GK(1)NIIIATGSDVK	2	0.31869	1
mdm00010 Glycolysis / Gluconeogenesis	7.08727e-07	22	3.13	TRINITY_DN28590_c0_g1_m.12553	498	K	Leghemoglobin reductase OS=Vigna unguiculata OX=3917 GN=FLBR PE=1 SV=1	FLBR	1	1.97633e-24	178.95	EAAMATYDK(1)PIHI	2	-1.5148	4
mdm00010 Glycolysis / Gluconeogenesis	7.08727e-07	22	3.13	TRINITY_DN28590_c0_g1_m.12553	125	K	Leghemoglobin reductase OS=Vigna unguiculata OX=3917 GN=FLBR PE=1 SV=1	FLBR	1	0.0190902	81.163	DK(1)AVSNLTR	2	-2.5876	2
mdm00010 Glycolysis / Gluconeogenesis	7.08727e-07	22	3.13	TRINITY_DN28590_c0_g1_m.12553	404	K	Leghemoglobin reductase OS=Vigna unguiculata OX=3917 GN=FLBR PE=1 SV=1	FLBR	1	1.2079e-89	244.71	TEEQVK(1)ALGVPYNVGK	2	0.4855	1
mdm00010 Glycolysis / Gluconeogenesis	7.08727e-07	22	3.13	TRINITY_DN34488_c0_g1_m.25954	252	K	"Aldehyde dehydrogenase family 3 member I1, chloroplastic OS=Arabidopsis thaliana OX=3702 GN=ALDH3I1 PE=1 SV=2"	ALDH3I1	1	0.0228119	41.824	WDK(1)ILYTGSAR	2	-3.6692	1
mdm00010 Glycolysis / Gluconeogenesis	7.08727e-07	22	3.13	TRINITY_DN34488_c0_g1_m.25954	366	K	"Aldehyde dehydrogenase family 3 member I1, chloroplastic OS=Arabidopsis thaliana OX=3702 GN=ALDH3I1 PE=1 SV=2"	ALDH3I1	1	0.00307414	67.507	LVK(1)LLDQDK	2	-2.6429	1
mdm00010 Glycolysis / Gluconeogenesis	7.08727e-07	22	3.13	TRINITY_DN34488_c0_g1_m.25954	502	K	"Aldehyde dehydrogenase family 3 member I1, chloroplastic OS=Arabidopsis thaliana OX=3702 GN=ALDH3I1 PE=1 SV=2"	ALDH3I1	1	0.015963	65.404	FSFDGFSHK(1)K	2	-1.3971	1
mdm00010 Glycolysis / Gluconeogenesis	7.08727e-07	22	3.13	TRINITY_DN33319_c0_g1_m.22747	568	K	"Phosphoglucomutase, cytoplasmic OS=Populus tremula OX=113636 GN=PGM1 PE=2 SV=1"	PGM1	1	0.0253344	59.645	LSK(1)LQEFTGR	2	-4.7702	1
mdm00010 Glycolysis / Gluconeogenesis	7.08727e-07	22	3.13	TRINITY_DN33319_c0_g1_m.22747	18	K	"Phosphoglucomutase, cytoplasmic OS=Populus tremula OX=113636 GN=PGM1 PE=2 SV=1"	PGM1	1	4.96564e-15	135.13	VETTPFDGQK(1)PGTSGLR	2	-0.91265	1
mdm00010 Glycolysis / Gluconeogenesis	7.08727e-07	22	3.13	TRINITY_DN33319_c0_g1_m.22747	543	K	"Phosphoglucomutase, cytoplasmic OS=Populus tremula OX=113636 GN=PGM1 PE=2 SV=1"	PGM1	1	0.000272734	84.309	LYIEQYEK(1)DPSK	2	-1.6613	1
mdm00010 Glycolysis / Gluconeogenesis	7.08727e-07	22	3.13	TRINITY_DN33809_c0_g1_m.24078	280	K	"Dihydrolipoyllysine-residue acetyltransferase component 2 of pyruvate dehydrogenase complex, mitochondrial OS=Arabidopsis thaliana OX=3702 GN=At3g13930 PE=1 SV=2"	At3g13930	1	3.77319e-30	153.56	VPLSSIK(1)GTGPDGR	2	-2.6662	2
mdm00010 Glycolysis / Gluconeogenesis	7.08727e-07	22	3.13	TRINITY_DN33809_c0_g1_m.24078	374	K	"Dihydrolipoyllysine-residue acetyltransferase component 2 of pyruvate dehydrogenase complex, mitochondrial OS=Arabidopsis thaliana OX=3702 GN=At3g13930 PE=1 SV=2"	At3g13930	1	3.02961e-70	256.71	AQLNTLQESSGGK(1)R	2	-1.8688	10
mdm00010 Glycolysis / Gluconeogenesis	7.08727e-07	22	3.13	TRINITY_DN33809_c0_g1_m.24078	245	K	"Dihydrolipoyllysine-residue acetyltransferase component 2 of pyruvate dehydrogenase complex, mitochondrial OS=Arabidopsis thaliana OX=3702 GN=At3g13930 PE=1 SV=2"	At3g13930	0.99994	1.64195e-19	171.26	EPATSPEPK(1)ISKPSAPSAAEDR	3	-0.79465	2
mdm00010 Glycolysis / Gluconeogenesis	7.08727e-07	22	3.13	TRINITY_DN33809_c0_g1_m.24078	248	K	"Dihydrolipoyllysine-residue acetyltransferase component 2 of pyruvate dehydrogenase complex, mitochondrial OS=Arabidopsis thaliana OX=3702 GN=At3g13930 PE=1 SV=2"	At3g13930	1	8.78608e-05	101.64	ISK(1)PSAPSAAEDR	2	-1.7335	1
mdm00010 Glycolysis / Gluconeogenesis	7.08727e-07	22	3.13	TRINITY_DN33809_c0_g1_m.24078	444	K	"Dihydrolipoyllysine-residue acetyltransferase component 2 of pyruvate dehydrogenase complex, mitochondrial OS=Arabidopsis thaliana OX=3702 GN=At3g13930 PE=1 SV=2"	At3g13930	1	2.14426e-30	204.86	IAEEVK(1)QLAQK	2	-1.6062	7
mdm00010 Glycolysis / Gluconeogenesis	7.08727e-07	22	3.13	TRINITY_DN33809_c0_g1_m.24078	273	K	"Dihydrolipoyllysine-residue acetyltransferase component 2 of pyruvate dehydrogenase complex, mitochondrial OS=Arabidopsis thaliana OX=3702 GN=At3g13930 PE=1 SV=2"	At3g13930	1	5.6663e-45	168.05	NLAEENK(1)VPLSSIK	2	-0.18138	2
mdm00010 Glycolysis / Gluconeogenesis	7.08727e-07	22	3.13	TRINITY_DN25868_c0_g1_m.7982	276	K	"Fructose-bisphosphate aldolase 2, chloroplastic OS=Arabidopsis thaliana OX=3702 GN=FBA2 PE=1 SV=2"	FBA2	1	8.5687e-11	112.7	PSMVTPGAESK(1)DK	2	-1.3563	2
mdm00010 Glycolysis / Gluconeogenesis	7.08727e-07	22	3.13	TRINITY_DN25868_c0_g1_m.7982	129	K	"Fructose-bisphosphate aldolase 2, chloroplastic OS=Arabidopsis thaliana OX=3702 GN=FBA2 PE=1 SV=2"	FBA2	1	0.0151094	109.36	K(1)IVDILK	2	-4.7492	1
mdm00010 Glycolysis / Gluconeogenesis	7.08727e-07	22	3.13	TRINITY_DN25868_c0_g1_m.7982	386	K	"Fructose-bisphosphate aldolase 2, chloroplastic OS=Arabidopsis thaliana OX=3702 GN=FBA2 PE=1 SV=2"	FBA2	1	0.000306244	110.88	YTGEGESEEAK(1)K	2	-3.16	1
mdm00010 Glycolysis / Gluconeogenesis	7.08727e-07	22	3.13	TRINITY_DN25868_c0_g1_m.7982	58	K	"Fructose-bisphosphate aldolase 2, chloroplastic OS=Arabidopsis thaliana OX=3702 GN=FBA2 PE=1 SV=2"	FBA2	1	3.20616e-22	174.8	TAK(1)TIASPGR	2	-2.3069	1
mdm00010 Glycolysis / Gluconeogenesis	7.08727e-07	22	3.13	TRINITY_DN25868_c0_g1_m.7982	79	K	"Fructose-bisphosphate aldolase 2, chloroplastic OS=Arabidopsis thaliana OX=3702 GN=FBA2 PE=1 SV=2"	FBA2	1	4.37064e-71	244.44	GILAMDESNATCGK(1)R	2	-2.0402	7
mdm00010 Glycolysis / Gluconeogenesis	7.08727e-07	22	3.13	TRINITY_DN25868_c0_g1_m.7982	345	K	"Fructose-bisphosphate aldolase 2, chloroplastic OS=Arabidopsis thaliana OX=3702 GN=FBA2 PE=1 SV=2"	FBA2	1	1.56607e-09	177.41	ALQNTALK(1)TWGGRPENVK	3	1.9174	1
mdm00010 Glycolysis / Gluconeogenesis	7.08727e-07	22	3.13	TRINITY_DN25868_c0_g1_m.7982	375	K	"Fructose-bisphosphate aldolase 2, chloroplastic OS=Arabidopsis thaliana OX=3702 GN=FBA2 PE=1 SV=2"	FBA2	1	9.78645e-51	198.44	SNSLAQLGK(1)YTGEGESEEAK	2	-0.47998	2
mdm00010 Glycolysis / Gluconeogenesis	7.08727e-07	22	3.13	TRINITY_DN25868_c0_g1_m.7982	366	K	"Fructose-bisphosphate aldolase 2, chloroplastic OS=Arabidopsis thaliana OX=3702 GN=FBA2 PE=1 SV=2"	FBA2	1	2.8007e-30	203.97	AK(1)SNSLAQLGK	2	-2.1341	3
mdm00010 Glycolysis / Gluconeogenesis	7.08727e-07	22	3.13	TRINITY_DN25868_c0_g1_m.7982	278	K	"Fructose-bisphosphate aldolase 2, chloroplastic OS=Arabidopsis thaliana OX=3702 GN=FBA2 PE=1 SV=2"	FBA2	1	1.122e-16	162.23	DK(1)ATPTQVADYTLK	2	0.81838	1
mdm00010 Glycolysis / Gluconeogenesis	7.08727e-07	22	3.13	TRINITY_DN25868_c0_g1_m.7982	144	K	"Fructose-bisphosphate aldolase 2, chloroplastic OS=Arabidopsis thaliana OX=3702 GN=FBA2 PE=1 SV=2"	FBA2	1	0.000518448	94.791	EQNIVPGIK(1)VDK	2	-2.941	2
mdm00010 Glycolysis / Gluconeogenesis	7.08727e-07	22	3.13	TRINITY_DN25868_c0_g1_m.7982	355	K	"Fructose-bisphosphate aldolase 2, chloroplastic OS=Arabidopsis thaliana OX=3702 GN=FBA2 PE=1 SV=2"	FBA2	1	2.40575e-12	137.58	PENVK(1)AAQDALLLR	2	-1.3876	1
mdm00010 Glycolysis / Gluconeogenesis	7.08727e-07	22	3.13	TRINITY_DN32685_c2_g2_m.21118	269	K	"ATP-dependent 6-phosphofructokinase 4, chloroplastic OS=Arabidopsis thaliana OX=3702 GN=PFK4 PE=1 SV=1"	PFK4	1	0.0027354	55.235	VTETQNTVK(1)LR	2	-1.9499	1
mdm00010 Glycolysis / Gluconeogenesis	7.08727e-07	22	3.13	TRINITY_DN30176_c2_g1_m.15598	221	K	Glyceraldehyde-3-phosphate dehydrogenase OS=Atriplex nummularia OX=3553 PE=2 SV=1		1	0.000155285	113.46	AVGK(1)VLPSLNGK	2	-3.2651	2
mdm00010 Glycolysis / Gluconeogenesis	7.08727e-07	22	3.13	TRINITY_DN30176_c2_g1_m.15598	67	K	Glyceraldehyde-3-phosphate dehydrogenase OS=Atriplex nummularia OX=3553 PE=2 SV=1		0.99946	3.05646e-06	123.92	VK(0.001)DEK(0.999)TLLFGEK	2	-1.4854	1
mdm00010 Glycolysis / Gluconeogenesis	7.08727e-07	22	3.13	TRINITY_DN30176_c2_g1_m.15598	217	K	Glyceraldehyde-3-phosphate dehydrogenase OS=Atriplex nummularia OX=3553 PE=2 SV=1		1	4.6918e-05	97.949	AASFNIIPSSTGAAK(1)AVGK	2	-0.51706	1
mdm00010 Glycolysis / Gluconeogenesis	7.08727e-07	22	3.13	TRINITY_DN30176_c2_g1_m.15598	261	K	Glyceraldehyde-3-phosphate dehydrogenase OS=Atriplex nummularia OX=3553 PE=2 SV=1		1	0.00564911	62.271	AATYEQIK(1)AAIK	2	-2.556	1
mdm00010 Glycolysis / Gluconeogenesis	7.08727e-07	22	3.13	TRINITY_DN30176_c2_g1_m.15598	120	K	Glyceraldehyde-3-phosphate dehydrogenase OS=Atriplex nummularia OX=3553 PE=2 SV=1		1	0.00641683	65.404	K(1)VIISAPSK	2	-2.9622	1
mdm00010 Glycolysis / Gluconeogenesis	7.08727e-07	22	3.13	TRINITY_DN30176_c2_g1_m.15598	57	K	Glyceraldehyde-3-phosphate dehydrogenase OS=Atriplex nummularia OX=3553 PE=2 SV=1		1	5.66202e-05	84.102	YDSVHGQWK(1)HFDLK	2	-0.44131	2
mdm00010 Glycolysis / Gluconeogenesis	7.08727e-07	22	3.13	TRINITY_DN30176_c2_g1_m.15598	253	K	Glyceraldehyde-3-phosphate dehydrogenase OS=Atriplex nummularia OX=3553 PE=2 SV=1		1	2.55799e-06	141.29	LEK(1)AATYEQIK	2	-1.8317	1
mdm00010 Glycolysis / Gluconeogenesis	7.08727e-07	22	3.13	TRINITY_DN30176_c2_g1_m.15598	115	K	Glyceraldehyde-3-phosphate dehydrogenase OS=Atriplex nummularia OX=3553 PE=2 SV=1		1	0.00825794	62.969	AAAHLK(1)GGAK	2	-2.5598	1
mdm00010 Glycolysis / Gluconeogenesis	7.08727e-07	22	3.13	TRINITY_DN30176_c2_g1_m.15598	196	K	Glyceraldehyde-3-phosphate dehydrogenase OS=Atriplex nummularia OX=3553 PE=2 SV=1		1	1.93849e-06	140.05	TVDGPSSK(1)DWR	2	-2.6679	1
mdm00010 Glycolysis / Gluconeogenesis	7.08727e-07	22	3.13	TRINITY_DN30176_c2_g1_m.15598	62	K	Glyceraldehyde-3-phosphate dehydrogenase OS=Atriplex nummularia OX=3553 PE=2 SV=1		1	0.000887514	84.699	HFDLK(1)VK	2	-4.809	3
mdm00010 Glycolysis / Gluconeogenesis	7.08727e-07	22	3.13	TRINITY_DN30176_c2_g1_m.15598	5	K	Glyceraldehyde-3-phosphate dehydrogenase OS=Atriplex nummularia OX=3553 PE=2 SV=1		1	0.000536423	94.806	IK(1)IGINGFGR	2	-3.2791	1
mdm00010 Glycolysis / Gluconeogenesis	7.08727e-07	22	3.13	TRINITY_DN27478_c0_g1_m.10544	304	K	"Fructose-1,6-bisphosphatase, chloroplastic OS=Pisum sativum OX=3888 GN=FBP PE=1 SV=2"	FBP	0.999989	0.000332963	95.656	K(1)YIDDLKDPGPSGK	2	-1.0001	2
mdm00010 Glycolysis / Gluconeogenesis	7.08727e-07	22	3.13	TRINITY_DN27478_c0_g1_m.10544	317	K	"Fructose-1,6-bisphosphatase, chloroplastic OS=Pisum sativum OX=3888 GN=FBP PE=1 SV=2"	FBP	1	1.9631e-09	129.53	YIDDLKDPGPSGK(1)PYSAR	3	-1.6788	3
mdm00010 Glycolysis / Gluconeogenesis	7.08727e-07	22	3.13	TRINITY_DN27478_c0_g1_m.10544	310	K	"Fructose-1,6-bisphosphatase, chloroplastic OS=Pisum sativum OX=3888 GN=FBP PE=1 SV=2"	FBP	1	3.4155e-09	125.17	YIDDLK(1)DPGPSGK	2	-1.4058	1
mdm00010 Glycolysis / Gluconeogenesis	7.08727e-07	22	3.13	TRINITY_DN28329_c0_g1_m.12080	243	K	"Glyceraldehyde-3-phosphate dehydrogenase, cytosolic OS=Sinapis alba OX=3728 GN=GAPC PE=2 SV=2"	GAPC	1	0.00597191	50.834	AVGK(1)VLPALNGK	2	-3.1936	1
mdm00010 Glycolysis / Gluconeogenesis	7.08727e-07	22	3.13	TRINITY_DN28329_c0_g1_m.12080	89	K	"Glyceraldehyde-3-phosphate dehydrogenase, cytosolic OS=Sinapis alba OX=3728 GN=GAPC PE=2 SV=2"	GAPC	0.99946	3.05646e-06	123.92	VK(0.001)DEK(0.999)TLLFGEK	2	-1.4854	1
mdm00010 Glycolysis / Gluconeogenesis	7.08727e-07	22	3.13	TRINITY_DN28329_c0_g1_m.12080	329	K	"Glyceraldehyde-3-phosphate dehydrogenase, cytosolic OS=Sinapis alba OX=3728 GN=GAPC PE=2 SV=2"	GAPC	1	0.00672599	86.205	AGIALNK(1)NFVK	2	-2.7126	1
mdm00010 Glycolysis / Gluconeogenesis	7.08727e-07	22	3.13	TRINITY_DN28329_c0_g1_m.12080	275	K	"Glyceraldehyde-3-phosphate dehydrogenase, cytosolic OS=Sinapis alba OX=3728 GN=GAPC PE=2 SV=2"	GAPC	1	0.0103366	76.85	LEK(1)AATYDEIK	2	-2.5233	1
mdm00010 Glycolysis / Gluconeogenesis	7.08727e-07	22	3.13	TRINITY_DN28329_c0_g1_m.12080	79	K	"Glyceraldehyde-3-phosphate dehydrogenase, cytosolic OS=Sinapis alba OX=3728 GN=GAPC PE=2 SV=2"	GAPC	1	1.42235e-05	112.7	YDSVHGQWK(1)HHELK	3	-2.5878	1
mdm00010 Glycolysis / Gluconeogenesis	7.08727e-07	22	3.13	TRINITY_DN25412_c0_g1_m.7351	379	K	"Triosephosphate isomerase, chloroplastic OS=Fragaria ananassa OX=3747 GN=TPI PE=2 SV=1"	TPI	1	0.00285671	54.309	GPEFATIVNSVTAK(1)K	2	-2.4321	1
mdm00010 Glycolysis / Gluconeogenesis	7.08727e-07	22	3.13	TRINITY_DN25412_c0_g1_m.7351	321	K	"Triosephosphate isomerase, chloroplastic OS=Fragaria ananassa OX=3747 GN=TPI PE=2 SV=1"	TPI	1	0.0174543	55.604	DWLK(1)NNVSAEVASK	2	-2.2972	1
mdm00010 Glycolysis / Gluconeogenesis	7.08727e-07	22	3.13	TRINITY_DN25412_c0_g1_m.7351	239	K	"Triosephosphate isomerase, chloroplastic OS=Fragaria ananassa OX=3747 GN=TPI PE=2 SV=1"	TPI	1	1.73242e-23	166.65	RHVIGEDDQFIGK(1)K	3	-3.8604	4
mdm00010 Glycolysis / Gluconeogenesis	7.08727e-07	22	3.13	TRINITY_DN25412_c0_g1_m.7351	266	K	"Triosephosphate isomerase, chloroplastic OS=Fragaria ananassa OX=3747 GN=TPI PE=2 SV=1"	TPI	1	4.82404e-07	94.791	EAGK(1)TFDVVYQQLK	2	-1.5189	1
mdm00030 Pentose phosphate pathway	0.0208471	8	2.27	TRINITY_DN25868_c0_g1_m.7982	276	K	"Fructose-bisphosphate aldolase 2, chloroplastic OS=Arabidopsis thaliana OX=3702 GN=FBA2 PE=1 SV=2"	FBA2	1	8.5687e-11	112.7	PSMVTPGAESK(1)DK	2	-1.3563	2
mdm00030 Pentose phosphate pathway	0.0208471	8	2.27	TRINITY_DN25868_c0_g1_m.7982	129	K	"Fructose-bisphosphate aldolase 2, chloroplastic OS=Arabidopsis thaliana OX=3702 GN=FBA2 PE=1 SV=2"	FBA2	1	0.0151094	109.36	K(1)IVDILK	2	-4.7492	1
mdm00030 Pentose phosphate pathway	0.0208471	8	2.27	TRINITY_DN25868_c0_g1_m.7982	386	K	"Fructose-bisphosphate aldolase 2, chloroplastic OS=Arabidopsis thaliana OX=3702 GN=FBA2 PE=1 SV=2"	FBA2	1	0.000306244	110.88	YTGEGESEEAK(1)K	2	-3.16	1
mdm00030 Pentose phosphate pathway	0.0208471	8	2.27	TRINITY_DN25868_c0_g1_m.7982	58	K	"Fructose-bisphosphate aldolase 2, chloroplastic OS=Arabidopsis thaliana OX=3702 GN=FBA2 PE=1 SV=2"	FBA2	1	3.20616e-22	174.8	TAK(1)TIASPGR	2	-2.3069	1
mdm00030 Pentose phosphate pathway	0.0208471	8	2.27	TRINITY_DN25868_c0_g1_m.7982	79	K	"Fructose-bisphosphate aldolase 2, chloroplastic OS=Arabidopsis thaliana OX=3702 GN=FBA2 PE=1 SV=2"	FBA2	1	4.37064e-71	244.44	GILAMDESNATCGK(1)R	2	-2.0402	7
mdm00030 Pentose phosphate pathway	0.0208471	8	2.27	TRINITY_DN25868_c0_g1_m.7982	345	K	"Fructose-bisphosphate aldolase 2, chloroplastic OS=Arabidopsis thaliana OX=3702 GN=FBA2 PE=1 SV=2"	FBA2	1	1.56607e-09	177.41	ALQNTALK(1)TWGGRPENVK	3	1.9174	1
mdm00030 Pentose phosphate pathway	0.0208471	8	2.27	TRINITY_DN25868_c0_g1_m.7982	375	K	"Fructose-bisphosphate aldolase 2, chloroplastic OS=Arabidopsis thaliana OX=3702 GN=FBA2 PE=1 SV=2"	FBA2	1	9.78645e-51	198.44	SNSLAQLGK(1)YTGEGESEEAK	2	-0.47998	2
mdm00030 Pentose phosphate pathway	0.0208471	8	2.27	TRINITY_DN25868_c0_g1_m.7982	366	K	"Fructose-bisphosphate aldolase 2, chloroplastic OS=Arabidopsis thaliana OX=3702 GN=FBA2 PE=1 SV=2"	FBA2	1	2.8007e-30	203.97	AK(1)SNSLAQLGK	2	-2.1341	3
mdm00030 Pentose phosphate pathway	0.0208471	8	2.27	TRINITY_DN25868_c0_g1_m.7982	278	K	"Fructose-bisphosphate aldolase 2, chloroplastic OS=Arabidopsis thaliana OX=3702 GN=FBA2 PE=1 SV=2"	FBA2	1	1.122e-16	162.23	DK(1)ATPTQVADYTLK	2	0.81838	1
mdm00030 Pentose phosphate pathway	0.0208471	8	2.27	TRINITY_DN25868_c0_g1_m.7982	144	K	"Fructose-bisphosphate aldolase 2, chloroplastic OS=Arabidopsis thaliana OX=3702 GN=FBA2 PE=1 SV=2"	FBA2	1	0.000518448	94.791	EQNIVPGIK(1)VDK	2	-2.941	2
mdm00030 Pentose phosphate pathway	0.0208471	8	2.27	TRINITY_DN25868_c0_g1_m.7982	355	K	"Fructose-bisphosphate aldolase 2, chloroplastic OS=Arabidopsis thaliana OX=3702 GN=FBA2 PE=1 SV=2"	FBA2	1	2.40575e-12	137.58	PENVK(1)AAQDALLLR	2	-1.3876	1
mdm00030 Pentose phosphate pathway	0.0208471	8	2.27	TRINITY_DN29299_c0_g1_m.13864	92	K	NADP-dependent glyceraldehyde-3-phosphate dehydrogenase OS=Nicotiana plumbaginifolia OX=4092 GN=GAPN PE=2 SV=1	GAPN	1	0.00201886	80.623	EHK(1)APIAECLVK	2	-2.0818	1
mdm00030 Pentose phosphate pathway	0.0208471	8	2.27	TRINITY_DN29299_c0_g1_m.13864	83	K	NADP-dependent glyceraldehyde-3-phosphate dehydrogenase OS=Nicotiana plumbaginifolia OX=4092 GN=GAPN PE=2 SV=1	GAPN	1	0.00106084	83.775	AELLHK(1)AAAILK	2	-1.6825	1
mdm00030 Pentose phosphate pathway	0.0208471	8	2.27	TRINITY_DN29299_c0_g1_m.13864	89	K	NADP-dependent glyceraldehyde-3-phosphate dehydrogenase OS=Nicotiana plumbaginifolia OX=4092 GN=GAPN PE=2 SV=1	GAPN	1	0.0332017	40.502	AAAILK(1)EHK	2	-1.4414	1
mdm00030 Pentose phosphate pathway	0.0208471	8	2.27	TRINITY_DN29299_c0_g1_m.13864	150	K	NADP-dependent glyceraldehyde-3-phosphate dehydrogenase OS=Nicotiana plumbaginifolia OX=4092 GN=GAPN PE=2 SV=1	GAPN	1	0.00502703	91.783	TK(1)YCLTSK	2	-4.0228	1
mdm00030 Pentose phosphate pathway	0.0208471	8	2.27	TRINITY_DN32685_c2_g2_m.21118	269	K	"ATP-dependent 6-phosphofructokinase 4, chloroplastic OS=Arabidopsis thaliana OX=3702 GN=PFK4 PE=1 SV=1"	PFK4	1	0.0027354	55.235	VTETQNTVK(1)LR	2	-1.9499	1
mdm00030 Pentose phosphate pathway	0.0208471	8	2.27	TRINITY_DN33166_c1_g1_m.22341	99	K	"Probable ribose-5-phosphate isomerase 3, chloroplastic OS=Arabidopsis thaliana OX=3702 GN=RPI3 PE=1 SV=1"	RPI3	1	0.000166236	125.17	TPIK(1)DALAAGK	2	-3.159	2
mdm00030 Pentose phosphate pathway	0.0208471	8	2.27	TRINITY_DN33166_c1_g1_m.22341	64	K	"Probable ribose-5-phosphate isomerase 3, chloroplastic OS=Arabidopsis thaliana OX=3702 GN=RPI3 PE=1 SV=1"	RPI3	1	4.912e-10	126.48	LQELFK(1)EEGVEAK	2	-1.2719	1
mdm00030 Pentose phosphate pathway	0.0208471	8	2.27	TRINITY_DN33426_c0_g1_m.23052	133	K	"Transketolase, chloroplastic OS=Solanum tuberosum OX=4113 PE=2 SV=1"		1	0.00228221	86.205	YNPK(1)NPYWFNR	2	-2.2868	1
mdm00030 Pentose phosphate pathway	0.0208471	8	2.27	TRINITY_DN27478_c0_g1_m.10544	304	K	"Fructose-1,6-bisphosphatase, chloroplastic OS=Pisum sativum OX=3888 GN=FBP PE=1 SV=2"	FBP	0.999989	0.000332963	95.656	K(1)YIDDLKDPGPSGK	2	-1.0001	2
mdm00030 Pentose phosphate pathway	0.0208471	8	2.27	TRINITY_DN27478_c0_g1_m.10544	317	K	"Fructose-1,6-bisphosphatase, chloroplastic OS=Pisum sativum OX=3888 GN=FBP PE=1 SV=2"	FBP	1	1.9631e-09	129.53	YIDDLKDPGPSGK(1)PYSAR	3	-1.6788	3
mdm00030 Pentose phosphate pathway	0.0208471	8	2.27	TRINITY_DN27478_c0_g1_m.10544	310	K	"Fructose-1,6-bisphosphatase, chloroplastic OS=Pisum sativum OX=3888 GN=FBP PE=1 SV=2"	FBP	1	3.4155e-09	125.17	YIDDLK(1)DPGPSGK	2	-1.4058	1
mdm00030 Pentose phosphate pathway	0.0208471	8	2.27	TRINITY_DN33166_c2_g1_m.22344	92	K	"Probable ribose-5-phosphate isomerase 3, chloroplastic OS=Arabidopsis thaliana OX=3702 GN=RPI3 PE=1 SV=1"	RPI3	1	1.93996e-05	148.9	LAADK(1)AVEYVK	2	-0.031165	2
mdm00030 Pentose phosphate pathway	0.0208471	8	2.27	TRINITY_DN33319_c0_g1_m.22747	568	K	"Phosphoglucomutase, cytoplasmic OS=Populus tremula OX=113636 GN=PGM1 PE=2 SV=1"	PGM1	1	0.0253344	59.645	LSK(1)LQEFTGR	2	-4.7702	1
mdm00030 Pentose phosphate pathway	0.0208471	8	2.27	TRINITY_DN33319_c0_g1_m.22747	18	K	"Phosphoglucomutase, cytoplasmic OS=Populus tremula OX=113636 GN=PGM1 PE=2 SV=1"	PGM1	1	4.96564e-15	135.13	VETTPFDGQK(1)PGTSGLR	2	-0.91265	1
mdm00030 Pentose phosphate pathway	0.0208471	8	2.27	TRINITY_DN33319_c0_g1_m.22747	543	K	"Phosphoglucomutase, cytoplasmic OS=Populus tremula OX=113636 GN=PGM1 PE=2 SV=1"	PGM1	1	0.000272734	84.309	LYIEQYEK(1)DPSK	2	-1.6613	1
mdm00190 Oxidative phosphorylation	2.57601e-07	24	3.1	TRINITY_DN25808_c0_g1_m.7898	67	K	"Cytochrome c oxidase subunit 5b-1, mitochondrial OS=Arabidopsis thaliana OX=3702 GN=COX5B-1 PE=1 SV=1"	COX5B-1	1	0.00539261	64.266	K(1)VEDVMPIATGHER	3	-2.6536	1
mdm00190 Oxidative phosphorylation	2.57601e-07	24	3.1	TRINITY_DN35959_c1_g9_m.30465	131	K	"ATP synthase subunit d, mitochondrial OS=Arabidopsis thaliana OX=3702 GN=At3g52300 PE=1 SV=3"	At3g52300	1	2.35102e-06	142.56	EIAEVQELK(1)K	2	-1.7402	1
mdm00190 Oxidative phosphorylation	2.57601e-07	24	3.1	TRINITY_DN35959_c1_g9_m.30465	10	K	"ATP synthase subunit d, mitochondrial OS=Arabidopsis thaliana OX=3702 GN=At3g52300 PE=1 SV=3"	At3g52300	1	1.92057e-05	146.88	VVDVAFK(1)ASR	2	-3.993	3
mdm00190 Oxidative phosphorylation	2.57601e-07	24	3.1	TRINITY_DN35959_c1_g9_m.30465	122	K	"ATP synthase subunit d, mitochondrial OS=Arabidopsis thaliana OX=3702 GN=At3g52300 PE=1 SV=3"	At3g52300	1	3.60242e-07	144.27	LEK(1)EIAEVQELK	2	-1.3012	2
mdm00190 Oxidative phosphorylation	2.57601e-07	24	3.1	TRINITY_DN35959_c1_g9_m.30465	31	K	"ATP synthase subunit d, mitochondrial OS=Arabidopsis thaliana OX=3702 GN=At3g52300 PE=1 SV=3"	At3g52300	1	0.00290623	129.56	K(1)EFSTLR	2	-4.2904	1
mdm00190 Oxidative phosphorylation	2.57601e-07	24	3.1	TRINITY_DN35959_c1_g9_m.30465	133	K	"ATP synthase subunit d, mitochondrial OS=Arabidopsis thaliana OX=3702 GN=At3g52300 PE=1 SV=3"	At3g52300	1	0.000139868	72.846	K(1)ISTMTADEYFEK	2	0.36242	2
mdm00190 Oxidative phosphorylation	2.57601e-07	24	3.1	TRINITY_DN35959_c1_g9_m.30465	96	K	"ATP synthase subunit d, mitochondrial OS=Arabidopsis thaliana OX=3702 GN=At3g52300 PE=1 SV=3"	At3g52300	1	1.41514e-10	147.78	YVDTVTPQYK(1)PK	2	-1.5583	1
mdm00190 Oxidative phosphorylation	2.57601e-07	24	3.1	TRINITY_DN25129_c0_g1_m.6978	77	K	NADH dehydrogenase [ubiquinone] 1 beta subcomplex subunit 9 OS=Arabidopsis thaliana OX=3702 GN=CIB22 PE=1 SV=1	CIB22	1	9.08465e-05	113.46	LIADGEASYNK(1)WR	2	-1.0353	1
mdm00190 Oxidative phosphorylation	2.57601e-07	24	3.1	TRINITY_DN25464_c0_g1_m.7427	292	K	"Cytochrome c1-1, heme protein, mitochondrial OS=Solanum tuberosum OX=4113 GN=CYCL PE=2 SV=1"	CYCL	1	0.00239304	105.04	LK(1)WSPLK	2	-4.6755	1
mdm00190 Oxidative phosphorylation	2.57601e-07	24	3.1	TRINITY_DN26440_c0_g1_m.8836	149	K	"ATP synthase subunit O, mitochondrial OS=Ipomoea batatas OX=4120 PE=1 SV=1"		1	2.26983e-07	154.66	VEAIK(1)DIFSHVK	2	-1.6043	1
mdm00190 Oxidative phosphorylation	2.57601e-07	24	3.1	TRINITY_DN26440_c0_g1_m.8836	156	K	"ATP synthase subunit O, mitochondrial OS=Ipomoea batatas OX=4120 PE=1 SV=1"		1	9.81376e-24	166.71	DIFSHVK(1)LSDVTK	2	-0.84359	1
mdm00190 Oxidative phosphorylation	2.57601e-07	24	3.1	TRINITY_DN26440_c0_g1_m.8836	185	K	"ATP synthase subunit O, mitochondrial OS=Ipomoea batatas OX=4120 PE=1 SV=1"		1	0.000874837	74.486	FK(1)QLTMAHK	2	-1.3519	2
mdm00190 Oxidative phosphorylation	2.57601e-07	24	3.1	TRINITY_DN26440_c0_g1_m.8836	228	K	"ATP synthase subunit O, mitochondrial OS=Ipomoea batatas OX=4120 PE=1 SV=1"		0.760033	0.00432356	143.56	K(0.24)VK(0.76)LEQK	2	-3.5958	1
mdm00190 Oxidative phosphorylation	2.57601e-07	24	3.1	TRINITY_DN26440_c0_g1_m.8836	255	K	"ATP synthase subunit O, mitochondrial OS=Ipomoea batatas OX=4120 PE=1 SV=1"		1	0.0303118	56.378	VFDMSIK(1)TR	2	-2.3255	2
mdm00190 Oxidative phosphorylation	2.57601e-07	24	3.1	TRINITY_DN26440_c0_g1_m.8836	223	K	"ATP synthase subunit O, mitochondrial OS=Ipomoea batatas OX=4120 PE=1 SV=1"		1	2.44531e-15	163.43	ETLQEILGK(1)GK	2	-1.5732	1
mdm00190 Oxidative phosphorylation	2.57601e-07	24	3.1	TRINITY_DN26440_c0_g1_m.8836	126	K	"ATP synthase subunit O, mitochondrial OS=Ipomoea batatas OX=4120 PE=1 SV=1"		1	0.00111778	78.816	K(1)SPLFSEFIR	2	-2.2232	1
mdm00190 Oxidative phosphorylation	2.57601e-07	24	3.1	TRINITY_DN24322_c0_g1_m.6009	60	K	"Acyl carrier protein 1, mitochondrial OS=Arabidopsis thaliana OX=3702 GN=MTACP1 PE=1 SV=1"	MTACP1	1	0.0130566	49.16	VISVVK(1)SFPK	2	-3.5495	1
mdm00190 Oxidative phosphorylation	2.57601e-07	24	3.1	TRINITY_DN21847_c0_g1_m.3786	34	K	NADH dehydrogenase [ubiquinone] 1 alpha subcomplex subunit 2 OS=Arabidopsis thaliana OX=3702 GN=At5g47890 PE=3 SV=1	At5g47890	1	0.000483806	83.358	VFVEK(1)NYTDLK	2	-0.82558	1
mdm00190 Oxidative phosphorylation	2.57601e-07	24	3.1	TRINITY_DN24387_c0_g1_m.6079	120	K	"ATP synthase delta chain, chloroplastic OS=Nicotiana tabacum OX=4097 GN=ATPD PE=2 SV=1"	ATPD	1	0.0202198	72.038	K(1)VVDELAK	2	-3.8319	1
mdm00190 Oxidative phosphorylation	2.57601e-07	24	3.1	TRINITY_DN24387_c0_g1_m.6079	193	K	"ATP synthase delta chain, chloroplastic OS=Nicotiana tabacum OX=4097 GN=ATPD PE=2 SV=1"	ATPD	1	0.00238929	88.921	QVQK(1)LTGAK	2	-2.2351	1
mdm00190 Oxidative phosphorylation	2.57601e-07	24	3.1	TRINITY_DN31823_c0_g1_m.19161	69	K	"NADH dehydrogenase [ubiquinone] flavoprotein 1, mitochondrial OS=Arabidopsis thaliana OX=3702 GN=At5g08530 PE=1 SV=1"	At5g08530	1	0.00672847	60.547	THFGGLK(1)DEDR	2	-1.5017	1
mdm00190 Oxidative phosphorylation	2.57601e-07	24	3.1	TRINITY_DN31823_c0_g1_m.19161	207	K	"NADH dehydrogenase [ubiquinone] flavoprotein 1, mitochondrial OS=Arabidopsis thaliana OX=3702 GN=At5g08530 PE=1 SV=1"	At5g08530	1	0.000395494	96.946	K(1)EAYEAGLLGK	2	-1.5134	1
mdm00190 Oxidative phosphorylation	2.57601e-07	24	3.1	TRINITY_DN31823_c0_g1_m.19161	114	K	"NADH dehydrogenase [ubiquinone] flavoprotein 1, mitochondrial OS=Arabidopsis thaliana OX=3702 GN=At5g08530 PE=1 SV=1"	At5g08530	1	0.000109168	112.8	GADWVVNEMK(1)K	2	-2.2731	3
mdm00190 Oxidative phosphorylation	2.57601e-07	24	3.1	TRINITY_DN30164_c0_g1_m.15578	340	K	V-type proton ATPase subunit B3 OS=Arabidopsis thaliana OX=3702 GN=VHA-B3 PE=2 SV=1	VHA-B3	1	1.63878e-09	143.39	K(1)FVAQGAYDTR	2	-1.4554	1
mdm00190 Oxidative phosphorylation	2.57601e-07	24	3.1	TRINITY_DN30164_c0_g1_m.15578	377	K	V-type proton ATPase subunit B3 OS=Arabidopsis thaliana OX=3702 GN=VHA-B3 PE=2 SV=1	VHA-B3	1	4.4432e-05	125.17	IPAK(1)TLDQYYSR	2	-0.57745	1
mdm00190 Oxidative phosphorylation	2.57601e-07	24	3.1	TRINITY_DN29534_c3_g2_m.14299	221	K	"ATP synthase subunit alpha, chloroplastic OS=Arabis hirsuta OX=78191 GN=atpA PE=3 SV=1"	atpA	1	0.0221951	70.67	AMK(1)QVAGK	2	-4.2379	1
mdm00190 Oxidative phosphorylation	2.57601e-07	24	3.1	TRINITY_DN29534_c3_g2_m.14299	218	K	"ATP synthase subunit alpha, chloroplastic OS=Arabis hirsuta OX=78191 GN=atpA PE=3 SV=1"	atpA	1	4.65024e-06	150.53	VGSAAQIK(1)AMK	2	-2.5677	9
mdm00190 Oxidative phosphorylation	2.57601e-07	24	3.1	TRINITY_DN25788_c0_g1_m.7863	54	K	"NADH dehydrogenase [ubiquinone] flavoprotein 2, mitochondrial OS=Arabidopsis thaliana OX=3702 GN=At4g02580 PE=1 SV=3"	At4g02580	1	2.57092e-09	153.25	VK(1)EILSHYPSNYK	2	-1.1687	2
mdm00190 Oxidative phosphorylation	2.57601e-07	24	3.1	TRINITY_DN26692_c0_g1_m.9232	42	K	"Probable NADH dehydrogenase [ubiquinone] 1 alpha subcomplex subunit 5, mitochondrial OS=Arabidopsis thaliana OX=3702 GN=At5g52840 PE=1 SV=1"	At5g52840	1	2.08702e-31	137.39	TLK(1)EVQAIPEDEGYRK	2	0.088639	4
mdm00190 Oxidative phosphorylation	2.57601e-07	24	3.1	TRINITY_DN24845_c0_g1_m.6610	111	K	V-type proton ATPase subunit E OS=Citrus limon OX=2708 GN=VATE PE=2 SV=1	VATE	1	0.001051	93.467	SHHVYK(1)QLLK	2	-0.75639	1
mdm00190 Oxidative phosphorylation	2.57601e-07	24	3.1	TRINITY_DN24845_c0_g1_m.6610	126	K	V-type proton ATPase subunit E OS=Citrus limon OX=2708 GN=VATE PE=2 SV=1	VATE	1	0.0174494	72.038	LK(1)EPAVLLR	2	-3.8355	1
mdm00190 Oxidative phosphorylation	2.57601e-07	24	3.1	TRINITY_DN24845_c0_g1_m.6610	48	K	V-type proton ATPase subunit E OS=Citrus limon OX=2708 GN=VATE PE=2 SV=1	VATE	1	0.00724477	65.156	LQLVEAEK(1)K	2	-2.261	1
mdm00190 Oxidative phosphorylation	2.57601e-07	24	3.1	TRINITY_DN29358_c0_g1_m.13978	246	K	"Soluble inorganic pyrophosphatase 6, chloroplastic OS=Arabidopsis thaliana OX=3702 GN=PPA6 PE=1 SV=1"	PPA6	1	2.45342e-21	130.79	DYKIPDGK(1)PANK	2	-2.1848	1
mdm00190 Oxidative phosphorylation	2.57601e-07	24	3.1	TRINITY_DN29358_c0_g1_m.13978	276	K	"Soluble inorganic pyrophosphatase 6, chloroplastic OS=Arabidopsis thaliana OX=3702 GN=PPA6 PE=1 SV=1"	PPA6	1	1.12531e-20	145.95	VITETNESWAK(1)LVK	2	-1.2313	1
mdm00190 Oxidative phosphorylation	2.57601e-07	24	3.1	TRINITY_DN29358_c0_g1_m.13978	241	K	"Soluble inorganic pyrophosphatase 6, chloroplastic OS=Arabidopsis thaliana OX=3702 GN=PPA6 PE=1 SV=1"	PPA6	1	5.06026e-05	123.42	DYK(1)IPDGKPANK	2	-1.7869	1
mdm00190 Oxidative phosphorylation	2.57601e-07	24	3.1	TRINITY_DN29358_c0_g1_m.13978	256	K	"Soluble inorganic pyrophosphatase 6, chloroplastic OS=Arabidopsis thaliana OX=3702 GN=PPA6 PE=1 SV=1"	PPA6	1	0.000959697	90.308	FGLGNK(1)AANK	2	-3.2705	2
mdm00190 Oxidative phosphorylation	2.57601e-07	24	3.1	TRINITY_DN29358_c0_g1_m.13978	125	K	"Soluble inorganic pyrophosphatase 6, chloroplastic OS=Arabidopsis thaliana OX=3702 GN=PPA6 PE=1 SV=1"	PPA6	0.995218	8.36574e-20	113.34	MEIATDEPHTPIK(0.005)QDTK(0.995)K	3	-1.261	1
mdm00190 Oxidative phosphorylation	2.57601e-07	24	3.1	TRINITY_DN29358_c0_g1_m.13978	260	K	"Soluble inorganic pyrophosphatase 6, chloroplastic OS=Arabidopsis thaliana OX=3702 GN=PPA6 PE=1 SV=1"	PPA6	1	0.0195081	40.502	AANK(1)DYALK	2	-1.3246	1
mdm00190 Oxidative phosphorylation	2.57601e-07	24	3.1	TRINITY_DN29358_c0_g1_m.13978	108	K	"Soluble inorganic pyrophosphatase 6, chloroplastic OS=Arabidopsis thaliana OX=3702 GN=PPA6 PE=1 SV=1"	PPA6	1	4.6626e-05	61.23	ESSAK(1)MEIATDEPHTPIK	3	-3.2496	1
mdm00190 Oxidative phosphorylation	2.57601e-07	24	3.1	TRINITY_DN29358_c0_g1_m.13978	78	K	"Soluble inorganic pyrophosphatase 6, chloroplastic OS=Arabidopsis thaliana OX=3702 GN=PPA6 PE=1 SV=1"	PPA6	1	0.0107654	76.605	VFFLDGSGK(1)K	2	-1.226	1
mdm00190 Oxidative phosphorylation	2.57601e-07	24	3.1	TRINITY_DN29358_c0_g1_m.13978	121	K	"Soluble inorganic pyrophosphatase 6, chloroplastic OS=Arabidopsis thaliana OX=3702 GN=PPA6 PE=1 SV=1"	PPA6	1	1.12147e-19	101.43	MEIATDEPHTPIK(1)QDTK	2	-0.10293	1
mdm00190 Oxidative phosphorylation	2.57601e-07	24	3.1	TRINITY_DN23951_c0_g1_m.5613	64	K	"Acyl carrier protein 2, mitochondrial OS=Arabidopsis thaliana OX=3702 GN=MTACP2 PE=1 SV=1"	MTACP2	1	0.000852456	105.04	VICVVK(1)NFQK	2	-0.168	2
mdm00190 Oxidative phosphorylation	2.57601e-07	24	3.1	TRINITY_DN28841_c0_g1_m.13036	69	K	"ATP synthase subunit gamma, mitochondrial OS=Ipomoea batatas OX=4120 GN=ATPC PE=1 SV=2"	ATPC	1	0.0147489	65.404	AMK(1)MVAASK	2	-3.5017	1
mdm00190 Oxidative phosphorylation	2.57601e-07	24	3.1	TRINITY_DN28841_c0_g1_m.13036	59	K	"ATP synthase subunit gamma, mitochondrial OS=Ipomoea batatas OX=4120 GN=ATPC PE=1 SV=2"	ATPC	1	0.00717601	85.813	SVK(1)NIQK	2	-3.6608	1
mdm00190 Oxidative phosphorylation	2.57601e-07	24	3.1	TRINITY_DN28841_c0_g1_m.13036	136	K	"ATP synthase subunit gamma, mitochondrial OS=Ipomoea batatas OX=4120 GN=ATPC PE=1 SV=2"	ATPC	1	0.0208341	54.584	NIHK(1)LFAGPDK	2	-2.4714	2
mdm00190 Oxidative phosphorylation	2.57601e-07	24	3.1	TRINITY_DN28841_c0_g1_m.13036	129	K	"ATP synthase subunit gamma, mitochondrial OS=Ipomoea batatas OX=4120 GN=ATPC PE=1 SV=2"	ATPC	1	2.74171e-12	128.97	GLCGGINSTSVK(1)TSK	2	-1.8166	1
mdm00190 Oxidative phosphorylation	2.57601e-07	24	3.1	TRINITY_DN28841_c0_g1_m.13036	82	K	"ATP synthase subunit gamma, mitochondrial OS=Ipomoea batatas OX=4120 GN=ATPC PE=1 SV=2"	ATPC	1	0.000205622	107.08	AIQTK(1)AENSR	2	-2.7829	1
mdm00190 Oxidative phosphorylation	2.57601e-07	24	3.1	TRINITY_DN28841_c0_g1_m.13036	153	K	"ATP synthase subunit gamma, mitochondrial OS=Ipomoea batatas OX=4120 GN=ATPC PE=1 SV=2"	ATPC	1	0.00994043	58.426	YVVLGEK(1)GK	2	-4.5615	1
mdm00190 Oxidative phosphorylation	2.57601e-07	24	3.1	TRINITY_DN32787_c0_g1_m.21366	197	K	"ATP synthase subunit beta, mitochondrial OS=Nicotiana plumbaginifolia OX=4092 GN=ATPB PE=1 SV=1"	ATPB	1	3.92488e-18	157.77	GDIK(1)TDHYLPIHR	3	-2.9956	3
mdm00190 Oxidative phosphorylation	2.57601e-07	24	3.1	TRINITY_DN32787_c0_g1_m.21366	87	K	"ATP synthase subunit beta, mitochondrial OS=Nicotiana plumbaginifolia OX=4092 GN=ATPB PE=1 SV=1"	ATPB	1	2.37835e-05	104.04	GGK(1)ITDEFTGAGSIGK	2	-1.4309	2
mdm00190 Oxidative phosphorylation	2.57601e-07	24	3.1	TRINITY_DN32787_c0_g1_m.21366	466	K	"ATP synthase subunit beta, mitochondrial OS=Nicotiana plumbaginifolia OX=4092 GN=ATPB PE=1 SV=1"	ATPB	1	0.000661527	117.39	GVQK(1)VLQNYK	2	-1.7855	4
mdm00190 Oxidative phosphorylation	2.57601e-07	24	3.1	TRINITY_DN32787_c0_g1_m.21366	295	K	"ATP synthase subunit beta, mitochondrial OS=Nicotiana plumbaginifolia OX=4092 GN=ATPB PE=1 SV=1"	ATPB	1	0.00232886	61.577	EMIESGVIK(1)LDEK	2	-1.2377	1
mdm00190 Oxidative phosphorylation	2.57601e-07	24	3.1	TRINITY_DN32787_c0_g1_m.21366	193	K	"ATP synthase subunit beta, mitochondrial OS=Nicotiana plumbaginifolia OX=4092 GN=ATPB PE=1 SV=1"	ATPB	1	6.15664e-26	128.46	IINVIGEPIDAK(1)GDIK	2	-1.5132	1
mdm00190 Oxidative phosphorylation	2.57601e-07	24	3.1	TRINITY_DN26425_c1_g1_m.8811	77	K	"ATP synthase gamma chain, chloroplastic OS=Nicotiana tabacum OX=4097 GN=ATPC PE=1 SV=1"	ATPC	1	0.0151105	68.49	NTQK(1)ITEAMK	2	-2.7096	2
mdm00190 Oxidative phosphorylation	2.57601e-07	24	3.1	TRINITY_DN26425_c1_g1_m.8811	181	K	"ATP synthase gamma chain, chloroplastic OS=Nicotiana tabacum OX=4097 GN=ATPC PE=1 SV=1"	ATPC	1	0.000891834	102.46	K(1)GNTYFQR	2	-4.033	1
mdm00190 Oxidative phosphorylation	2.57601e-07	24	3.1	TRINITY_DN26425_c1_g1_m.8811	352	K	"ATP synthase gamma chain, chloroplastic OS=Nicotiana tabacum OX=4097 GN=ATPC PE=1 SV=1"	ATPC	1	3.1334e-145	322.02	MSAMSNATDNAVELK(1)K	2	6.845	12
mdm00190 Oxidative phosphorylation	2.57601e-07	24	3.1	TRINITY_DN26425_c1_g1_m.8811	83	K	"ATP synthase gamma chain, chloroplastic OS=Nicotiana tabacum OX=4097 GN=ATPC PE=1 SV=1"	ATPC	1	0.000229307	123.42	ITEAMK(1)LVAAAK	2	-4.0512	2
mdm00190 Oxidative phosphorylation	2.57601e-07	24	3.1	TRINITY_DN26425_c1_g1_m.8811	89	K	"ATP synthase gamma chain, chloroplastic OS=Nicotiana tabacum OX=4097 GN=ATPC PE=1 SV=1"	ATPC	1	0.0128238	76.833	LVAAAK(1)VR	2	-5.0425	1
mdm00190 Oxidative phosphorylation	2.57601e-07	24	3.1	TRINITY_DN26425_c1_g1_m.8811	73	K	"ATP synthase gamma chain, chloroplastic OS=Nicotiana tabacum OX=4097 GN=ATPC PE=1 SV=1"	ATPC	1	1.81426e-10	162.59	IDSVK(1)NTQK	2	-3.0475	1
mdm00190 Oxidative phosphorylation	2.57601e-07	24	3.1	TRINITY_DN26425_c1_g1_m.8811	157	K	"ATP synthase gamma chain, chloroplastic OS=Nicotiana tabacum OX=4097 GN=ATPC PE=1 SV=1"	ATPC	1	6.59518e-05	112.7	GLCGSFNNSIIK(1)K	2	1.0179	1
mdm00190 Oxidative phosphorylation	2.57601e-07	24	3.1	TRINITY_DN26425_c1_g1_m.8811	135	K	"ATP synthase gamma chain, chloroplastic OS=Nicotiana tabacum OX=4097 GN=ATPC PE=1 SV=1"	ATPC	1	1.20641e-09	101.82	K(1)VALVVVTGDR	2	-1.9442	1
mdm00190 Oxidative phosphorylation	2.57601e-07	24	3.1	TRINITY_DN33624_c0_g1_m.23565	317	K	Plasma membrane ATPase 4 OS=Nicotiana plumbaginifolia OX=4092 GN=PMA4 PE=2 SV=1	PMA4	1	0.00538635	65.404	LSQQGAITK(1)R	2	-1.8377	1
mdm00190 Oxidative phosphorylation	2.57601e-07	24	3.1	TRINITY_DN29970_c0_g1_m.15170	516	K	V-type proton ATPase catalytic subunit A OS=Citrus unshiu OX=55188 PE=2 SV=1		1	0.000850413	99.305	ITLETAK(1)LLR	2	-3.1237	1
mdm00190 Oxidative phosphorylation	2.57601e-07	24	3.1	TRINITY_DN29970_c0_g1_m.15170	575	K	V-type proton ATPase catalytic subunit A OS=Citrus unshiu OX=55188 PE=2 SV=1		1	0.00493556	82.716	ITYTLIK(1)HR	2	-2.8702	1
mdm00190 Oxidative phosphorylation	2.57601e-07	24	3.1	TRINITY_DN32852_c0_g1_m.21543	572	K	"Succinate dehydrogenase [ubiquinone] flavoprotein subunit, mitochondrial OS=Oryza sativa subsp. japonica OX=39947 GN=SDH1 PE=1 SV=1"	SDH1	1	0.0161378	65.156	SFHDVK(1)LK	2	-2.8551	1
mdm00190 Oxidative phosphorylation	2.57601e-07	24	3.1	TRINITY_DN32852_c0_g1_m.21543	356	K	"Succinate dehydrogenase [ubiquinone] flavoprotein subunit, mitochondrial OS=Oryza sativa subsp. japonica OX=39947 GN=SDH1 PE=1 SV=1"	SDH1	1	0.00287811	64.064	YAPTAK(1)DLASR	2	-2.1905	1
mdm00190 Oxidative phosphorylation	2.57601e-07	24	3.1	TRINITY_DN32852_c0_g1_m.21543	563	K	"Succinate dehydrogenase [ubiquinone] flavoprotein subunit, mitochondrial OS=Oryza sativa subsp. japonica OX=39947 GN=SDH1 PE=1 SV=1"	SDH1	1	0.0038985	65.212	TQESLEEGCQLIDK(1)ASK	2	0.40798	1
mdm00190 Oxidative phosphorylation	2.57601e-07	24	3.1	TRINITY_DN32852_c0_g1_m.21543	502	K	"Succinate dehydrogenase [ubiquinone] flavoprotein subunit, mitochondrial OS=Oryza sativa subsp. japonica OX=39947 GN=SDH1 PE=1 SV=1"	SDH1	0.985594	0.000227599	92.747	VAEIQRPGEK(0.986)QK(0.014)PLEK	2	-0.0087619	2
mdm00190 Oxidative phosphorylation	2.57601e-07	24	3.1	TRINITY_DN29534_c3_g2_m.14300	114	K	"ATP synthase subunit alpha, chloroplastic OS=Arabis hirsuta OX=78191 GN=atpA PE=3 SV=1"	atpA	1	5.65163e-31	207.88	VINALAK(1)PIDGR	2	-2.1867	3
mdm00190 Oxidative phosphorylation	2.57601e-07	24	3.1	TRINITY_DN26155_c0_g1_m.8412	265	K	"Succinate dehydrogenase [ubiquinone] iron-sulfur subunit 2, mitochondrial OS=Arabidopsis thaliana OX=3702 GN=SDH2-2 PE=1 SV=2"	SDH2-2	1	0.000365632	83.623	GLNPGK(1)QIQNIK	2	-2.9245	1
mdm00190 Oxidative phosphorylation	2.57601e-07	24	3.1	TRINITY_DN26155_c0_g1_m.8412	58	K	"Succinate dehydrogenase [ubiquinone] iron-sulfur subunit 2, mitochondrial OS=Arabidopsis thaliana OX=3702 GN=SDH2-2 PE=1 SV=2"	SDH2-2	0.998204	0.0336519	63.908	WNPDK(0.998)PGK(0.002)PELQDYK	3	-3.1072	1
mdm04016 MAPK signaling pathway - plant	0.906828	6	0.66	TRINITY_DN34519_c3_g1_m.26036	159	K	Catalase isozyme 1 OS=Gossypium hirsutum OX=3635 GN=CAT1 PE=2 SV=2	CAT1	1	1.2099e-07	131.54	FPDMVHSLK(1)PNPK	2	0.013885	1
mdm04016 MAPK signaling pathway - plant	0.906828	6	0.66	TRINITY_DN26305_c0_g1_m.8646	137	K	"Nucleoside diphosphate kinase 2, chloroplastic OS=Nicotiana tabacum OX=4097 GN=NDPK2 PE=1 SV=1"	NDPK2	1	5.09485e-10	129.69	DLAEEHYK(1)DLK	2	-0.8822	2
mdm04016 MAPK signaling pathway - plant	0.906828	6	0.66	TRINITY_DN26305_c0_g1_m.8646	123	K	"Nucleoside diphosphate kinase 2, chloroplastic OS=Nicotiana tabacum OX=4097 GN=NDPK2 PE=1 SV=1"	NDPK2	1	0.000118693	102.55	LTGLK(1)LFQCPR	2	-0.75901	1
mdm04016 MAPK signaling pathway - plant	0.906828	6	0.66	TRINITY_DN26305_c0_g1_m.8646	173	K	"Nucleoside diphosphate kinase 2, chloroplastic OS=Nicotiana tabacum OX=4097 GN=NDPK2 PE=1 SV=1"	NDPK2	1	3.61246e-19	86.135	K(1)LIGATNPLQSEPGTIR	2	-1.0733	1
mdm04016 MAPK signaling pathway - plant	0.906828	6	0.66	TRINITY_DN26305_c0_g1_m.8646	118	K	"Nucleoside diphosphate kinase 2, chloroplastic OS=Nicotiana tabacum OX=4097 GN=NDPK2 PE=1 SV=1"	NDPK2	1	0.00668311	56.014	GFK(1)LTGLK	2	-3.5892	1
mdm04016 MAPK signaling pathway - plant	0.906828	6	0.66	TRINITY_DN34519_c3_g1_m.26035	319	K	Catalase isozyme 1 OS=Gossypium hirsutum OX=3635 GN=CAT1 PE=2 SV=2	CAT1	1	0.000989937	93.467	SLGQK(1)VASR	2	-2.9487	1
mdm04016 MAPK signaling pathway - plant	0.906828	6	0.66	TRINITY_DN34519_c3_g1_m.26035	53	K	Catalase isozyme 1 OS=Gossypium hirsutum OX=3635 GN=CAT1 PE=2 SV=2	CAT1	1	0.000147955	81.908	HMEGSGVNTYTLINK(1)AGK	2	-1.0034	2
mdm04016 MAPK signaling pathway - plant	0.906828	6	0.66	TRINITY_DN34519_c3_g1_m.26035	65	K	Catalase isozyme 1 OS=Gossypium hirsutum OX=3635 GN=CAT1 PE=2 SV=2	CAT1	1	0.0310872	49.96	FHWK(1)PTCGVK	2	-3.2366	1
mdm04016 MAPK signaling pathway - plant	0.906828	6	0.66	TRINITY_DN34519_c3_g1_m.26035	262	K	Catalase isozyme 1 OS=Gossypium hirsutum OX=3635 GN=CAT1 PE=2 SV=2	CAT1	1	0.000459251	84.309	TIPK(1)EDNFTQAGIR	2	-1.2014	1
mdm04016 MAPK signaling pathway - plant	0.906828	6	0.66	TRINITY_DN32792_c1_g1_m.21377	172	K	"Nucleoside diphosphate kinase IV, chloroplastic/mitochondrial OS=Arabidopsis thaliana OX=3702 GN=NDK4 PE=1 SV=2"	NDK4	1	0.00282513	112.8	K(1)LIGATDPQK	2	-3.2201	1
mdm04016 MAPK signaling pathway - plant	0.906828	6	0.66	TRINITY_DN32792_c1_g1_m.21377	181	K	"Nucleoside diphosphate kinase IV, chloroplastic/mitochondrial OS=Arabidopsis thaliana OX=3702 GN=NDK4 PE=1 SV=2"	NDK4	1	7.01208e-91	285.28	LIGATDPQK(1)SEPGTIR	2	-2.3501	4
mdm04016 MAPK signaling pathway - plant	0.906828	6	0.66	TRINITY_DN32792_c1_g1_m.21377	95	K	"Nucleoside diphosphate kinase IV, chloroplastic/mitochondrial OS=Arabidopsis thaliana OX=3702 GN=NDK4 PE=1 SV=2"	NDK4	1	0.00211838	74.849	TFIAIK(1)PDGVQR	2	-2.1961	1
mdm04016 MAPK signaling pathway - plant	0.906828	6	0.66	TRINITY_DN32792_c1_g1_m.21377	133	K	"Nucleoside diphosphate kinase IV, chloroplastic/mitochondrial OS=Arabidopsis thaliana OX=3702 GN=NDK4 PE=1 SV=2"	NDK4	1	2.61043e-53	240.82	EFAQK(1)HYHDLK	2	-1.3619	1
mdm04016 MAPK signaling pathway - plant	0.906828	6	0.66	TRINITY_DN25611_c0_g2_m.7635	143	K	Pathogenesis-related protein 1 OS=Arabidopsis thaliana OX=3702 GN=PRB1 PE=2 SV=1	PRB1	1	0.0118572	66.664	NSVSLGCAK(1)VK	2	-2.6987	1
mdm04016 MAPK signaling pathway - plant	0.906828	6	0.66	TRINITY_DN25379_c0_g1_m.7308	87	K	Nucleoside diphosphate kinase 1 OS=Pisum sativum OX=3888 GN=NDPK1 PE=2 SV=1	NDPK1	1	3.07851e-26	184.65	K(1)IIGATNPAESAPGTIR	2	-1.1738	2
mdm04016 MAPK signaling pathway - plant	0.906828	6	0.66	TRINITY_DN25379_c0_g1_m.7308	37	K	Nucleoside diphosphate kinase 1 OS=Pisum sativum OX=3888 GN=NDPK1 PE=2 SV=1	NDPK1	1	0.000651239	99.305	GLK(1)IISVDR	2	-4.1272	1
mdm04016 MAPK signaling pathway - plant	0.906828	6	0.66	TRINITY_DN25379_c0_g1_m.7308	29	K	Nucleoside diphosphate kinase 1 OS=Pisum sativum OX=3888 GN=NDPK1 PE=2 SV=1	NDPK1	1	0.000639506	83.623	FEQK(1)GFFLK	2	-2.3515	1
mdm04016 MAPK signaling pathway - plant	0.906828	6	0.66	TRINITY_DN25379_c0_g1_m.7308	48	K	Nucleoside diphosphate kinase 1 OS=Pisum sativum OX=3888 GN=NDPK1 PE=2 SV=1	NDPK1	1	1.77991e-12	169.57	AFAEK(1)HYADLSAK	2	0.29406	1
mdm04141 Protein processing in endoplasmic reticulum	0.980754	7	0.54	TRINITY_DN32604_c2_g3_m.20929	559	K	Heat shock cognate protein 80 OS=Solanum lycopersicum OX=4081 GN=HSC80 PE=2 SV=1	HSC80	1	0.00990863	65.156	VIK(1)DVLGDR	2	-3.68	1
mdm04141 Protein processing in endoplasmic reticulum	0.980754	7	0.54	TRINITY_DN32604_c2_g3_m.20929	426	K	Heat shock cognate protein 80 OS=Solanum lycopersicum OX=4081 GN=HSC80 PE=2 SV=1	HSC80	1	0.00254079	54.436	FYESFSK(1)NLK	2	-0.78279	1
mdm04141 Protein processing in endoplasmic reticulum	0.980754	7	0.54	TRINITY_DN32604_c2_g3_m.20929	452	K	Heat shock cognate protein 80 OS=Solanum lycopersicum OX=4081 GN=HSC80 PE=2 SV=1	HSC80	1	2.89254e-12	128.41	YHSTK(1)SGDELTSLK	2	-0.35126	2
mdm04141 Protein processing in endoplasmic reticulum	0.980754	7	0.54	TRINITY_DN32604_c2_g3_m.20929	390	K	Heat shock cognate protein 80 OS=Solanum lycopersicum OX=4081 GN=HSC80 PE=2 SV=1	HSC80	1	0.00877986	47.349	EMLQQNK(1)ILK	2	-1.6058	1
mdm04141 Protein processing in endoplasmic reticulum	0.980754	7	0.54	TRINITY_DN32604_c2_g3_m.20929	429	K	Heat shock cognate protein 80 OS=Solanum lycopersicum OX=4081 GN=HSC80 PE=2 SV=1	HSC80	1	3.50606e-05	99.174	NLK(1)LGIHEDSQNK	2	-0.81692	1
mdm04141 Protein processing in endoplasmic reticulum	0.980754	7	0.54	TRINITY_DN32604_c2_g3_m.20929	439	K	Heat shock cognate protein 80 OS=Solanum lycopersicum OX=4081 GN=HSC80 PE=2 SV=1	HSC80	1	0.000148191	96.946	LGIHEDSQNK(1)NK	2	-2.6837	1
mdm04141 Protein processing in endoplasmic reticulum	0.980754	7	0.54	TRINITY_DN32604_c2_g3_m.20929	66	K	Heat shock cognate protein 80 OS=Solanum lycopersicum OX=4081 GN=HSC80 PE=2 SV=1	HSC80	1	0.00994043	67.464	FESLTDK(1)SK	2	-3.2698	1
mdm04141 Protein processing in endoplasmic reticulum	0.980754	7	0.54	TRINITY_DN32604_c2_g3_m.20929	529	K	Heat shock cognate protein 80 OS=Solanum lycopersicum OX=4081 GN=HSC80 PE=2 SV=1	HSC80	1	0.00639607	65.404	LVSATK(1)EGLK	2	-3.117	1
mdm04141 Protein processing in endoplasmic reticulum	0.980754	7	0.54	TRINITY_DN32604_c2_g3_m.20929	275	K	Heat shock cognate protein 80 OS=Solanum lycopersicum OX=4081 GN=HSC80 PE=2 SV=1	HSC80	1	3.98084e-07	103.87	EVSHEWSLVNK(1)QK	2	-1.4495	1
mdm04141 Protein processing in endoplasmic reticulum	0.980754	7	0.54	TRINITY_DN32604_c2_g3_m.20929	493	K	Heat shock cognate protein 80 OS=Solanum lycopersicum OX=4081 GN=HSC80 PE=2 SV=1	HSC80	1	0.0145033	55.754	AVENSPFLEK(1)LK	2	-0.95875	1
mdm04141 Protein processing in endoplasmic reticulum	0.980754	7	0.54	TRINITY_DN31166_c0_g2_m.17688	615	K	"Stromal 70 kDa heat shock-related protein, chloroplastic OS=Pisum sativum OX=3888 GN=HSP70 PE=2 SV=1"	HSP70	1	0.000619794	111.61	ELGDK(1)VPGAVK	2	-1.9409	1
mdm04141 Protein processing in endoplasmic reticulum	0.980754	7	0.54	TRINITY_DN31166_c0_g2_m.17688	627	K	"Stromal 70 kDa heat shock-related protein, chloroplastic OS=Pisum sativum OX=3888 GN=HSP70 PE=2 SV=1"	HSP70	1	0.000564155	92.707	VEAK(1)LGELK	2	-4.4676	2
mdm04141 Protein processing in endoplasmic reticulum	0.980754	7	0.54	TRINITY_DN31166_c0_g2_m.17688	621	K	"Stromal 70 kDa heat shock-related protein, chloroplastic OS=Pisum sativum OX=3888 GN=HSP70 PE=2 SV=1"	HSP70	1	3.59831e-06	86.838	ELGDKVPGAVK(1)EK	2	-3.0423	1
mdm04141 Protein processing in endoplasmic reticulum	0.980754	7	0.54	TRINITY_DN31166_c0_g2_m.17688	198	K	"Stromal 70 kDa heat shock-related protein, chloroplastic OS=Pisum sativum OX=3888 GN=HSP70 PE=2 SV=1"	HSP70	1	0.0115624	72.038	FLNDK(1)VTK	2	-4.1972	1
mdm04141 Protein processing in endoplasmic reticulum	0.980754	7	0.54	TRINITY_DN31166_c0_g2_m.17688	108	K	"Stromal 70 kDa heat shock-related protein, chloroplastic OS=Pisum sativum OX=3888 GN=HSP70 PE=2 SV=1"	HSP70	1	3.33923e-15	131.54	TTPSVVAYTK(1)NGDR	2	-2.2167	3
mdm04141 Protein processing in endoplasmic reticulum	0.980754	7	0.54	TRINITY_DN31166_c0_g2_m.17688	511	K	"Stromal 70 kDa heat shock-related protein, chloroplastic OS=Pisum sativum OX=3888 GN=HSP70 PE=2 SV=1"	HSP70	1	0.000109423	119.07	DNK(1)SLGSFR	2	-3.386	1
mdm04141 Protein processing in endoplasmic reticulum	0.980754	7	0.54	TRINITY_DN31166_c0_g2_m.17688	193	K	"Stromal 70 kDa heat shock-related protein, chloroplastic OS=Pisum sativum OX=3888 GN=HSP70 PE=2 SV=1"	HSP70	1	5.91218e-09	149.58	LVDDASK(1)FLNDK	2	-1.6429	2
mdm04141 Protein processing in endoplasmic reticulum	0.980754	7	0.54	TRINITY_DN31166_c0_g2_m.17688	313	K	"Stromal 70 kDa heat shock-related protein, chloroplastic OS=Pisum sativum OX=3888 GN=HSP70 PE=2 SV=1"	HSP70	1	3.34992e-15	170.95	DEGIDLLK(1)DK	2	-1.3327	2
mdm04141 Protein processing in endoplasmic reticulum	0.980754	7	0.54	TRINITY_DN31166_c0_g2_m.17688	119	K	"Stromal 70 kDa heat shock-related protein, chloroplastic OS=Pisum sativum OX=3888 GN=HSP70 PE=2 SV=1"	HSP70	1	0.0162957	76.833	LVGQIAK(1)R	2	-3.8937	1
mdm04141 Protein processing in endoplasmic reticulum	0.980754	7	0.54	TRINITY_DN31166_c0_g2_m.17688	413	K	"Stromal 70 kDa heat shock-related protein, chloroplastic OS=Pisum sativum OX=3888 GN=HSP70 PE=2 SV=1"	HSP70	1	0.00819099	53.517	IPAVQELVK(1)K	2	-2.892	1
mdm04141 Protein processing in endoplasmic reticulum	0.980754	7	0.54	TRINITY_DN31166_c0_g2_m.17688	610	K	"Stromal 70 kDa heat shock-related protein, chloroplastic OS=Pisum sativum OX=3888 GN=HSP70 PE=2 SV=1"	HSP70	1	4.5006e-20	135.5	QLK(1)ELGDK	2	-4.5295	2
mdm04141 Protein processing in endoplasmic reticulum	0.980754	7	0.54	TRINITY_DN31166_c0_g2_m.17688	376	K	"Stromal 70 kDa heat shock-related protein, chloroplastic OS=Pisum sativum OX=3888 GN=HSP70 PE=2 SV=1"	HSP70	1	8.02735e-05	115.86	LK(1)TPVENSLR	2	-2.399	1
mdm04141 Protein processing in endoplasmic reticulum	0.980754	7	0.54	TRINITY_DN31166_c0_g2_m.17688	164	K	"Stromal 70 kDa heat shock-related protein, chloroplastic OS=Pisum sativum OX=3888 GN=HSP70 PE=2 SV=1"	HSP70	1	2.64105e-06	108.5	DENGNVK(1)LDCPAIGK	2	-0.67572	2
mdm04141 Protein processing in endoplasmic reticulum	0.980754	7	0.54	TRINITY_DN24577_c0_g1_m.6291	136	K	"Small heat shock protein, chloroplastic OS=Pisum sativum OX=3888 GN=HSP21 PE=2 SV=1"	HSP21	1	2.35386e-12	136.06	APWEIK(1)DDEHEIK	2	-0.99674	2
mdm04141 Protein processing in endoplasmic reticulum	0.980754	7	0.54	TRINITY_DN24577_c0_g1_m.6291	168	K	"Small heat shock protein, chloroplastic OS=Pisum sativum OX=3888 GN=HSP21 PE=2 SV=1"	HSP21	1	2.39185e-21	123.92	VSVEDDVLVIK(1)GEHK	2	-0.43439	1
mdm04141 Protein processing in endoplasmic reticulum	0.980754	7	0.54	TRINITY_DN24577_c0_g1_m.6291	153	K	"Small heat shock protein, chloroplastic OS=Pisum sativum OX=3888 GN=HSP21 PE=2 SV=1"	HSP21	1	0.0170514	40.533	FDMPGLDK(1)DDVK	2	-1.3617	1
mdm04141 Protein processing in endoplasmic reticulum	0.980754	7	0.54	TRINITY_DN23068_c0_g1_m.4747	78	K	Heat shock cognate 70 kDa protein 2 OS=Solanum lycopersicum OX=4081 GN=HSC-2 PE=2 SV=1	HSC-2	1	0.0310415	56.938	NQVAMNPTNTVFDAK(1)R	2	-2.4063	1
mdm04141 Protein processing in endoplasmic reticulum	0.980754	7	0.54	TRINITY_DN28660_c0_g1_m.12683	54	K	Ubiquitin receptor RAD23b OS=Arabidopsis thaliana OX=3702 GN=RAD23B PE=1 SV=3	RAD23B	1	0.00253447	65.879	VLK(1)DETTLIENK	2	-1.3635	1
mdm04141 Protein processing in endoplasmic reticulum	0.980754	7	0.54	TRINITY_DN32689_c0_g1_m.21124	527	K	Protein disulfide isomerase-like 1-6 OS=Arabidopsis thaliana OX=3702 GN=PDIL1-6 PE=2 SV=1	PDIL1-6	1	0.0105626	69.915	DLAGSINK(1)HLK	2	-3.623	1
mdm04141 Protein processing in endoplasmic reticulum	0.980754	7	0.54	TRINITY_DN36037_c0_g1_m.30732	861	K	UDP-glucose:glycoprotein glucosyltransferase OS=Arabidopsis thaliana OX=3702 GN=UGGT PE=1 SV=1	UGGT	1	0.00595421	54.27	VFEITTSSYSHK(1)K	2	-2.0871	1
mdm00900 Terpenoid backbone biosynthesis	0.259299	7	1.35	TRINITY_DN31381_c0_g1_m.18155	431	K	"4-hydroxy-3-methylbut-2-en-1-yl diphosphate synthase (ferredoxin), chloroplastic OS=Arabidopsis thaliana OX=3702 GN=ISPG PE=1 SV=1"	ISPG	1	0.00253447	73.655	TPELLYK(1)SLAAK	2	-3.6834	1
mdm00900 Terpenoid backbone biosynthesis	0.259299	7	1.35	TRINITY_DN31381_c0_g1_m.18155	638	K	"4-hydroxy-3-methylbut-2-en-1-yl diphosphate synthase (ferredoxin), chloroplastic OS=Arabidopsis thaliana OX=3702 GN=ISPG PE=1 SV=1"	ISPG	1	7.59788e-12	108.24	NTK(1)TEYVSCPSCGR	2	-1.6043	1
mdm00900 Terpenoid backbone biosynthesis	0.259299	7	1.35	TRINITY_DN28415_c0_g1_m.12228	13	K	"Probable acetyl-CoA acetyltransferase, cytosolic 2 OS=Arabidopsis thaliana OX=3702 GN=At5g47720 PE=2 SV=1"	At5g47720	1	0.00566637	72.846	APASNPSSSSIK(1)PR	2	-2.0345	1
mdm00900 Terpenoid backbone biosynthesis	0.259299	7	1.35	TRINITY_DN26405_c0_g1_m.8785	432	K	"1-deoxy-D-xylulose 5-phosphate reductoisomerase, chloroplastic OS=Oryza sativa subsp. japonica OX=39947 GN=DXR PE=2 SV=2"	DXR	1	0.0356048	44.82	VVELTCDK(1)HR	2	-2.7142	1
mdm00900 Terpenoid backbone biosynthesis	0.259299	7	1.35	TRINITY_DN20959_c0_g1_m.3174	87	K	"2-C-methyl-D-erythritol 4-phosphate cytidylyltransferase, chloroplastic OS=Oryza sativa subsp. japonica OX=39947 GN=ISPD PE=2 SV=1"	ISPD	1	0.00192908	74.424	SVSVILLAGGK(1)GK	2	-2.4	2
mdm00900 Terpenoid backbone biosynthesis	0.259299	7	1.35	TRINITY_DN29585_c0_g1_m.14402	245	K	O-fucosyltransferase 39 OS=Arabidopsis thaliana OX=3702 GN=OFUT39 PE=2 SV=1	OFUT39	1	0.0231304	62.88	DELK(1)ELLR	2	-7.4942	1
mdm00900 Terpenoid backbone biosynthesis	0.259299	7	1.35	TRINITY_DN29585_c0_g1_m.14402	111	K	O-fucosyltransferase 39 OS=Arabidopsis thaliana OX=3702 GN=OFUT39 PE=2 SV=1	OFUT39	1	0.00659306	76.605	IEK(1)DNLLHR	2	-2.8522	1
mdm00900 Terpenoid backbone biosynthesis	0.259299	7	1.35	TRINITY_DN29585_c0_g1_m.14402	202	K	O-fucosyltransferase 39 OS=Arabidopsis thaliana OX=3702 GN=OFUT39 PE=2 SV=1	OFUT39	1	0.0111864	49.16	ILYK(1)APSDGK	2	-3.1394	1
mdm00900 Terpenoid backbone biosynthesis	0.259299	7	1.35	TRINITY_DN23285_c0_g1_m.4949	159	K	"2-C-methyl-D-erythritol 4-phosphate cytidylyltransferase, chloroplastic OS=Arabidopsis thaliana OX=3702 GN=ISPD PE=1 SV=1"	ISPD	1	0.0180212	75.243	K(1)GFEYVNR	2	-1.5394	1
mdm00900 Terpenoid backbone biosynthesis	0.259299	7	1.35	TRINITY_DN23285_c0_g1_m.4949	55	K	"2-C-methyl-D-erythritol 4-phosphate cytidylyltransferase, chloroplastic OS=Arabidopsis thaliana OX=3702 GN=ISPD PE=1 SV=1"	ISPD	1	0.00448924	98.009	EK(1)IHVELK	2	-3.9617	1
mdm00900 Terpenoid backbone biosynthesis	0.259299	7	1.35	TRINITY_DN23285_c0_g1_m.4949	211	K	"2-C-methyl-D-erythritol 4-phosphate cytidylyltransferase, chloroplastic OS=Arabidopsis thaliana OX=3702 GN=ISPD PE=1 SV=1"	ISPD	1	0.00626386	59.645	ILK(1)LNNVNSPK	2	-1.8635	1
mdm00900 Terpenoid backbone biosynthesis	0.259299	7	1.35	TRINITY_DN28274_c1_g1_m.11980	131	K	"Geranylgeranyl pyrophosphate synthase, chloroplastic OS=Hevea brasiliensis OX=3981 GN=GGPS PE=1 SV=1"	GGPS	1	0.0160316	82.716	YSLLAGGK(1)R	2	-4.0632	1
mdm00591 Linoleic acid metabolism	0.230771	3	1.79	TRINITY_DN28252_c0_g1_m.11941	494	K	Probable linoleate 9S-lipoxygenase 5 OS=Solanum tuberosum OX=4113 GN=LOX1.5 PE=2 SV=1	LOX1.5	1	0.00165119	76.85	FPVPQVIK(1)EDK	2	-1.2582	1
mdm00591 Linoleic acid metabolism	0.230771	3	1.79	TRINITY_DN27596_c0_g1_m.10744	203	K	"Linoleate 13S-lipoxygenase 2-1, chloroplastic OS=Solanum tuberosum OX=4113 GN=LOX2.1 PE=1 SV=1"	LOX2.1	1	0.0135969	44.598	LK(1)ELEGTIDDR	2	-2.2111	1
mdm00591 Linoleic acid metabolism	0.230771	3	1.79	TRINITY_DN27596_c0_g1_m.10743	267	K	"Linoleate 13S-lipoxygenase 2-1, chloroplastic OS=Solanum tuberosum OX=4113 GN=LOX2.1 PE=1 SV=1"	LOX2.1	1	0.0324181	53.517	RPVLGGK(1)QHPYPR	3	-3.5467	1
mdm00650 Butanoate metabolism	0.106861	4	2.16	TRINITY_DN28415_c0_g1_m.12228	13	K	"Probable acetyl-CoA acetyltransferase, cytosolic 2 OS=Arabidopsis thaliana OX=3702 GN=At5g47720 PE=2 SV=1"	At5g47720	1	0.00566637	72.846	APASNPSSSSIK(1)PR	2	-2.0345	1
mdm00650 Butanoate metabolism	0.106861	4	2.16	TRINITY_DN34031_c1_g3_m.24683	280	K	"Succinate-semialdehyde dehydrogenase, mitochondrial OS=Arabidopsis thaliana OX=3702 GN=ALDH5F1 PE=1 SV=2"	ALDH5F1	1	0.0109061	54.584	ITFTGSTAVGK(1)K	2	-1.8306	1
mdm00650 Butanoate metabolism	0.106861	4	2.16	TRINITY_DN34031_c1_g3_m.24683	45	K	"Succinate-semialdehyde dehydrogenase, mitochondrial OS=Arabidopsis thaliana OX=3702 GN=ALDH5F1 PE=1 SV=2"	ALDH5F1	1	3.49782e-05	117.99	SVASQLK(1)NSGLLR	2	-4.3712	1
mdm00650 Butanoate metabolism	0.106861	4	2.16	TRINITY_DN34031_c1_g3_m.24683	386	K	"Succinate-semialdehyde dehydrogenase, mitochondrial OS=Arabidopsis thaliana OX=3702 GN=ALDH5F1 PE=1 SV=2"	ALDH5F1	1	3.98675e-15	162.8	VESFIK(1)DATSK	2	-2.7959	1
mdm00650 Butanoate metabolism	0.106861	4	2.16	TRINITY_DN34031_c1_g3_m.24683	394	K	"Succinate-semialdehyde dehydrogenase, mitochondrial OS=Arabidopsis thaliana OX=3702 GN=ALDH5F1 PE=1 SV=2"	ALDH5F1	1	0.0233185	75.243	GAK(1)VILGGR	2	-4.9994	1
mdm00650 Butanoate metabolism	0.106861	4	2.16	TRINITY_DN28744_c0_g1_m.12840	145	K	"Probable enoyl-CoA hydratase 1, peroxisomal OS=Arabidopsis thaliana OX=3702 GN=ECHIA PE=1 SV=1"	ECHIA	1	0.00891456	69.716	GAK(1)FIDTHAR	2	-2.1145	1
mdm00650 Butanoate metabolism	0.106861	4	2.16	TRINITY_DN29312_c0_g1_m.13888	148	K	"L-2-hydroxyglutarate dehydrogenase, mitochondrial OS=Arabidopsis thaliana OX=3702 GN=L2HGDH PE=1 SV=1"	L2HGDH	1	0.00377626	65.408	QIGK(1)LIVATSPSEIPK	2	-0.58516	1
mdm00260 Glycine, serine and threonine metabolism	0.0280201	9	2.05	TRINITY_DN27224_c0_g1_m.10078	32	K	"Glycine cleavage system H protein 2, mitochondrial OS=Arabidopsis thaliana OX=3702 GN=GDH2 PE=2 SV=1"	GDH2	1	0.00318205	99.174	DLK(1)YADSHEWVK	2	-0.99116	1
mdm00260 Glycine, serine and threonine metabolism	0.0280201	9	2.05	TRINITY_DN35667_c0_g1_m.29519	147	K	"Glycine dehydrogenase (decarboxylating), mitochondrial OS=Solanum tuberosum OX=4113 GN=GDCSP PE=2 SV=1"	GDCSP	1	0.000955587	98.009	LESMK(1)FSK	2	-3.5396	3
mdm00260 Glycine, serine and threonine metabolism	0.0280201	9	2.05	TRINITY_DN35667_c0_g1_m.29519	920	K	"Glycine dehydrogenase (decarboxylating), mitochondrial OS=Solanum tuberosum OX=4113 GN=GDCSP PE=2 SV=1"	GDCSP	1	1.61727e-21	179.98	GFK(1)NTAGIEPEDVAK	2	-0.64327	1
mdm00260 Glycine, serine and threonine metabolism	0.0280201	9	2.05	TRINITY_DN35667_c0_g1_m.29519	488	K	"Glycine dehydrogenase (decarboxylating), mitochondrial OS=Solanum tuberosum OX=4113 GN=GDCSP PE=2 SV=1"	GDCSP	1	1.47764e-27	153.18	VK(1)TADAHAIADAAYK	2	-1.6377	3
mdm00260 Glycine, serine and threonine metabolism	0.0280201	9	2.05	TRINITY_DN35667_c0_g1_m.29519	469	K	"Glycine dehydrogenase (decarboxylating), mitochondrial OS=Solanum tuberosum OX=4113 GN=GDCSP PE=2 SV=1"	GDCSP	1	1.14491e-15	99.855	VHGLAGVFALGLK(1)K	2	-2.3263	1
mdm00260 Glycine, serine and threonine metabolism	0.0280201	9	2.05	TRINITY_DN35667_c0_g1_m.29519	586	K	"Glycine dehydrogenase (decarboxylating), mitochondrial OS=Solanum tuberosum OX=4113 GN=GDCSP PE=2 SV=1"	GDCSP	1	5.04029e-06	155.82	YIHK(1)LQSK	2	-0.90388	1
mdm00260 Glycine, serine and threonine metabolism	0.0280201	9	2.05	TRINITY_DN35667_c0_g1_m.29519	296	K	"Glycine dehydrogenase (decarboxylating), mitochondrial OS=Solanum tuberosum OX=4113 GN=GDCSP PE=2 SV=1"	GDCSP	1	1.72605e-15	176.45	VVTADLK(1)DIDYK	2	-1.0778	2
mdm00260 Glycine, serine and threonine metabolism	0.0280201	9	2.05	TRINITY_DN35667_c0_g1_m.29519	932	K	"Glycine dehydrogenase (decarboxylating), mitochondrial OS=Solanum tuberosum OX=4113 GN=GDCSP PE=2 SV=1"	GDCSP	1	5.45462e-12	148.76	NTAGIEPEDVAK(1)R	2	-2.168	1
mdm00260 Glycine, serine and threonine metabolism	0.0280201	9	2.05	TRINITY_DN35667_c0_g1_m.29519	891	K	"Glycine dehydrogenase (decarboxylating), mitochondrial OS=Solanum tuberosum OX=4113 GN=GDCSP PE=2 SV=1"	GDCSP	1	3.31706e-15	188.98	IAILNANYMAK(1)R	2	-3.6672	3
mdm00260 Glycine, serine and threonine metabolism	0.0280201	9	2.05	TRINITY_DN35667_c0_g1_m.29519	532	K	"Glycine dehydrogenase (decarboxylating), mitochondrial OS=Solanum tuberosum OX=4113 GN=GDCSP PE=2 SV=1"	GDCSP	1	0.0029169	93.467	LFK(1)VFASGK	2	-2.3118	1
mdm00260 Glycine, serine and threonine metabolism	0.0280201	9	2.05	TRINITY_DN35667_c0_g1_m.29519	1029	K	"Glycine dehydrogenase (decarboxylating), mitochondrial OS=Solanum tuberosum OX=4113 GN=GDCSP PE=2 SV=1"	GDCSP	1	0.0111864	41.796	AAK(1)FWPTTGR	2	-3.1091	1
mdm00260 Glycine, serine and threonine metabolism	0.0280201	9	2.05	TRINITY_DN35667_c0_g1_m.29519	404	K	"Glycine dehydrogenase (decarboxylating), mitochondrial OS=Solanum tuberosum OX=4113 GN=GDCSP PE=2 SV=1"	GDCSP	1	0.00102818	80.623	IIGVSVDSSGK(1)PALR	2	-1.9365	1
mdm00260 Glycine, serine and threonine metabolism	0.0280201	9	2.05	TRINITY_DN29333_c0_g1_m.13928	158	K	Serine--glyoxylate aminotransferase OS=Arabidopsis thaliana OX=3702 GN=AGT1 PE=1 SV=2	AGT1	1	0.000108597	107.6	AICIVHNETATGVTNNLAK(1)VR	3	-0.17042	1
mdm00260 Glycine, serine and threonine metabolism	0.0280201	9	2.05	TRINITY_DN29333_c0_g1_m.13928	344	K	Serine--glyoxylate aminotransferase OS=Arabidopsis thaliana OX=3702 GN=AGT1 PE=1 SV=2	AGT1	1	0.0233573	75.915	IAGK(1)VFR	2	-4.8224	1
mdm00260 Glycine, serine and threonine metabolism	0.0280201	9	2.05	TRINITY_DN29333_c0_g1_m.13928	45	K	Serine--glyoxylate aminotransferase OS=Arabidopsis thaliana OX=3702 GN=AGT1 PE=1 SV=2	AGT1	1	0.00015243	85.813	SPAIPAMTK(1)TLIEDVK	2	-1.1878	3
mdm00260 Glycine, serine and threonine metabolism	0.0280201	9	2.05	TRINITY_DN29333_c0_g1_m.13928	295	K	Serine--glyoxylate aminotransferase OS=Arabidopsis thaliana OX=3702 GN=AGT1 PE=1 SV=2	AGT1	1	1.56111e-12	148.76	LAVEAWGLK(1)NCTQK	2	0.043829	3
mdm00260 Glycine, serine and threonine metabolism	0.0280201	9	2.05	TRINITY_DN29333_c0_g1_m.13928	340	K	Serine--glyoxylate aminotransferase OS=Arabidopsis thaliana OX=3702 GN=AGT1 PE=1 SV=2	AGT1	1	3.11558e-36	216.53	YNMSLGLGLNK(1)IAGK	2	-1.8313	2
mdm00260 Glycine, serine and threonine metabolism	0.0280201	9	2.05	TRINITY_DN33011_c3_g1_m.21948	429	K	"Alanine--glyoxylate aminotransferase 2 homolog 1, mitochondrial OS=Arabidopsis thaliana OX=3702 GN=AGT2 PE=1 SV=1"	AGT2	1	2.97036e-09	115.05	TPAK(1)EETGVLFEK	2	-0.6959	1
mdm00260 Glycine, serine and threonine metabolism	0.0280201	9	2.05	TRINITY_DN30536_c0_g1_m.16319	252	K	"Aminomethyltransferase, mitochondrial OS=Flaveria pringlei OX=4226 GN=GDCST PE=2 SV=1"	GDCST	1	0.0144511	79.809	AILEK(1)SEGK	2	-2.8005	2
mdm00260 Glycine, serine and threonine metabolism	0.0280201	9	2.05	TRINITY_DN30536_c0_g1_m.16319	204	K	"Aminomethyltransferase, mitochondrial OS=Flaveria pringlei OX=4226 GN=GDCST PE=2 SV=1"	GDCST	1	0.00222641	75.474	EDLSK(1)IYFGDFR	2	-0.89591	1
mdm00260 Glycine, serine and threonine metabolism	0.0280201	9	2.05	TRINITY_DN30536_c0_g1_m.16319	387	K	"Aminomethyltransferase, mitochondrial OS=Flaveria pringlei OX=4226 GN=GDCST PE=2 SV=1"	GDCST	1	0.00091268	123.42	GK(1)AYDGVVTK	2	-4.4012	4
mdm00260 Glycine, serine and threonine metabolism	0.0280201	9	2.05	TRINITY_DN30536_c0_g1_m.16319	370	K	"Aminomethyltransferase, mitochondrial OS=Flaveria pringlei OX=4226 GN=GDCST PE=2 SV=1"	GDCST	1	1.88526e-09	138.71	NIAMGYVK(1)SGSHK	2	-1.5088	10
mdm00260 Glycine, serine and threonine metabolism	0.0280201	9	2.05	TRINITY_DN30536_c0_g1_m.16319	94	K	"Aminomethyltransferase, mitochondrial OS=Flaveria pringlei OX=4226 GN=GDCST PE=2 SV=1"	GDCST	1	1.06262e-09	135.28	GK(1)DCVPFLEK	2	-3.5312	2
mdm00260 Glycine, serine and threonine metabolism	0.0280201	9	2.05	TRINITY_DN30536_c0_g1_m.16319	168	K	"Aminomethyltransferase, mitochondrial OS=Flaveria pringlei OX=4226 GN=GDCST PE=2 SV=1"	GDCST	1	6.9591e-164	285.31	AK(1)GGDVSWHIHDER	2	-0.9232	6
mdm00260 Glycine, serine and threonine metabolism	0.0280201	9	2.05	TRINITY_DN30536_c0_g1_m.16319	361	K	"Aminomethyltransferase, mitochondrial OS=Flaveria pringlei OX=4226 GN=GDCST PE=2 SV=1"	GDCST	1	7.95196e-96	254.38	GQNLGEITSGGFSPCLK(1)K	2	0.927	1
mdm00260 Glycine, serine and threonine metabolism	0.0280201	9	2.05	TRINITY_DN30536_c0_g1_m.16319	153	K	"Aminomethyltransferase, mitochondrial OS=Flaveria pringlei OX=4226 GN=GDCST PE=2 SV=1"	GDCST	1	2.44861e-07	130.71	DK(1)DLAHIEEHMK	3	-4.2643	5
mdm00260 Glycine, serine and threonine metabolism	0.0280201	9	2.05	TRINITY_DN30536_c0_g1_m.16319	163	K	"Aminomethyltransferase, mitochondrial OS=Flaveria pringlei OX=4226 GN=GDCST PE=2 SV=1"	GDCST	1	4.67484e-22	179.21	DLAHIEEHMK(1)AFK	2	-0.83228	13
mdm00260 Glycine, serine and threonine metabolism	0.0280201	9	2.05	TRINITY_DN30536_c0_g1_m.16319	362	K	"Aminomethyltransferase, mitochondrial OS=Flaveria pringlei OX=4226 GN=GDCST PE=2 SV=1"	GDCST	1	0.00474765	90.308	K(1)NIAMGYVK	2	-3.3353	4
mdm00260 Glycine, serine and threonine metabolism	0.0280201	9	2.05	TRINITY_DN30536_c0_g1_m.16319	136	K	"Aminomethyltransferase, mitochondrial OS=Flaveria pringlei OX=4226 GN=GDCST PE=2 SV=1"	GDCST	1	0.0133477	81.335	GGAIDDSVITK(1)VK	2	-2.2741	1
mdm00260 Glycine, serine and threonine metabolism	0.0280201	9	2.05	TRINITY_DN30536_c0_g1_m.16319	395	K	"Aminomethyltransferase, mitochondrial OS=Flaveria pringlei OX=4226 GN=GDCST PE=2 SV=1"	GDCST	1	6.99682e-28	174.72	AYDGVVTK(1)MPFVPTK	2	-1.4423	10
mdm00260 Glycine, serine and threonine metabolism	0.0280201	9	2.05	TRINITY_DN30536_c0_g1_m.16319	375	K	"Aminomethyltransferase, mitochondrial OS=Flaveria pringlei OX=4226 GN=GDCST PE=2 SV=1"	GDCST	0.999938	0.00340149	76.563	NIAMGYVKSGSHK(1)SGTK	3	-1.5896	1
mdm00260 Glycine, serine and threonine metabolism	0.0280201	9	2.05	TRINITY_DN30536_c0_g1_m.16319	37	K	"Aminomethyltransferase, mitochondrial OS=Flaveria pringlei OX=4226 GN=GDCST PE=2 SV=1"	GDCST	1	1.16032e-28	176.97	K(1)TILYDFHVANGGK	2	-2.2994	3
mdm00260 Glycine, serine and threonine metabolism	0.0280201	9	2.05	TRINITY_DN32775_c4_g1_m.21337	174	K	"Glycine cleavage system H protein, mitochondrial OS=Flaveria anomala OX=35877 GN=GDCSH PE=2 SV=1"	GDCSH	1	2.99246e-06	86.952	PSNPSELESLLGPK(1)EYTK	2	-1.6614	3
mdm00260 Glycine, serine and threonine metabolism	0.0280201	9	2.05	TRINITY_DN32775_c4_g1_m.21337	178	K	"Glycine cleavage system H protein, mitochondrial OS=Flaveria anomala OX=35877 GN=GDCSH PE=2 SV=1"	GDCSH	1	2.31844e-07	133.76	EYTK(1)FCEEEDAAH	2	-2.215	1
mdm00260 Glycine, serine and threonine metabolism	0.0280201	9	2.05	TRINITY_DN32775_c4_g1_m.21337	160	K	"Glycine cleavage system H protein, mitochondrial OS=Flaveria anomala OX=35877 GN=GDCSH PE=2 SV=1"	GDCSH	1	2.18257e-26	135.21	VK(1)PSNPSELESLLGPK	2	-1.9822	2
mdm00260 Glycine, serine and threonine metabolism	0.0280201	9	2.05	TRINITY_DN28590_c0_g1_m.12553	147	K	Leghemoglobin reductase OS=Vigna unguiculata OX=3917 GN=FLBR PE=1 SV=1	FLBR	1	0.00694883	69.905	VNYVK(1)GYGK	2	-2.3981	1
mdm00260 Glycine, serine and threonine metabolism	0.0280201	9	2.05	TRINITY_DN28590_c0_g1_m.12553	398	K	Leghemoglobin reductase OS=Vigna unguiculata OX=3917 GN=FLBR PE=1 SV=1	FLBR	1	8.44784e-53	182.09	VPGVVYTHPEVASVGK(1)TEEQVK	3	0.40769	1
mdm00260 Glycine, serine and threonine metabolism	0.0280201	9	2.05	TRINITY_DN28590_c0_g1_m.12553	272	K	Leghemoglobin reductase OS=Vigna unguiculata OX=3917 GN=FLBR PE=1 SV=1	FLBR	1	1.11146e-27	172.92	TK(1)VVGVDTSGSGVK	2	2.1731	4
mdm00260 Glycine, serine and threonine metabolism	0.0280201	9	2.05	TRINITY_DN28590_c0_g1_m.12553	63	K	Leghemoglobin reductase OS=Vigna unguiculata OX=3917 GN=FLBR PE=1 SV=1	FLBR	1	4.64641e-32	196.44	AAQLGLK(1)TTCIEK	2	-1.7041	3
mdm00260 Glycine, serine and threonine metabolism	0.0280201	9	2.05	TRINITY_DN28590_c0_g1_m.12553	206	K	Leghemoglobin reductase OS=Vigna unguiculata OX=3917 GN=FLBR PE=1 SV=1	FLBR	1	3.17545e-12	115.05	IVSSTGALALK(1)EIPK	2	-1.2066	2
mdm00260 Glycine, serine and threonine metabolism	0.0280201	9	2.05	TRINITY_DN28590_c0_g1_m.12553	142	K	Leghemoglobin reductase OS=Vigna unguiculata OX=3917 GN=FLBR PE=1 SV=1	FLBR	1	1.19433e-08	148.98	NK(1)VNYVK	2	-2.734	3
mdm00260 Glycine, serine and threonine metabolism	0.0280201	9	2.05	TRINITY_DN28590_c0_g1_m.12553	424	K	Leghemoglobin reductase OS=Vigna unguiculata OX=3917 GN=FLBR PE=1 SV=1	FLBR	1	1.00398e-15	192.95	AK(1)AIDDAEGLVK	2	-2.7436	4
mdm00260 Glycine, serine and threonine metabolism	0.0280201	9	2.05	TRINITY_DN28590_c0_g1_m.12553	262	K	Leghemoglobin reductase OS=Vigna unguiculata OX=3917 GN=FLBR PE=1 SV=1	FLBR	1	0.0147517	79.809	ALEK(1)QGMK	2	-3.6461	1
mdm00260 Glycine, serine and threonine metabolism	0.0280201	9	2.05	TRINITY_DN28590_c0_g1_m.12553	327	K	Leghemoglobin reductase OS=Vigna unguiculata OX=3917 GN=FLBR PE=1 SV=1	FLBR	1	0.000397715	139.02	IGVETDK(1)VGR	2	-1.1747	3
mdm00260 Glycine, serine and threonine metabolism	0.0280201	9	2.05	TRINITY_DN28590_c0_g1_m.12553	99	K	Leghemoglobin reductase OS=Vigna unguiculata OX=3917 GN=FLBR PE=1 SV=1	FLBR	1	8.95294e-53	209.08	ALLHSSHMYHEAK(1)HSFASHGVK	3	0.16662	5
mdm00260 Glycine, serine and threonine metabolism	0.0280201	9	2.05	TRINITY_DN28590_c0_g1_m.12553	173	K	Leghemoglobin reductase OS=Vigna unguiculata OX=3917 GN=FLBR PE=1 SV=1	FLBR	1	2.06392e-09	143.22	GK(1)NIIIATGSDVK	2	0.31869	1
mdm00260 Glycine, serine and threonine metabolism	0.0280201	9	2.05	TRINITY_DN28590_c0_g1_m.12553	498	K	Leghemoglobin reductase OS=Vigna unguiculata OX=3917 GN=FLBR PE=1 SV=1	FLBR	1	1.97633e-24	178.95	EAAMATYDK(1)PIHI	2	-1.5148	4
mdm00260 Glycine, serine and threonine metabolism	0.0280201	9	2.05	TRINITY_DN28590_c0_g1_m.12553	125	K	Leghemoglobin reductase OS=Vigna unguiculata OX=3917 GN=FLBR PE=1 SV=1	FLBR	1	0.0190902	81.163	DK(1)AVSNLTR	2	-2.5876	2
mdm00260 Glycine, serine and threonine metabolism	0.0280201	9	2.05	TRINITY_DN28590_c0_g1_m.12553	404	K	Leghemoglobin reductase OS=Vigna unguiculata OX=3917 GN=FLBR PE=1 SV=1	FLBR	1	1.2079e-89	244.71	TEEQVK(1)ALGVPYNVGK	2	0.4855	1
mdm00260 Glycine, serine and threonine metabolism	0.0280201	9	2.05	TRINITY_DN33564_c0_g2_m.23406	370	K	"D-glycerate 3-kinase, chloroplastic OS=Arabidopsis thaliana OX=3702 GN=GLYK PE=1 SV=2"	GLYK	1	0.0193518	53.517	IK(1)DPTCVYQWR	2	-3.2323	1
mdm00260 Glycine, serine and threonine metabolism	0.0280201	9	2.05	TRINITY_DN33564_c0_g2_m.23406	400	K	"D-glycerate 3-kinase, chloroplastic OS=Arabidopsis thaliana OX=3702 GN=GLYK PE=1 SV=2"	GLYK	1	1.78461e-06	102.26	EAGKPGMSDEEVK(1)DFVSR	3	-2.4055	1
mdm00260 Glycine, serine and threonine metabolism	0.0280201	9	2.05	TRINITY_DN29663_c0_g1_m.14555	90	K	Glutamate--glyoxylate aminotransferase 2 OS=Arabidopsis thaliana OX=3702 GN=GGAT2 PE=1 SV=1	GGAT2	1	5.58639e-06	62.711	AK(1)HYLSLTSGGLGAYSDSR	3	-0.77728	1
mdm00260 Glycine, serine and threonine metabolism	0.0280201	9	2.05	TRINITY_DN29663_c0_g1_m.14555	39	K	Glutamate--glyoxylate aminotransferase 2 OS=Arabidopsis thaliana OX=3702 GN=GGAT2 PE=1 SV=1	GGAT2	1	1.15729e-18	153.25	K(1)IIFTNVGNPHALGQK	2	-0.64246	2
mdm00260 Glycine, serine and threonine metabolism	0.0280201	9	2.05	TRINITY_DN29663_c0_g1_m.14555	114	K	Glutamate--glyoxylate aminotransferase 2 OS=Arabidopsis thaliana OX=3702 GN=GGAT2 PE=1 SV=1	GGAT2	1	3.12825e-16	179.36	K(1)EVAEFIGR	2	-1.6609	1
mdm00260 Glycine, serine and threonine metabolism	0.0280201	9	2.05	TRINITY_DN29663_c0_g1_m.14555	406	K	Glutamate--glyoxylate aminotransferase 2 OS=Arabidopsis thaliana OX=3702 GN=GGAT2 PE=1 SV=1	GGAT2	1	0.000914811	85.716	AIEAAK(1)SAGK	2	-3.8003	1
mdm00260 Glycine, serine and threonine metabolism	0.0280201	9	2.05	TRINITY_DN29663_c0_g1_m.14555	17	K	Glutamate--glyoxylate aminotransferase 2 OS=Arabidopsis thaliana OX=3702 GN=GGAT2 PE=1 SV=1	GGAT2	1	0.0200149	64.547	K(1)AQYAVR	2	-3.4521	1
mdm00260 Glycine, serine and threonine metabolism	0.0280201	9	2.05	TRINITY_DN29663_c0_g1_m.14555	268	K	Glutamate--glyoxylate aminotransferase 2 OS=Arabidopsis thaliana OX=3702 GN=GGAT2 PE=1 SV=1	GGAT2	1	0.00612454	62.705	K(1)VLLDMGPPISR	2	-2.8271	1
mdm00260 Glycine, serine and threonine metabolism	0.0280201	9	2.05	TRINITY_DN29663_c0_g1_m.14555	4	K	Glutamate--glyoxylate aminotransferase 2 OS=Arabidopsis thaliana OX=3702 GN=GGAT2 PE=1 SV=1	GGAT2	1	3.76964e-05	77.696	PLK(1)ALDYDSINENVK	2	-0.78054	1
mdm00260 Glycine, serine and threonine metabolism	0.0280201	9	2.05	TRINITY_DN29663_c0_g1_m.14555	16	K	Glutamate--glyoxylate aminotransferase 2 OS=Arabidopsis thaliana OX=3702 GN=GGAT2 PE=1 SV=1	GGAT2	1	1.86302e-23	186.27	ALDYDSINENVK(1)K	2	-1.8897	1
mdm00260 Glycine, serine and threonine metabolism	0.0280201	9	2.05	TRINITY_DN29663_c0_g1_m.14555	410	K	Glutamate--glyoxylate aminotransferase 2 OS=Arabidopsis thaliana OX=3702 GN=GGAT2 PE=1 SV=1	GGAT2	1	0.000611622	101.64	SAGK(1)VPDVFYCLK	2	-1.4402	1
mdm00600 Sphingolipid metabolism	0.956967	1	0.33	TRINITY_DN30796_c0_g2_m.16869	229	K	Alpha-galactosidase 3 OS=Arabidopsis thaliana OX=3702 GN=AGAL3 PE=1 SV=1	AGAL3	0.795678	0.000291439	79.795	YDNCFNLGIEPK(0.796)K(0.204)R	2	-0.16059	1
mdm00380 Tryptophan metabolism	0.0123351	6	2.96	TRINITY_DN28415_c0_g1_m.12228	13	K	"Probable acetyl-CoA acetyltransferase, cytosolic 2 OS=Arabidopsis thaliana OX=3702 GN=At5g47720 PE=2 SV=1"	At5g47720	1	0.00566637	72.846	APASNPSSSSIK(1)PR	2	-2.0345	1
mdm00380 Tryptophan metabolism	0.0123351	6	2.96	TRINITY_DN34519_c3_g1_m.26036	159	K	Catalase isozyme 1 OS=Gossypium hirsutum OX=3635 GN=CAT1 PE=2 SV=2	CAT1	1	1.2099e-07	131.54	FPDMVHSLK(1)PNPK	2	0.013885	1
mdm00380 Tryptophan metabolism	0.0123351	6	2.96	TRINITY_DN28744_c0_g1_m.12840	145	K	"Probable enoyl-CoA hydratase 1, peroxisomal OS=Arabidopsis thaliana OX=3702 GN=ECHIA PE=1 SV=1"	ECHIA	1	0.00891456	69.716	GAK(1)FIDTHAR	2	-2.1145	1
mdm00380 Tryptophan metabolism	0.0123351	6	2.96	TRINITY_DN34519_c3_g1_m.26035	319	K	Catalase isozyme 1 OS=Gossypium hirsutum OX=3635 GN=CAT1 PE=2 SV=2	CAT1	1	0.000989937	93.467	SLGQK(1)VASR	2	-2.9487	1
mdm00380 Tryptophan metabolism	0.0123351	6	2.96	TRINITY_DN34519_c3_g1_m.26035	53	K	Catalase isozyme 1 OS=Gossypium hirsutum OX=3635 GN=CAT1 PE=2 SV=2	CAT1	1	0.000147955	81.908	HMEGSGVNTYTLINK(1)AGK	2	-1.0034	2
mdm00380 Tryptophan metabolism	0.0123351	6	2.96	TRINITY_DN34519_c3_g1_m.26035	65	K	Catalase isozyme 1 OS=Gossypium hirsutum OX=3635 GN=CAT1 PE=2 SV=2	CAT1	1	0.0310872	49.96	FHWK(1)PTCGVK	2	-3.2366	1
mdm00380 Tryptophan metabolism	0.0123351	6	2.96	TRINITY_DN34519_c3_g1_m.26035	262	K	Catalase isozyme 1 OS=Gossypium hirsutum OX=3635 GN=CAT1 PE=2 SV=2	CAT1	1	0.000459251	84.309	TIPK(1)EDNFTQAGIR	2	-1.2014	1
mdm00380 Tryptophan metabolism	0.0123351	6	2.96	TRINITY_DN28590_c0_g1_m.12553	147	K	Leghemoglobin reductase OS=Vigna unguiculata OX=3917 GN=FLBR PE=1 SV=1	FLBR	1	0.00694883	69.905	VNYVK(1)GYGK	2	-2.3981	1
mdm00380 Tryptophan metabolism	0.0123351	6	2.96	TRINITY_DN28590_c0_g1_m.12553	398	K	Leghemoglobin reductase OS=Vigna unguiculata OX=3917 GN=FLBR PE=1 SV=1	FLBR	1	8.44784e-53	182.09	VPGVVYTHPEVASVGK(1)TEEQVK	3	0.40769	1
mdm00380 Tryptophan metabolism	0.0123351	6	2.96	TRINITY_DN28590_c0_g1_m.12553	272	K	Leghemoglobin reductase OS=Vigna unguiculata OX=3917 GN=FLBR PE=1 SV=1	FLBR	1	1.11146e-27	172.92	TK(1)VVGVDTSGSGVK	2	2.1731	4
mdm00380 Tryptophan metabolism	0.0123351	6	2.96	TRINITY_DN28590_c0_g1_m.12553	63	K	Leghemoglobin reductase OS=Vigna unguiculata OX=3917 GN=FLBR PE=1 SV=1	FLBR	1	4.64641e-32	196.44	AAQLGLK(1)TTCIEK	2	-1.7041	3
mdm00380 Tryptophan metabolism	0.0123351	6	2.96	TRINITY_DN28590_c0_g1_m.12553	206	K	Leghemoglobin reductase OS=Vigna unguiculata OX=3917 GN=FLBR PE=1 SV=1	FLBR	1	3.17545e-12	115.05	IVSSTGALALK(1)EIPK	2	-1.2066	2
mdm00380 Tryptophan metabolism	0.0123351	6	2.96	TRINITY_DN28590_c0_g1_m.12553	142	K	Leghemoglobin reductase OS=Vigna unguiculata OX=3917 GN=FLBR PE=1 SV=1	FLBR	1	1.19433e-08	148.98	NK(1)VNYVK	2	-2.734	3
mdm00380 Tryptophan metabolism	0.0123351	6	2.96	TRINITY_DN28590_c0_g1_m.12553	424	K	Leghemoglobin reductase OS=Vigna unguiculata OX=3917 GN=FLBR PE=1 SV=1	FLBR	1	1.00398e-15	192.95	AK(1)AIDDAEGLVK	2	-2.7436	4
mdm00380 Tryptophan metabolism	0.0123351	6	2.96	TRINITY_DN28590_c0_g1_m.12553	262	K	Leghemoglobin reductase OS=Vigna unguiculata OX=3917 GN=FLBR PE=1 SV=1	FLBR	1	0.0147517	79.809	ALEK(1)QGMK	2	-3.6461	1
mdm00380 Tryptophan metabolism	0.0123351	6	2.96	TRINITY_DN28590_c0_g1_m.12553	327	K	Leghemoglobin reductase OS=Vigna unguiculata OX=3917 GN=FLBR PE=1 SV=1	FLBR	1	0.000397715	139.02	IGVETDK(1)VGR	2	-1.1747	3
mdm00380 Tryptophan metabolism	0.0123351	6	2.96	TRINITY_DN28590_c0_g1_m.12553	99	K	Leghemoglobin reductase OS=Vigna unguiculata OX=3917 GN=FLBR PE=1 SV=1	FLBR	1	8.95294e-53	209.08	ALLHSSHMYHEAK(1)HSFASHGVK	3	0.16662	5
mdm00380 Tryptophan metabolism	0.0123351	6	2.96	TRINITY_DN28590_c0_g1_m.12553	173	K	Leghemoglobin reductase OS=Vigna unguiculata OX=3917 GN=FLBR PE=1 SV=1	FLBR	1	2.06392e-09	143.22	GK(1)NIIIATGSDVK	2	0.31869	1
mdm00380 Tryptophan metabolism	0.0123351	6	2.96	TRINITY_DN28590_c0_g1_m.12553	498	K	Leghemoglobin reductase OS=Vigna unguiculata OX=3917 GN=FLBR PE=1 SV=1	FLBR	1	1.97633e-24	178.95	EAAMATYDK(1)PIHI	2	-1.5148	4
mdm00380 Tryptophan metabolism	0.0123351	6	2.96	TRINITY_DN28590_c0_g1_m.12553	125	K	Leghemoglobin reductase OS=Vigna unguiculata OX=3917 GN=FLBR PE=1 SV=1	FLBR	1	0.0190902	81.163	DK(1)AVSNLTR	2	-2.5876	2
mdm00380 Tryptophan metabolism	0.0123351	6	2.96	TRINITY_DN28590_c0_g1_m.12553	404	K	Leghemoglobin reductase OS=Vigna unguiculata OX=3917 GN=FLBR PE=1 SV=1	FLBR	1	1.2079e-89	244.71	TEEQVK(1)ALGVPYNVGK	2	0.4855	1
mdm00380 Tryptophan metabolism	0.0123351	6	2.96	TRINITY_DN34488_c0_g1_m.25954	252	K	"Aldehyde dehydrogenase family 3 member I1, chloroplastic OS=Arabidopsis thaliana OX=3702 GN=ALDH3I1 PE=1 SV=2"	ALDH3I1	1	0.0228119	41.824	WDK(1)ILYTGSAR	2	-3.6692	1
mdm00380 Tryptophan metabolism	0.0123351	6	2.96	TRINITY_DN34488_c0_g1_m.25954	366	K	"Aldehyde dehydrogenase family 3 member I1, chloroplastic OS=Arabidopsis thaliana OX=3702 GN=ALDH3I1 PE=1 SV=2"	ALDH3I1	1	0.00307414	67.507	LVK(1)LLDQDK	2	-2.6429	1
mdm00380 Tryptophan metabolism	0.0123351	6	2.96	TRINITY_DN34488_c0_g1_m.25954	502	K	"Aldehyde dehydrogenase family 3 member I1, chloroplastic OS=Arabidopsis thaliana OX=3702 GN=ALDH3I1 PE=1 SV=2"	ALDH3I1	1	0.015963	65.404	FSFDGFSHK(1)K	2	-1.3971	1
mdm00999 Biosynthesis of secondary metabolites - unclassified	0.725207	1	0.81	TRINITY_DN32935_c2_g1_m.21764	309	K	4-coumarate--CoA ligase 1 OS=Nicotiana tabacum OX=4097 GN=4CL1 PE=2 SV=1	4CL1	1	0.000410071	101.82	FLK(1)SGGAPLGK	2	-3.0579	3
mdm00360 Phenylalanine metabolism	0.814454	2	0.67	TRINITY_DN31374_c0_g1_m.18140	67	K	"Aspartate aminotransferase, mitochondrial OS=Arabidopsis thaliana OX=3702 GN=ASP1 PE=1 SV=1"	ASP1	1	1.90205e-05	105.94	DDNGK(1)PVVLECVR	2	-1.2391	2
mdm00360 Phenylalanine metabolism	0.814454	2	0.67	TRINITY_DN28744_c0_g1_m.12840	145	K	"Probable enoyl-CoA hydratase 1, peroxisomal OS=Arabidopsis thaliana OX=3702 GN=ECHIA PE=1 SV=1"	ECHIA	1	0.00891456	69.716	GAK(1)FIDTHAR	2	-2.1145	1
mdm03420 Nucleotide excision repair	0.977638	2	0.37	TRINITY_DN22190_c0_g1_m.4019	53	K	DNA-binding family protein [Populus trichocarpa]		1	0.00260088	67.881	VLTSNTVLQK(1)GR	2	-2.9125	1
mdm03420 Nucleotide excision repair	0.977638	2	0.37	TRINITY_DN22190_c0_g1_m.4019	107	K	DNA-binding family protein [Populus trichocarpa]		1	3.09597e-05	118.06	IDMFK(1)GSMR	2	-4.1324	1
mdm03420 Nucleotide excision repair	0.977638	2	0.37	TRINITY_DN28660_c0_g1_m.12683	54	K	Ubiquitin receptor RAD23b OS=Arabidopsis thaliana OX=3702 GN=RAD23B PE=1 SV=3	RAD23B	1	0.00253447	65.879	VLK(1)DETTLIENK	2	-1.3635	1
mdm00730 Thiamine metabolism	0.279867	3	1.62	TRINITY_DN34148_c3_g2_m.24996	563	K	"Adenylate kinase 5, chloroplastic OS=Arabidopsis thaliana OX=3702 GN=At5g35170 PE=1 SV=1"	At5g35170	1	0.00638993	77.358	EK(1)YVALSTFPK	2	-2.411	1
mdm00730 Thiamine metabolism	0.279867	3	1.62	TRINITY_DN34148_c3_g2_m.24996	133	K	"Adenylate kinase 5, chloroplastic OS=Arabidopsis thaliana OX=3702 GN=At5g35170 PE=1 SV=1"	At5g35170	1	3.78378e-12	97.175	AEVSSGTEIGNK(1)AK	2	-3.9556	1
mdm00730 Thiamine metabolism	0.279867	3	1.62	TRINITY_DN28456_c0_g1_m.12309	69	K	Adenylate kinase 4 OS=Oryza sativa subsp. japonica OX=39947 GN=ADK-B PE=2 SV=1	ADK-B	1	0.0126272	44.57	AAVAAK(1)TPLGVK	2	-4.0394	1
mdm00730 Thiamine metabolism	0.279867	3	1.62	TRINITY_DN28456_c0_g1_m.12309	215	K	Adenylate kinase 4 OS=Oryza sativa subsp. japonica OX=39947 GN=ADK-B PE=2 SV=1	ADK-B	1	1.17382e-10	153.33	QTEPVIEYYSK(1)K	2	-0.57614	1
mdm00730 Thiamine metabolism	0.279867	3	1.62	TRINITY_DN28456_c0_g1_m.12309	232	K	Adenylate kinase 4 OS=Oryza sativa subsp. japonica OX=39947 GN=ADK-B PE=2 SV=1	ADK-B	0.97225	0.00136908	44.853	SIVANLHAEK(0.028)PPQEVK(0.972)SEVQK	3	-0.20457	1
mdm00730 Thiamine metabolism	0.279867	3	1.62	TRINITY_DN28456_c0_g1_m.12309	196	K	Adenylate kinase 4 OS=Oryza sativa subsp. japonica OX=39947 GN=ADK-B PE=2 SV=1	ADK-B	1	4.88287e-10	168.69	KDDTAAVLK(1)SR	2	-2.9523	1
mdm00730 Thiamine metabolism	0.279867	3	1.62	TRINITY_DN28456_c0_g1_m.12309	129	K	Adenylate kinase 4 OS=Oryza sativa subsp. japonica OX=39947 GN=ADK-B PE=2 SV=1	ADK-B	1	0.00387247	74.424	LDEMLEK(1)QGAK	2	-2.0653	1
mdm00730 Thiamine metabolism	0.279867	3	1.62	TRINITY_DN28456_c0_g1_m.12309	226	K	Adenylate kinase 4 OS=Oryza sativa subsp. japonica OX=39947 GN=ADK-B PE=2 SV=1	ADK-B	1	1.2037e-12	103.23	SIVANLHAEK(1)PPQEVK	2	-1.1793	1
mdm00730 Thiamine metabolism	0.279867	3	1.62	TRINITY_DN28456_c0_g1_m.12309	167	K	Adenylate kinase 4 OS=Oryza sativa subsp. japonica OX=39947 GN=ADK-B PE=2 SV=1	ADK-B	1	0.000315536	98.009	TYHTK(1)FAPPK	2	-3.0755	1
mdm00730 Thiamine metabolism	0.279867	3	1.62	TRINITY_DN27913_c0_g1_m.11314	108	K	"Thiamine thiazole synthase 1, chloroplastic OS=Vitis vinifera OX=29760 GN=THI1-1 PE=3 SV=1"	THI1-1	1	0.00184723	74.849	FEPIK(1)ESIVSR	2	-2.6573	1
mdm03040 Spliceosome	0.999972	4	0.24	TRINITY_DN31166_c0_g2_m.17688	615	K	"Stromal 70 kDa heat shock-related protein, chloroplastic OS=Pisum sativum OX=3888 GN=HSP70 PE=2 SV=1"	HSP70	1	0.000619794	111.61	ELGDK(1)VPGAVK	2	-1.9409	1
mdm03040 Spliceosome	0.999972	4	0.24	TRINITY_DN31166_c0_g2_m.17688	627	K	"Stromal 70 kDa heat shock-related protein, chloroplastic OS=Pisum sativum OX=3888 GN=HSP70 PE=2 SV=1"	HSP70	1	0.000564155	92.707	VEAK(1)LGELK	2	-4.4676	2
mdm03040 Spliceosome	0.999972	4	0.24	TRINITY_DN31166_c0_g2_m.17688	621	K	"Stromal 70 kDa heat shock-related protein, chloroplastic OS=Pisum sativum OX=3888 GN=HSP70 PE=2 SV=1"	HSP70	1	3.59831e-06	86.838	ELGDKVPGAVK(1)EK	2	-3.0423	1
mdm03040 Spliceosome	0.999972	4	0.24	TRINITY_DN31166_c0_g2_m.17688	198	K	"Stromal 70 kDa heat shock-related protein, chloroplastic OS=Pisum sativum OX=3888 GN=HSP70 PE=2 SV=1"	HSP70	1	0.0115624	72.038	FLNDK(1)VTK	2	-4.1972	1
mdm03040 Spliceosome	0.999972	4	0.24	TRINITY_DN31166_c0_g2_m.17688	108	K	"Stromal 70 kDa heat shock-related protein, chloroplastic OS=Pisum sativum OX=3888 GN=HSP70 PE=2 SV=1"	HSP70	1	3.33923e-15	131.54	TTPSVVAYTK(1)NGDR	2	-2.2167	3
mdm03040 Spliceosome	0.999972	4	0.24	TRINITY_DN31166_c0_g2_m.17688	511	K	"Stromal 70 kDa heat shock-related protein, chloroplastic OS=Pisum sativum OX=3888 GN=HSP70 PE=2 SV=1"	HSP70	1	0.000109423	119.07	DNK(1)SLGSFR	2	-3.386	1
mdm03040 Spliceosome	0.999972	4	0.24	TRINITY_DN31166_c0_g2_m.17688	193	K	"Stromal 70 kDa heat shock-related protein, chloroplastic OS=Pisum sativum OX=3888 GN=HSP70 PE=2 SV=1"	HSP70	1	5.91218e-09	149.58	LVDDASK(1)FLNDK	2	-1.6429	2
mdm03040 Spliceosome	0.999972	4	0.24	TRINITY_DN31166_c0_g2_m.17688	313	K	"Stromal 70 kDa heat shock-related protein, chloroplastic OS=Pisum sativum OX=3888 GN=HSP70 PE=2 SV=1"	HSP70	1	3.34992e-15	170.95	DEGIDLLK(1)DK	2	-1.3327	2
mdm03040 Spliceosome	0.999972	4	0.24	TRINITY_DN31166_c0_g2_m.17688	119	K	"Stromal 70 kDa heat shock-related protein, chloroplastic OS=Pisum sativum OX=3888 GN=HSP70 PE=2 SV=1"	HSP70	1	0.0162957	76.833	LVGQIAK(1)R	2	-3.8937	1
mdm03040 Spliceosome	0.999972	4	0.24	TRINITY_DN31166_c0_g2_m.17688	413	K	"Stromal 70 kDa heat shock-related protein, chloroplastic OS=Pisum sativum OX=3888 GN=HSP70 PE=2 SV=1"	HSP70	1	0.00819099	53.517	IPAVQELVK(1)K	2	-2.892	1
mdm03040 Spliceosome	0.999972	4	0.24	TRINITY_DN31166_c0_g2_m.17688	610	K	"Stromal 70 kDa heat shock-related protein, chloroplastic OS=Pisum sativum OX=3888 GN=HSP70 PE=2 SV=1"	HSP70	1	4.5006e-20	135.5	QLK(1)ELGDK	2	-4.5295	2
mdm03040 Spliceosome	0.999972	4	0.24	TRINITY_DN31166_c0_g2_m.17688	376	K	"Stromal 70 kDa heat shock-related protein, chloroplastic OS=Pisum sativum OX=3888 GN=HSP70 PE=2 SV=1"	HSP70	1	8.02735e-05	115.86	LK(1)TPVENSLR	2	-2.399	1
mdm03040 Spliceosome	0.999972	4	0.24	TRINITY_DN31166_c0_g2_m.17688	164	K	"Stromal 70 kDa heat shock-related protein, chloroplastic OS=Pisum sativum OX=3888 GN=HSP70 PE=2 SV=1"	HSP70	1	2.64105e-06	108.5	DENGNVK(1)LDCPAIGK	2	-0.67572	2
mdm03040 Spliceosome	0.999972	4	0.24	TRINITY_DN23068_c0_g1_m.4747	78	K	Heat shock cognate 70 kDa protein 2 OS=Solanum lycopersicum OX=4081 GN=HSC-2 PE=2 SV=1	HSC-2	1	0.0310415	56.938	NQVAMNPTNTVFDAK(1)R	2	-2.4063	1
mdm03040 Spliceosome	0.999972	4	0.24	TRINITY_DN31579_c0_g1_m.18589	266	K	Pre-mRNA-processing factor 19 OS=Oryza sativa subsp. japonica OX=39947 GN=PRP19 PE=2 SV=1	PRP19	1	0.00534683	55.578	SSGEILSTLSGHSK(1)K	2	-3.0936	1
mdm03040 Spliceosome	0.999972	4	0.24	TRINITY_DN26383_c0_g1_m.8751	65	K	RNA-binding protein Y14 OS=Arabidopsis thaliana OX=3702 GN=Y14 PE=1 SV=1	Y14	1	1.32193e-05	77.431	LK(1)SAITGGGASSSLVSQK	2	-0.44714	1
mdm00051 Fructose and mannose metabolism	0.0180103	8	2.33	TRINITY_DN25868_c0_g1_m.7982	276	K	"Fructose-bisphosphate aldolase 2, chloroplastic OS=Arabidopsis thaliana OX=3702 GN=FBA2 PE=1 SV=2"	FBA2	1	8.5687e-11	112.7	PSMVTPGAESK(1)DK	2	-1.3563	2
mdm00051 Fructose and mannose metabolism	0.0180103	8	2.33	TRINITY_DN25868_c0_g1_m.7982	129	K	"Fructose-bisphosphate aldolase 2, chloroplastic OS=Arabidopsis thaliana OX=3702 GN=FBA2 PE=1 SV=2"	FBA2	1	0.0151094	109.36	K(1)IVDILK	2	-4.7492	1
mdm00051 Fructose and mannose metabolism	0.0180103	8	2.33	TRINITY_DN25868_c0_g1_m.7982	386	K	"Fructose-bisphosphate aldolase 2, chloroplastic OS=Arabidopsis thaliana OX=3702 GN=FBA2 PE=1 SV=2"	FBA2	1	0.000306244	110.88	YTGEGESEEAK(1)K	2	-3.16	1
mdm00051 Fructose and mannose metabolism	0.0180103	8	2.33	TRINITY_DN25868_c0_g1_m.7982	58	K	"Fructose-bisphosphate aldolase 2, chloroplastic OS=Arabidopsis thaliana OX=3702 GN=FBA2 PE=1 SV=2"	FBA2	1	3.20616e-22	174.8	TAK(1)TIASPGR	2	-2.3069	1
mdm00051 Fructose and mannose metabolism	0.0180103	8	2.33	TRINITY_DN25868_c0_g1_m.7982	79	K	"Fructose-bisphosphate aldolase 2, chloroplastic OS=Arabidopsis thaliana OX=3702 GN=FBA2 PE=1 SV=2"	FBA2	1	4.37064e-71	244.44	GILAMDESNATCGK(1)R	2	-2.0402	7
mdm00051 Fructose and mannose metabolism	0.0180103	8	2.33	TRINITY_DN25868_c0_g1_m.7982	345	K	"Fructose-bisphosphate aldolase 2, chloroplastic OS=Arabidopsis thaliana OX=3702 GN=FBA2 PE=1 SV=2"	FBA2	1	1.56607e-09	177.41	ALQNTALK(1)TWGGRPENVK	3	1.9174	1
mdm00051 Fructose and mannose metabolism	0.0180103	8	2.33	TRINITY_DN25868_c0_g1_m.7982	375	K	"Fructose-bisphosphate aldolase 2, chloroplastic OS=Arabidopsis thaliana OX=3702 GN=FBA2 PE=1 SV=2"	FBA2	1	9.78645e-51	198.44	SNSLAQLGK(1)YTGEGESEEAK	2	-0.47998	2
mdm00051 Fructose and mannose metabolism	0.0180103	8	2.33	TRINITY_DN25868_c0_g1_m.7982	366	K	"Fructose-bisphosphate aldolase 2, chloroplastic OS=Arabidopsis thaliana OX=3702 GN=FBA2 PE=1 SV=2"	FBA2	1	2.8007e-30	203.97	AK(1)SNSLAQLGK	2	-2.1341	3
mdm00051 Fructose and mannose metabolism	0.0180103	8	2.33	TRINITY_DN25868_c0_g1_m.7982	278	K	"Fructose-bisphosphate aldolase 2, chloroplastic OS=Arabidopsis thaliana OX=3702 GN=FBA2 PE=1 SV=2"	FBA2	1	1.122e-16	162.23	DK(1)ATPTQVADYTLK	2	0.81838	1
mdm00051 Fructose and mannose metabolism	0.0180103	8	2.33	TRINITY_DN25868_c0_g1_m.7982	144	K	"Fructose-bisphosphate aldolase 2, chloroplastic OS=Arabidopsis thaliana OX=3702 GN=FBA2 PE=1 SV=2"	FBA2	1	0.000518448	94.791	EQNIVPGIK(1)VDK	2	-2.941	2
mdm00051 Fructose and mannose metabolism	0.0180103	8	2.33	TRINITY_DN25868_c0_g1_m.7982	355	K	"Fructose-bisphosphate aldolase 2, chloroplastic OS=Arabidopsis thaliana OX=3702 GN=FBA2 PE=1 SV=2"	FBA2	1	2.40575e-12	137.58	PENVK(1)AAQDALLLR	2	-1.3876	1
mdm00051 Fructose and mannose metabolism	0.0180103	8	2.33	TRINITY_DN22616_c0_g1_m.4341	4	K	"Triosephosphate isomerase, cytosolic OS=Petunia hybrida OX=4102 GN=TPIP1 PE=2 SV=1"	TPIP1	1	1.37291e-06	142.36	K(1)FFVGGNWK	2	-3.3506	1
mdm00051 Fructose and mannose metabolism	0.0180103	8	2.33	TRINITY_DN22616_c0_g1_m.4341	120	K	"Triosephosphate isomerase, cytosolic OS=Petunia hybrida OX=4102 GN=TPIP1 PE=2 SV=1"	TPIP1	1	0.0170242	54.436	VAYALSK(1)GLK	2	-3.3575	1
mdm00051 Fructose and mannose metabolism	0.0180103	8	2.33	TRINITY_DN32685_c2_g2_m.21118	269	K	"ATP-dependent 6-phosphofructokinase 4, chloroplastic OS=Arabidopsis thaliana OX=3702 GN=PFK4 PE=1 SV=1"	PFK4	1	0.0027354	55.235	VTETQNTVK(1)LR	2	-1.9499	1
mdm00051 Fructose and mannose metabolism	0.0180103	8	2.33	TRINITY_DN26918_c0_g2_m.9598	333	K	Sorbitol dehydrogenase OS=Arabidopsis thaliana OX=3702 GN=SDH PE=1 SV=1	SDH	1	0.00340213	61.48	IDVK(1)PLITHR	2	-3.387	1
mdm00051 Fructose and mannose metabolism	0.0180103	8	2.33	TRINITY_DN27478_c0_g1_m.10544	304	K	"Fructose-1,6-bisphosphatase, chloroplastic OS=Pisum sativum OX=3888 GN=FBP PE=1 SV=2"	FBP	0.999989	0.000332963	95.656	K(1)YIDDLKDPGPSGK	2	-1.0001	2
mdm00051 Fructose and mannose metabolism	0.0180103	8	2.33	TRINITY_DN27478_c0_g1_m.10544	317	K	"Fructose-1,6-bisphosphatase, chloroplastic OS=Pisum sativum OX=3888 GN=FBP PE=1 SV=2"	FBP	1	1.9631e-09	129.53	YIDDLKDPGPSGK(1)PYSAR	3	-1.6788	3
mdm00051 Fructose and mannose metabolism	0.0180103	8	2.33	TRINITY_DN27478_c0_g1_m.10544	310	K	"Fructose-1,6-bisphosphatase, chloroplastic OS=Pisum sativum OX=3888 GN=FBP PE=1 SV=2"	FBP	1	3.4155e-09	125.17	YIDDLK(1)DPGPSGK	2	-1.4058	1
mdm00051 Fructose and mannose metabolism	0.0180103	8	2.33	TRINITY_DN32618_c0_g1_m.20962	47	K	Hexokinase-1 OS=Spinacia oleracea OX=3562 GN=HXK1 PE=2 SV=1	HXK1	1	0.000263154	92.428	EFEEK(1)SATPIAK	2	-2.5193	1
mdm00051 Fructose and mannose metabolism	0.0180103	8	2.33	TRINITY_DN31975_c0_g1_m.19512	95	K	"Probable fructokinase-6, chloroplastic OS=Arabidopsis thaliana OX=3702 GN=At1g66430 PE=2 SV=1"	At1g66430	1	1.45792e-05	67.548	K(1)APGGAPANVAVGIAR	2	-2.8602	1
mdm00051 Fructose and mannose metabolism	0.0180103	8	2.33	TRINITY_DN25412_c0_g1_m.7351	379	K	"Triosephosphate isomerase, chloroplastic OS=Fragaria ananassa OX=3747 GN=TPI PE=2 SV=1"	TPI	1	0.00285671	54.309	GPEFATIVNSVTAK(1)K	2	-2.4321	1
mdm00051 Fructose and mannose metabolism	0.0180103	8	2.33	TRINITY_DN25412_c0_g1_m.7351	321	K	"Triosephosphate isomerase, chloroplastic OS=Fragaria ananassa OX=3747 GN=TPI PE=2 SV=1"	TPI	1	0.0174543	55.604	DWLK(1)NNVSAEVASK	2	-2.2972	1
mdm00051 Fructose and mannose metabolism	0.0180103	8	2.33	TRINITY_DN25412_c0_g1_m.7351	239	K	"Triosephosphate isomerase, chloroplastic OS=Fragaria ananassa OX=3747 GN=TPI PE=2 SV=1"	TPI	1	1.73242e-23	166.65	RHVIGEDDQFIGK(1)K	3	-3.8604	4
mdm00051 Fructose and mannose metabolism	0.0180103	8	2.33	TRINITY_DN25412_c0_g1_m.7351	266	K	"Triosephosphate isomerase, chloroplastic OS=Fragaria ananassa OX=3747 GN=TPI PE=2 SV=1"	TPI	1	4.82404e-07	94.791	EAGK(1)TFDVVYQQLK	2	-1.5189	1
mdm04120 Ubiquitin mediated proteolysis	0.999974	1	0.1	TRINITY_DN31579_c0_g1_m.18589	266	K	Pre-mRNA-processing factor 19 OS=Oryza sativa subsp. japonica OX=39947 GN=PRP19 PE=2 SV=1	PRP19	1	0.00534683	55.578	SSGEILSTLSGHSK(1)K	2	-3.0936	1
mdm00450 Selenocompound metabolism	0.120616	2	3.25	TRINITY_DN28995_c0_g1_m.13311	221	K	NADPH-dependent thioredoxin reductase 3 OS=Arabidopsis thaliana OX=3702 GN=NTRC PE=1 SV=2	NTRC	1	5.11703e-05	119.55	SHSLIFATGATAK(1)R	2	-2.0544	1
mdm00450 Selenocompound metabolism	0.120616	2	3.25	TRINITY_DN28995_c0_g1_m.13311	208	K	NADPH-dependent thioredoxin reductase 3 OS=Arabidopsis thaliana OX=3702 GN=NTRC PE=1 SV=2	NTRC	1	0.000625354	53.363	EVK(1)SHSLIFATGATAK	2	-1.2047	1
mdm00450 Selenocompound metabolism	0.120616	2	3.25	TRINITY_DN28995_c0_g1_m.13312	138	K	NADPH-dependent thioredoxin reductase 3 OS=Arabidopsis thaliana OX=3702 GN=NTRC PE=1 SV=2	NTRC	1	0.0209458	74.486	K(1)LYHESPR	2	-2.8102	1
mdm03008 Ribosome biogenesis in eukaryotes	0.991517	2	0.31	TRINITY_DN35384_c0_g1_m.28611	201	K	RNA-binding protein 28 OS=Mus musculus OX=10090 GN=Rbm28 PE=1 SV=4	Rbm28	1	0.0248124	40.386	K(1)VAK(1)LHVDLEDK	3	-15.004	1
mdm03008 Ribosome biogenesis in eukaryotes	0.991517	2	0.31	TRINITY_DN35384_c0_g1_m.28611	198	K	RNA-binding protein 28 OS=Mus musculus OX=10090 GN=Rbm28 PE=1 SV=4	Rbm28	1	0.0248124	40.386	K(1)VAK(1)LHVDLEDK	3	-15.004	1
mdm03008 Ribosome biogenesis in eukaryotes	0.991517	2	0.31	TRINITY_DN24119_c0_g1_m.5780	137	K	GTP-binding nuclear protein Ran-2 OS=Arabidopsis thaliana OX=3702 GN=RAN2 PE=1 SV=3	RAN2	1	0.0270213	56.014	AK(1)QVTFHR	2	-2.9125	1
mdm03008 Ribosome biogenesis in eukaryotes	0.991517	2	0.31	TRINITY_DN24119_c0_g1_m.5780	145	K	GTP-binding nuclear protein Ran-2 OS=Arabidopsis thaliana OX=3702 GN=RAN2 PE=1 SV=3	RAN2	1	0.00618188	83.775	K(1)NLQYYEISAK	2	-2.5228	1
mdm03008 Ribosome biogenesis in eukaryotes	0.991517	2	0.31	TRINITY_DN24119_c0_g1_m.5780	40	K	GTP-binding nuclear protein Ran-2 OS=Arabidopsis thaliana OX=3702 GN=RAN2 PE=1 SV=3	RAN2	1	0.00944024	88.181	HLTGEFEK(1)K	2	-0.80918	1
mdm03008 Ribosome biogenesis in eukaryotes	0.991517	2	0.31	TRINITY_DN24119_c0_g1_m.5780	144	K	GTP-binding nuclear protein Ran-2 OS=Arabidopsis thaliana OX=3702 GN=RAN2 PE=1 SV=3	RAN2	0.925651	1.36161e-40	185.18	K(0.926)K(0.074)NLQYYEISAK	2	-0.728	1
mdm03008 Ribosome biogenesis in eukaryotes	0.991517	2	0.31	TRINITY_DN24119_c0_g1_m.5780	102	K	GTP-binding nuclear protein Ran-2 OS=Arabidopsis thaliana OX=3702 GN=RAN2 PE=1 SV=3	RAN2	1	0.00179056	88.181	LTYK(1)NVPTWHR	2	-0.84327	2
mdm03008 Ribosome biogenesis in eukaryotes	0.991517	2	0.31	TRINITY_DN24119_c0_g1_m.5780	26	K	GTP-binding nuclear protein Ran-2 OS=Arabidopsis thaliana OX=3702 GN=RAN2 PE=1 SV=3	RAN2	1	1.54522e-05	55.604	LVIVGDGGTGK(1)TTFVK	2	0.091095	1
mdm04145 Phagosome	0.808405	4	0.73	TRINITY_DN29970_c0_g1_m.15170	516	K	V-type proton ATPase catalytic subunit A OS=Citrus unshiu OX=55188 PE=2 SV=1		1	0.000850413	99.305	ITLETAK(1)LLR	2	-3.1237	1
mdm04145 Phagosome	0.808405	4	0.73	TRINITY_DN29970_c0_g1_m.15170	575	K	V-type proton ATPase catalytic subunit A OS=Citrus unshiu OX=55188 PE=2 SV=1		1	0.00493556	82.716	ITYTLIK(1)HR	2	-2.8702	1
mdm04145 Phagosome	0.808405	4	0.73	TRINITY_DN30164_c0_g1_m.15578	340	K	V-type proton ATPase subunit B3 OS=Arabidopsis thaliana OX=3702 GN=VHA-B3 PE=2 SV=1	VHA-B3	1	1.63878e-09	143.39	K(1)FVAQGAYDTR	2	-1.4554	1
mdm04145 Phagosome	0.808405	4	0.73	TRINITY_DN30164_c0_g1_m.15578	377	K	V-type proton ATPase subunit B3 OS=Arabidopsis thaliana OX=3702 GN=VHA-B3 PE=2 SV=1	VHA-B3	1	4.4432e-05	125.17	IPAK(1)TLDQYYSR	2	-0.57745	1
mdm04145 Phagosome	0.808405	4	0.73	TRINITY_DN24845_c0_g1_m.6610	111	K	V-type proton ATPase subunit E OS=Citrus limon OX=2708 GN=VATE PE=2 SV=1	VATE	1	0.001051	93.467	SHHVYK(1)QLLK	2	-0.75639	1
mdm04145 Phagosome	0.808405	4	0.73	TRINITY_DN24845_c0_g1_m.6610	126	K	V-type proton ATPase subunit E OS=Citrus limon OX=2708 GN=VATE PE=2 SV=1	VATE	1	0.0174494	72.038	LK(1)EPAVLLR	2	-3.8355	1
mdm04145 Phagosome	0.808405	4	0.73	TRINITY_DN24845_c0_g1_m.6610	48	K	V-type proton ATPase subunit E OS=Citrus limon OX=2708 GN=VATE PE=2 SV=1	VATE	1	0.00724477	65.156	LQLVEAEK(1)K	2	-2.261	1
mdm04145 Phagosome	0.808405	4	0.73	TRINITY_DN23564_c0_g1_m.5239	32	K	Ras-related protein Rab7 OS=Pisum sativum OX=3888 PE=2 SV=1		1	8.00111e-05	105.04	K(1)FSNQYK	2	-3.9706	1
mdm04145 Phagosome	0.808405	4	0.73	TRINITY_DN23564_c0_g1_m.5239	31	K	Ras-related protein Rab7 OS=Pisum sativum OX=3888 PE=2 SV=1		1	0.00984155	60.892	TSLMNQYVNK(1)K	2	-2.4823	1
mdm00750 Vitamin B6 metabolism	0.698597	1	0.87	TRINITY_DN25091_c0_g1_m.6932	98	K	Probable pyridoxal 5'-phosphate synthase subunit PDX1 OS=Hevea brasiliensis OX=3981 GN=PDX1 PE=2 SV=1	PDX1	1	0.00432582	78.932	QAVTIPVMAK(1)AR	2	-1.6226	1
mdm00750 Vitamin B6 metabolism	0.698597	1	0.87	TRINITY_DN25091_c0_g1_m.6932	166	K	Probable pyridoxal 5'-phosphate synthase subunit PDX1 OS=Hevea brasiliensis OX=3981 GN=PDX1 PE=2 SV=1	PDX1	1	1.99682e-12	132.9	TK(1)GEAGTGNVIEAVR	2	-1.7461	1
mdm04146 Peroxisome	0.00074012	15	2.47	TRINITY_DN27460_c0_g1_m.10517	231	K	"Superoxide dismutase [Mn], mitochondrial OS=Prunus persica OX=3760 GN=SOD PE=2 SV=1"	SOD	1	0.00544936	72.922	NVRPDYLK(1)NIWK	2	-1.6689	1
mdm04146 Peroxisome	0.00074012	15	2.47	TRINITY_DN27460_c0_g1_m.10517	108	K	"Superoxide dismutase [Mn], mitochondrial OS=Prunus persica OX=3760 GN=SOD PE=2 SV=1"	SOD	1	1.30316e-20	163.59	GDAPTVAK(1)LQSAIK	2	-1.3085	1
mdm04146 Peroxisome	0.00074012	15	2.47	TRINITY_DN27460_c0_g1_m.10517	100	K	"Superoxide dismutase [Mn], mitochondrial OS=Prunus persica OX=3760 GN=SOD PE=2 SV=1"	SOD	1	2.13269e-28	113.48	ALEQLHDAIAK(1)GDAPTVAK	2	0.054595	2
mdm04146 Peroxisome	0.00074012	15	2.47	TRINITY_DN29032_c1_g3_m.13375	238	K	(S)-2-hydroxy-acid oxidase GLO1 OS=Arabidopsis thaliana OX=3702 GN=GLO1 PE=1 SV=1	GLO1	1	0.0182693	75.915	K(1)VLQMLR	2	-4.3393	2
mdm04146 Peroxisome	0.00074012	15	2.47	TRINITY_DN29032_c1_g3_m.13375	103	K	(S)-2-hydroxy-acid oxidase GLO1 OS=Arabidopsis thaliana OX=3702 GN=GLO1 PE=1 SV=1	GLO1	1	2.96161e-05	128.97	NFEGLDLGK(1)MDK	2	-1.3451	3
mdm04146 Peroxisome	0.00074012	15	2.47	TRINITY_DN29032_c1_g3_m.13375	63	K	(S)-2-hydroxy-acid oxidase GLO1 OS=Arabidopsis thaliana OX=3702 GN=GLO1 PE=1 SV=1	GLO1	1	8.76215e-08	100.07	AGFK(1)AIALTVDTPR	2	-1.4714	5
mdm04146 Peroxisome	0.00074012	15	2.47	TRINITY_DN34519_c3_g1_m.26036	159	K	Catalase isozyme 1 OS=Gossypium hirsutum OX=3635 GN=CAT1 PE=2 SV=2	CAT1	1	1.2099e-07	131.54	FPDMVHSLK(1)PNPK	2	0.013885	1
mdm04146 Peroxisome	0.00074012	15	2.47	TRINITY_DN29333_c0_g1_m.13928	158	K	Serine--glyoxylate aminotransferase OS=Arabidopsis thaliana OX=3702 GN=AGT1 PE=1 SV=2	AGT1	1	0.000108597	107.6	AICIVHNETATGVTNNLAK(1)VR	3	-0.17042	1
mdm04146 Peroxisome	0.00074012	15	2.47	TRINITY_DN29333_c0_g1_m.13928	344	K	Serine--glyoxylate aminotransferase OS=Arabidopsis thaliana OX=3702 GN=AGT1 PE=1 SV=2	AGT1	1	0.0233573	75.915	IAGK(1)VFR	2	-4.8224	1
mdm04146 Peroxisome	0.00074012	15	2.47	TRINITY_DN29333_c0_g1_m.13928	45	K	Serine--glyoxylate aminotransferase OS=Arabidopsis thaliana OX=3702 GN=AGT1 PE=1 SV=2	AGT1	1	0.00015243	85.813	SPAIPAMTK(1)TLIEDVK	2	-1.1878	3
mdm04146 Peroxisome	0.00074012	15	2.47	TRINITY_DN29333_c0_g1_m.13928	295	K	Serine--glyoxylate aminotransferase OS=Arabidopsis thaliana OX=3702 GN=AGT1 PE=1 SV=2	AGT1	1	1.56111e-12	148.76	LAVEAWGLK(1)NCTQK	2	0.043829	3
mdm04146 Peroxisome	0.00074012	15	2.47	TRINITY_DN29333_c0_g1_m.13928	340	K	Serine--glyoxylate aminotransferase OS=Arabidopsis thaliana OX=3702 GN=AGT1 PE=1 SV=2	AGT1	1	3.11558e-36	216.53	YNMSLGLGLNK(1)IAGK	2	-1.8313	2
mdm04146 Peroxisome	0.00074012	15	2.47	TRINITY_DN34490_c2_g2_m.25963	216	K	"Malonyl-CoA decarboxylase, mitochondrial OS=Mus musculus OX=10090 GN=Mlycd PE=1 SV=1"	Mlycd	1	0.00608095	59.645	ALDSHLK(1)EK	2	-3.164	1
mdm04146 Peroxisome	0.00074012	15	2.47	TRINITY_DN27471_c0_g1_m.10537	145	K	Isocitrate dehydrogenase [NADP] OS=Nicotiana tabacum OX=4097 PE=2 SV=1		1	0.00405231	87.251	EPILCK(1)NVPR	2	-2.4638	1
mdm04146 Peroxisome	0.00074012	15	2.47	TRINITY_DN27471_c0_g1_m.10537	404	K	Isocitrate dehydrogenase [NADP] OS=Nicotiana tabacum OX=4097 PE=2 SV=1		1	5.73031e-09	91.939	MTK(1)DLALIIHGSK	2	-0.71336	2
mdm04146 Peroxisome	0.00074012	15	2.47	TRINITY_DN31923_c1_g1_m.19398	656	K	Peroxisomal acyl-coenzyme A oxidase 1 OS=Arabidopsis thaliana OX=3702 GN=ACX1 PE=1 SV=1	ACX1	1	0.00423069	96.51	PLLK(1)QQLR	2	-2.5987	1
mdm04146 Peroxisome	0.00074012	15	2.47	TRINITY_DN31923_c1_g1_m.19398	440	K	Peroxisomal acyl-coenzyme A oxidase 1 OS=Arabidopsis thaliana OX=3702 GN=ACX1 PE=1 SV=1	ACX1	1	2.32049e-07	119.94	FLMK(1)TVSQLASGK	2	-1.5981	4
mdm04146 Peroxisome	0.00074012	15	2.47	TRINITY_DN31923_c1_g1_m.19398	450	K	Peroxisomal acyl-coenzyme A oxidase 1 OS=Arabidopsis thaliana OX=3702 GN=ACX1 PE=1 SV=1	ACX1	1	0.0262499	58.889	K(1)PVGTTSYLGR	2	-1.5298	1
mdm04146 Peroxisome	0.00074012	15	2.47	TRINITY_DN34519_c3_g1_m.26035	319	K	Catalase isozyme 1 OS=Gossypium hirsutum OX=3635 GN=CAT1 PE=2 SV=2	CAT1	1	0.000989937	93.467	SLGQK(1)VASR	2	-2.9487	1
mdm04146 Peroxisome	0.00074012	15	2.47	TRINITY_DN34519_c3_g1_m.26035	53	K	Catalase isozyme 1 OS=Gossypium hirsutum OX=3635 GN=CAT1 PE=2 SV=2	CAT1	1	0.000147955	81.908	HMEGSGVNTYTLINK(1)AGK	2	-1.0034	2
mdm04146 Peroxisome	0.00074012	15	2.47	TRINITY_DN34519_c3_g1_m.26035	65	K	Catalase isozyme 1 OS=Gossypium hirsutum OX=3635 GN=CAT1 PE=2 SV=2	CAT1	1	0.0310872	49.96	FHWK(1)PTCGVK	2	-3.2366	1
mdm04146 Peroxisome	0.00074012	15	2.47	TRINITY_DN34519_c3_g1_m.26035	262	K	Catalase isozyme 1 OS=Gossypium hirsutum OX=3635 GN=CAT1 PE=2 SV=2	CAT1	1	0.000459251	84.309	TIPK(1)EDNFTQAGIR	2	-1.2014	1
mdm04146 Peroxisome	0.00074012	15	2.47	TRINITY_DN34669_c0_g2_m.26503	69	K	"Acyl-coenzyme A oxidase 3, peroxisomal OS=Arabidopsis thaliana OX=3702 GN=ACX3 PE=1 SV=1"	ACX3	1	0.00144878	78.932	YLSSIK(1)DPDQR	2	1.9813	1
mdm04146 Peroxisome	0.00074012	15	2.47	TRINITY_DN34669_c0_g2_m.26503	300	K	"Acyl-coenzyme A oxidase 3, peroxisomal OS=Arabidopsis thaliana OX=3702 GN=ACX3 PE=1 SV=1"	ACX3	1	5.4453e-17	117.21	FAVEVSNYQK(1)QGQSK	2	-1.2518	1
mdm04146 Peroxisome	0.00074012	15	2.47	TRINITY_DN31011_c0_g2_m.17342	179	K	"Acyl-coenzyme A oxidase 4, peroxisomal OS=Arabidopsis thaliana OX=3702 GN=ACX4 PE=1 SV=1"	ACX4	1	0.0124377	45.939	VK(1)GGWILDGQK	2	-2.6036	1
mdm04146 Peroxisome	0.00074012	15	2.47	TRINITY_DN31011_c0_g2_m.17342	414	K	"Acyl-coenzyme A oxidase 4, peroxisomal OS=Arabidopsis thaliana OX=3702 GN=ACX4 PE=1 SV=1"	ACX4	1	9.6068e-19	108.5	EVTGIASFK(1)PSASSQR	2	-0.26115	1
mdm04146 Peroxisome	0.00074012	15	2.47	TRINITY_DN31011_c0_g2_m.17342	218	K	"Acyl-coenzyme A oxidase 4, peroxisomal OS=Arabidopsis thaliana OX=3702 GN=ACX4 PE=1 SV=1"	ACX4	1	0.00999081	73.655	NTTANQINGFIVK(1)K	2	-4.1456	1
mdm04146 Peroxisome	0.00074012	15	2.47	TRINITY_DN34963_c1_g2_m.27342	333	K	"3-ketoacyl-CoA thiolase 2, peroxisomal OS=Arabidopsis thaliana OX=3702 GN=PED1 PE=1 SV=2"	PED1	1	0.00502255	68.548	FK(1)DEIIPVSTK	2	-2.8562	1
mdm04146 Peroxisome	0.00074012	15	2.47	TRINITY_DN34963_c1_g2_m.27342	185	K	"3-ketoacyl-CoA thiolase 2, peroxisomal OS=Arabidopsis thaliana OX=3702 GN=PED1 PE=1 SV=2"	PED1	1	0.00508553	78.816	GVIEK(1)TNLDPK	2	-1.7268	1
mdm04146 Peroxisome	0.00074012	15	2.47	TRINITY_DN31841_c0_g1_m.19210	66	K	"Long chain acyl-CoA synthetase 7, peroxisomal OS=Arabidopsis thaliana OX=3702 GN=LACS7 PE=1 SV=2"	LACS7	1	0.0147101	65.404	SPLK(1)LVSR	2	-4.7952	1
mdm04146 Peroxisome	0.00074012	15	2.47	TRINITY_DN25616_c0_g1_m.7639	33	K	Superoxide dismutase [Cu-Zn] 2 OS=Mesembryanthemum crystallinum OX=3544 GN=SODCC.2 PE=2 SV=1	SODCC.2	1	0.000701554	57.042	GSLYFVQDSNGPTHVK(1)GR	3	-2.576	1
mdm04146 Peroxisome	0.00074012	15	2.47	TRINITY_DN25616_c0_g1_m.7639	136	K	Superoxide dismutase [Cu-Zn] 2 OS=Mesembryanthemum crystallinum OX=3544 GN=SODCC.2 PE=2 SV=1	SODCC.2	1	2.34825e-13	142.51	GGHELSK(1)STGNAGAR	2	0.53007	1
mdm04146 Peroxisome	0.00074012	15	2.47	TRINITY_DN30949_c4_g1_m.17184	233	K	"3-ketoacyl-CoA thiolase 2, peroxisomal OS=Arabidopsis thaliana OX=3702 GN=PED1 PE=1 SV=2"	PED1	1	5.56805e-10	176.45	FK(1)DEIIPVATK	2	-1.7634	1
mdm04146 Peroxisome	0.00074012	15	2.47	TRINITY_DN30949_c4_g1_m.17184	372	K	"3-ketoacyl-CoA thiolase 2, peroxisomal OS=Arabidopsis thaliana OX=3702 GN=PED1 PE=1 SV=2"	PED1	1	0.000564155	98.009	NK(1)LGLDPEK	2	-2.7852	1
mdm04146 Peroxisome	0.00074012	15	2.47	TRINITY_DN32117_c0_g1_m.19819	186	K	"Isocitrate dehydrogenase [NADP], chloroplastic/mitochondrial OS=Arabidopsis thaliana OX=3702 GN=At5g14590 PE=1 SV=1"	At5g14590	1	0.0122223	74.486	EPILCK(1)NIPR	2	-3.0164	1
mdm04146 Peroxisome	0.00074012	15	2.47	TRINITY_DN32117_c0_g1_m.19819	264	K	"Isocitrate dehydrogenase [NADP], chloroplastic/mitochondrial OS=Arabidopsis thaliana OX=3702 GN=At5g14590 PE=1 SV=1"	At5g14590	1	0.00818345	72.846	AFAK(1)SSMLLAFEK	2	-2.4276	1
mdm04146 Peroxisome	0.00074012	15	2.47	TRINITY_DN32117_c0_g1_m.19819	222	K	"Isocitrate dehydrogenase [NADP], chloroplastic/mitochondrial OS=Arabidopsis thaliana OX=3702 GN=At5g14590 PE=1 SV=1"	At5g14590	1	3.30912e-09	101.82	ATDTIIEGPGK(1)LK	2	-1.3122	1
mdm00562 Inositol phosphate metabolism	0.882494	3	0.61	TRINITY_DN22616_c0_g1_m.4341	4	K	"Triosephosphate isomerase, cytosolic OS=Petunia hybrida OX=4102 GN=TPIP1 PE=2 SV=1"	TPIP1	1	1.37291e-06	142.36	K(1)FFVGGNWK	2	-3.3506	1
mdm00562 Inositol phosphate metabolism	0.882494	3	0.61	TRINITY_DN22616_c0_g1_m.4341	120	K	"Triosephosphate isomerase, cytosolic OS=Petunia hybrida OX=4102 GN=TPIP1 PE=2 SV=1"	TPIP1	1	0.0170242	54.436	VAYALSK(1)GLK	2	-3.3575	1
mdm00562 Inositol phosphate metabolism	0.882494	3	0.61	TRINITY_DN33390_c0_g1_m.22956	138	K	"Methylmalonate-semialdehyde dehydrogenase [acylating], mitochondrial OS=Arabidopsis thaliana OX=3702 GN=ALDH6B2 PE=1 SV=2"	ALDH6B2	1	0.00322746	52.837	TLK(1)DAHGDVFR	2	-2.0263	1
mdm00562 Inositol phosphate metabolism	0.882494	3	0.61	TRINITY_DN25412_c0_g1_m.7351	379	K	"Triosephosphate isomerase, chloroplastic OS=Fragaria ananassa OX=3747 GN=TPI PE=2 SV=1"	TPI	1	0.00285671	54.309	GPEFATIVNSVTAK(1)K	2	-2.4321	1
mdm00562 Inositol phosphate metabolism	0.882494	3	0.61	TRINITY_DN25412_c0_g1_m.7351	321	K	"Triosephosphate isomerase, chloroplastic OS=Fragaria ananassa OX=3747 GN=TPI PE=2 SV=1"	TPI	1	0.0174543	55.604	DWLK(1)NNVSAEVASK	2	-2.2972	1
mdm00562 Inositol phosphate metabolism	0.882494	3	0.61	TRINITY_DN25412_c0_g1_m.7351	239	K	"Triosephosphate isomerase, chloroplastic OS=Fragaria ananassa OX=3747 GN=TPI PE=2 SV=1"	TPI	1	1.73242e-23	166.65	RHVIGEDDQFIGK(1)K	3	-3.8604	4
mdm00562 Inositol phosphate metabolism	0.882494	3	0.61	TRINITY_DN25412_c0_g1_m.7351	266	K	"Triosephosphate isomerase, chloroplastic OS=Fragaria ananassa OX=3747 GN=TPI PE=2 SV=1"	TPI	1	4.82404e-07	94.791	EAGK(1)TFDVVYQQLK	2	-1.5189	1
mdm00780 Biotin metabolism	0.319265	2	1.75	TRINITY_DN17064_c0_g1_m.1614	243	K	"3-oxoacyl-[acyl-carrier-protein] reductase, chloroplastic OS=Cuphea lanceolata OX=3930 GN=CLKR27 PE=2 SV=1"	CLKR27	1	0.000220417	108.3	K(1)ILETIPLGR	2	-2.1505	1
mdm00780 Biotin metabolism	0.319265	2	1.75	TRINITY_DN26987_c0_g1_m.9716	93	K	"Enoyl-[acyl-carrier-protein] reductase [NADH], chloroplastic OS=Arabidopsis thaliana OX=3702 GN=MOD1 PE=1 SV=1"	MOD1	1	0.00308945	64.906	QVSGLPIDLK(1)GK	2	-2.3155	1
mdm00630 Glyoxylate and dicarboxylate metabolism	1.38445e-13	26	5.37	TRINITY_DN27224_c0_g1_m.10078	32	K	"Glycine cleavage system H protein 2, mitochondrial OS=Arabidopsis thaliana OX=3702 GN=GDH2 PE=2 SV=1"	GDH2	1	0.00318205	99.174	DLK(1)YADSHEWVK	2	-0.99116	1
mdm00630 Glyoxylate and dicarboxylate metabolism	1.38445e-13	26	5.37	TRINITY_DN34519_c3_g1_m.26036	159	K	Catalase isozyme 1 OS=Gossypium hirsutum OX=3635 GN=CAT1 PE=2 SV=2	CAT1	1	1.2099e-07	131.54	FPDMVHSLK(1)PNPK	2	0.013885	1
mdm00630 Glyoxylate and dicarboxylate metabolism	1.38445e-13	26	5.37	TRINITY_DN32842_c0_g1_m.21506	105	K	"Formyltetrahydrofolate deformylase 1, mitochondrial OS=Arabidopsis thaliana OX=3702 GN=PURU1 PE=1 SV=1"	PURU1	1	1.60919e-05	115.05	GGNILGADVFVPEK(1)K	2	0.73158	1
mdm00630 Glyoxylate and dicarboxylate metabolism	1.38445e-13	26	5.37	TRINITY_DN32842_c0_g1_m.21506	325	K	"Formyltetrahydrofolate deformylase 1, mitochondrial OS=Arabidopsis thaliana OX=3702 GN=PURU1 PE=1 SV=1"	PURU1	1	0.00807178	77.358	SENLEK(1)QCLSK	2	-2.7361	1
mdm00630 Glyoxylate and dicarboxylate metabolism	1.38445e-13	26	5.37	TRINITY_DN29333_c0_g1_m.13928	158	K	Serine--glyoxylate aminotransferase OS=Arabidopsis thaliana OX=3702 GN=AGT1 PE=1 SV=2	AGT1	1	0.000108597	107.6	AICIVHNETATGVTNNLAK(1)VR	3	-0.17042	1
mdm00630 Glyoxylate and dicarboxylate metabolism	1.38445e-13	26	5.37	TRINITY_DN29333_c0_g1_m.13928	344	K	Serine--glyoxylate aminotransferase OS=Arabidopsis thaliana OX=3702 GN=AGT1 PE=1 SV=2	AGT1	1	0.0233573	75.915	IAGK(1)VFR	2	-4.8224	1
mdm00630 Glyoxylate and dicarboxylate metabolism	1.38445e-13	26	5.37	TRINITY_DN29333_c0_g1_m.13928	45	K	Serine--glyoxylate aminotransferase OS=Arabidopsis thaliana OX=3702 GN=AGT1 PE=1 SV=2	AGT1	1	0.00015243	85.813	SPAIPAMTK(1)TLIEDVK	2	-1.1878	3
mdm00630 Glyoxylate and dicarboxylate metabolism	1.38445e-13	26	5.37	TRINITY_DN29333_c0_g1_m.13928	295	K	Serine--glyoxylate aminotransferase OS=Arabidopsis thaliana OX=3702 GN=AGT1 PE=1 SV=2	AGT1	1	1.56111e-12	148.76	LAVEAWGLK(1)NCTQK	2	0.043829	3
mdm00630 Glyoxylate and dicarboxylate metabolism	1.38445e-13	26	5.37	TRINITY_DN29333_c0_g1_m.13928	340	K	Serine--glyoxylate aminotransferase OS=Arabidopsis thaliana OX=3702 GN=AGT1 PE=1 SV=2	AGT1	1	3.11558e-36	216.53	YNMSLGLGLNK(1)IAGK	2	-1.8313	2
mdm00630 Glyoxylate and dicarboxylate metabolism	1.38445e-13	26	5.37	TRINITY_DN34519_c3_g1_m.26035	319	K	Catalase isozyme 1 OS=Gossypium hirsutum OX=3635 GN=CAT1 PE=2 SV=2	CAT1	1	0.000989937	93.467	SLGQK(1)VASR	2	-2.9487	1
mdm00630 Glyoxylate and dicarboxylate metabolism	1.38445e-13	26	5.37	TRINITY_DN34519_c3_g1_m.26035	53	K	Catalase isozyme 1 OS=Gossypium hirsutum OX=3635 GN=CAT1 PE=2 SV=2	CAT1	1	0.000147955	81.908	HMEGSGVNTYTLINK(1)AGK	2	-1.0034	2
mdm00630 Glyoxylate and dicarboxylate metabolism	1.38445e-13	26	5.37	TRINITY_DN34519_c3_g1_m.26035	65	K	Catalase isozyme 1 OS=Gossypium hirsutum OX=3635 GN=CAT1 PE=2 SV=2	CAT1	1	0.0310872	49.96	FHWK(1)PTCGVK	2	-3.2366	1
mdm00630 Glyoxylate and dicarboxylate metabolism	1.38445e-13	26	5.37	TRINITY_DN34519_c3_g1_m.26035	262	K	Catalase isozyme 1 OS=Gossypium hirsutum OX=3635 GN=CAT1 PE=2 SV=2	CAT1	1	0.000459251	84.309	TIPK(1)EDNFTQAGIR	2	-1.2014	1
mdm00630 Glyoxylate and dicarboxylate metabolism	1.38445e-13	26	5.37	TRINITY_DN26630_c0_g1_m.9120	182	K	"Malate dehydrogenase, cytoplasmic OS=Zea mays OX=4577 PE=1 SV=2"		1	0.0292925	45.489	EFAPSIPK(1)K	2	1.7164	1
mdm00630 Glyoxylate and dicarboxylate metabolism	1.38445e-13	26	5.37	TRINITY_DN28231_c0_g1_m.11900	172	K	"Aconitate hydratase 3, mitochondrial OS=Arabidopsis thaliana OX=3702 GN=ACO3 PE=1 SV=2"	ACO3	1	0.00088604	65.404	QVEIPFK(1)PAR	2	-2.3905	2
mdm00630 Glyoxylate and dicarboxylate metabolism	1.38445e-13	26	5.37	TRINITY_DN28231_c0_g1_m.11900	199	K	"Aconitate hydratase 3, mitochondrial OS=Arabidopsis thaliana OX=3702 GN=ACO3 PE=1 SV=2"	ACO3	1	0.00424342	94.66	DAMNK(1)LGSDSNK	2	-2.3615	2
mdm00630 Glyoxylate and dicarboxylate metabolism	1.38445e-13	26	5.37	TRINITY_DN28231_c0_g1_m.11900	105	K	"Aconitate hydratase 3, mitochondrial OS=Arabidopsis thaliana OX=3702 GN=ACO3 PE=1 SV=2"	ACO3	1	0.000390577	95.656	GNLTSLPK(1)PGGGEFGK	2	-1.7766	1
mdm00630 Glyoxylate and dicarboxylate metabolism	1.38445e-13	26	5.37	TRINITY_DN27190_c0_g1_m.10008	251	K	"Formate dehydrogenase, mitochondrial OS=Solanum tuberosum OX=4113 GN=FDH1 PE=1 SV=2"	FDH1	1	2.14098e-11	142.08	VKIDPELEK(1)ETGAK	2	-1.4858	2
mdm00630 Glyoxylate and dicarboxylate metabolism	1.38445e-13	26	5.37	TRINITY_DN27190_c0_g1_m.10008	244	K	"Formate dehydrogenase, mitochondrial OS=Solanum tuberosum OX=4113 GN=FDH1 PE=1 SV=2"	FDH1	1	0.000132076	114.39	VK(1)IDPELEK	2	-3.0984	2
mdm00630 Glyoxylate and dicarboxylate metabolism	1.38445e-13	26	5.37	TRINITY_DN27190_c0_g1_m.10008	280	K	"Formate dehydrogenase, mitochondrial OS=Solanum tuberosum OX=4113 GN=FDH1 PE=1 SV=2"	FDH1	1	0.00931442	44.82	CDVVVINTPLTDK(1)TR	2	0.14833	1
mdm00630 Glyoxylate and dicarboxylate metabolism	1.38445e-13	26	5.37	TRINITY_DN27190_c0_g1_m.10008	369	K	"Formate dehydrogenase, mitochondrial OS=Solanum tuberosum OX=4113 GN=FDH1 PE=1 SV=2"	FDH1	1	0.0205429	44.57	YAAGVK(1)DMLER	2	-4.3103	1
mdm00630 Glyoxylate and dicarboxylate metabolism	1.38445e-13	26	5.37	TRINITY_DN27190_c0_g1_m.10008	295	K	"Formate dehydrogenase, mitochondrial OS=Solanum tuberosum OX=4113 GN=FDH1 PE=1 SV=2"	FDH1	1	6.3283e-06	118.06	K(1)GVLFVNNAR	2	-2.5202	4
mdm00630 Glyoxylate and dicarboxylate metabolism	1.38445e-13	26	5.37	TRINITY_DN27190_c0_g1_m.10008	58	K	"Formate dehydrogenase, mitochondrial OS=Solanum tuberosum OX=4113 GN=FDH1 PE=1 SV=2"	FDH1	1	0.033136	40.533	IVGVFYK(1)ANEYAK	2	-1.6211	1
mdm00630 Glyoxylate and dicarboxylate metabolism	1.38445e-13	26	5.37	TRINITY_DN27190_c0_g1_m.10008	377	K	"Formate dehydrogenase, mitochondrial OS=Solanum tuberosum OX=4113 GN=FDH1 PE=1 SV=2"	FDH1	1	0.0220632	51.454	YFK(1)GQDFPAQNYIVK	2	-2.0993	1
mdm00630 Glyoxylate and dicarboxylate metabolism	1.38445e-13	26	5.37	TRINITY_DN32980_c0_g1_m.21877	447	K	"Aconitate hydratase, cytoplasmic OS=Cucurbita maxima OX=3661 PE=2 SV=1"		1	2.85448e-10	179.31	DSPAAK(1)YLLER	2	-1.7611	1
mdm00630 Glyoxylate and dicarboxylate metabolism	1.38445e-13	26	5.37	TRINITY_DN32980_c0_g1_m.21877	159	K	"Aconitate hydratase, cytoplasmic OS=Cucurbita maxima OX=3661 PE=2 SV=1"		1	0.00312753	61.48	GFAIPK(1)EAQGK	2	-1.592	1
mdm00630 Glyoxylate and dicarboxylate metabolism	1.38445e-13	26	5.37	TRINITY_DN32980_c0_g1_m.21877	74	K	"Aconitate hydratase, cytoplasmic OS=Cucurbita maxima OX=3661 PE=2 SV=1"		1	5.42673e-10	175.07	VTLQYLK(1)LTGR	2	-1.7945	1
mdm00630 Glyoxylate and dicarboxylate metabolism	1.38445e-13	26	5.37	TRINITY_DN32980_c0_g1_m.21877	457	K	"Aconitate hydratase, cytoplasmic OS=Cucurbita maxima OX=3661 PE=2 SV=1"		1	7.05048e-07	138.26	K(1)DFNSYGSR	2	-2.3257	1
mdm00630 Glyoxylate and dicarboxylate metabolism	1.38445e-13	26	5.37	TRINITY_DN32980_c0_g1_m.21877	514	K	"Aconitate hydratase, cytoplasmic OS=Cucurbita maxima OX=3661 PE=2 SV=1"		1	0.00292381	56.943	YK(1)SAGHDTIVLAGAEYGSGSSR	3	0.12363	1
mdm00630 Glyoxylate and dicarboxylate metabolism	1.38445e-13	26	5.37	TRINITY_DN32980_c0_g1_m.21877	139	K	"Aconitate hydratase, cytoplasmic OS=Cucurbita maxima OX=3661 PE=2 SV=1"		1	8.78522e-07	89.382	EMK(1)ADWHACLDNK	2	-1.2057	1
mdm00630 Glyoxylate and dicarboxylate metabolism	1.38445e-13	26	5.37	TRINITY_DN32980_c0_g1_m.21877	332	K	"Aconitate hydratase, cytoplasmic OS=Cucurbita maxima OX=3661 PE=2 SV=1"		0.998912	0.00589613	60.547	GK(0.999)DGK(0.001)DVYFK	2	-1.5372	1
mdm00630 Glyoxylate and dicarboxylate metabolism	1.38445e-13	26	5.37	TRINITY_DN32980_c0_g1_m.21877	552	K	"Aconitate hydratase, cytoplasmic OS=Cucurbita maxima OX=3661 PE=2 SV=1"		1	0.0104653	72.492	AVIAK(1)SFER	2	-3.4731	1
mdm00630 Glyoxylate and dicarboxylate metabolism	1.38445e-13	26	5.37	TRINITY_DN32980_c0_g1_m.21877	167	K	"Aconitate hydratase, cytoplasmic OS=Cucurbita maxima OX=3661 PE=2 SV=1"		1	5.15928e-12	123.99	VAK(1)FSFHGQPAELK	2	-0.85783	2
mdm00630 Glyoxylate and dicarboxylate metabolism	1.38445e-13	26	5.37	TRINITY_DN32980_c0_g1_m.21877	485	K	"Aconitate hydratase, cytoplasmic OS=Cucurbita maxima OX=3661 PE=2 SV=1"		1	4.70282e-05	85.821	LVNK(1)LLNGEVGPK	2	-1.8613	2
mdm00630 Glyoxylate and dicarboxylate metabolism	1.38445e-13	26	5.37	TRINITY_DN28415_c0_g1_m.12228	13	K	"Probable acetyl-CoA acetyltransferase, cytosolic 2 OS=Arabidopsis thaliana OX=3702 GN=At5g47720 PE=2 SV=1"	At5g47720	1	0.00566637	72.846	APASNPSSSSIK(1)PR	2	-2.0345	1
mdm00630 Glyoxylate and dicarboxylate metabolism	1.38445e-13	26	5.37	TRINITY_DN28590_c0_g1_m.12553	147	K	Leghemoglobin reductase OS=Vigna unguiculata OX=3917 GN=FLBR PE=1 SV=1	FLBR	1	0.00694883	69.905	VNYVK(1)GYGK	2	-2.3981	1
mdm00630 Glyoxylate and dicarboxylate metabolism	1.38445e-13	26	5.37	TRINITY_DN28590_c0_g1_m.12553	398	K	Leghemoglobin reductase OS=Vigna unguiculata OX=3917 GN=FLBR PE=1 SV=1	FLBR	1	8.44784e-53	182.09	VPGVVYTHPEVASVGK(1)TEEQVK	3	0.40769	1
mdm00630 Glyoxylate and dicarboxylate metabolism	1.38445e-13	26	5.37	TRINITY_DN28590_c0_g1_m.12553	272	K	Leghemoglobin reductase OS=Vigna unguiculata OX=3917 GN=FLBR PE=1 SV=1	FLBR	1	1.11146e-27	172.92	TK(1)VVGVDTSGSGVK	2	2.1731	4
mdm00630 Glyoxylate and dicarboxylate metabolism	1.38445e-13	26	5.37	TRINITY_DN28590_c0_g1_m.12553	63	K	Leghemoglobin reductase OS=Vigna unguiculata OX=3917 GN=FLBR PE=1 SV=1	FLBR	1	4.64641e-32	196.44	AAQLGLK(1)TTCIEK	2	-1.7041	3
mdm00630 Glyoxylate and dicarboxylate metabolism	1.38445e-13	26	5.37	TRINITY_DN28590_c0_g1_m.12553	206	K	Leghemoglobin reductase OS=Vigna unguiculata OX=3917 GN=FLBR PE=1 SV=1	FLBR	1	3.17545e-12	115.05	IVSSTGALALK(1)EIPK	2	-1.2066	2
mdm00630 Glyoxylate and dicarboxylate metabolism	1.38445e-13	26	5.37	TRINITY_DN28590_c0_g1_m.12553	142	K	Leghemoglobin reductase OS=Vigna unguiculata OX=3917 GN=FLBR PE=1 SV=1	FLBR	1	1.19433e-08	148.98	NK(1)VNYVK	2	-2.734	3
mdm00630 Glyoxylate and dicarboxylate metabolism	1.38445e-13	26	5.37	TRINITY_DN28590_c0_g1_m.12553	424	K	Leghemoglobin reductase OS=Vigna unguiculata OX=3917 GN=FLBR PE=1 SV=1	FLBR	1	1.00398e-15	192.95	AK(1)AIDDAEGLVK	2	-2.7436	4
mdm00630 Glyoxylate and dicarboxylate metabolism	1.38445e-13	26	5.37	TRINITY_DN28590_c0_g1_m.12553	262	K	Leghemoglobin reductase OS=Vigna unguiculata OX=3917 GN=FLBR PE=1 SV=1	FLBR	1	0.0147517	79.809	ALEK(1)QGMK	2	-3.6461	1
mdm00630 Glyoxylate and dicarboxylate metabolism	1.38445e-13	26	5.37	TRINITY_DN28590_c0_g1_m.12553	327	K	Leghemoglobin reductase OS=Vigna unguiculata OX=3917 GN=FLBR PE=1 SV=1	FLBR	1	0.000397715	139.02	IGVETDK(1)VGR	2	-1.1747	3
mdm00630 Glyoxylate and dicarboxylate metabolism	1.38445e-13	26	5.37	TRINITY_DN28590_c0_g1_m.12553	99	K	Leghemoglobin reductase OS=Vigna unguiculata OX=3917 GN=FLBR PE=1 SV=1	FLBR	1	8.95294e-53	209.08	ALLHSSHMYHEAK(1)HSFASHGVK	3	0.16662	5
mdm00630 Glyoxylate and dicarboxylate metabolism	1.38445e-13	26	5.37	TRINITY_DN28590_c0_g1_m.12553	173	K	Leghemoglobin reductase OS=Vigna unguiculata OX=3917 GN=FLBR PE=1 SV=1	FLBR	1	2.06392e-09	143.22	GK(1)NIIIATGSDVK	2	0.31869	1
mdm00630 Glyoxylate and dicarboxylate metabolism	1.38445e-13	26	5.37	TRINITY_DN28590_c0_g1_m.12553	498	K	Leghemoglobin reductase OS=Vigna unguiculata OX=3917 GN=FLBR PE=1 SV=1	FLBR	1	1.97633e-24	178.95	EAAMATYDK(1)PIHI	2	-1.5148	4
mdm00630 Glyoxylate and dicarboxylate metabolism	1.38445e-13	26	5.37	TRINITY_DN28590_c0_g1_m.12553	125	K	Leghemoglobin reductase OS=Vigna unguiculata OX=3917 GN=FLBR PE=1 SV=1	FLBR	1	0.0190902	81.163	DK(1)AVSNLTR	2	-2.5876	2
mdm00630 Glyoxylate and dicarboxylate metabolism	1.38445e-13	26	5.37	TRINITY_DN28590_c0_g1_m.12553	404	K	Leghemoglobin reductase OS=Vigna unguiculata OX=3917 GN=FLBR PE=1 SV=1	FLBR	1	1.2079e-89	244.71	TEEQVK(1)ALGVPYNVGK	2	0.4855	1
mdm00630 Glyoxylate and dicarboxylate metabolism	1.38445e-13	26	5.37	TRINITY_DN35667_c0_g1_m.29519	147	K	"Glycine dehydrogenase (decarboxylating), mitochondrial OS=Solanum tuberosum OX=4113 GN=GDCSP PE=2 SV=1"	GDCSP	1	0.000955587	98.009	LESMK(1)FSK	2	-3.5396	3
mdm00630 Glyoxylate and dicarboxylate metabolism	1.38445e-13	26	5.37	TRINITY_DN35667_c0_g1_m.29519	920	K	"Glycine dehydrogenase (decarboxylating), mitochondrial OS=Solanum tuberosum OX=4113 GN=GDCSP PE=2 SV=1"	GDCSP	1	1.61727e-21	179.98	GFK(1)NTAGIEPEDVAK	2	-0.64327	1
mdm00630 Glyoxylate and dicarboxylate metabolism	1.38445e-13	26	5.37	TRINITY_DN35667_c0_g1_m.29519	488	K	"Glycine dehydrogenase (decarboxylating), mitochondrial OS=Solanum tuberosum OX=4113 GN=GDCSP PE=2 SV=1"	GDCSP	1	1.47764e-27	153.18	VK(1)TADAHAIADAAYK	2	-1.6377	3
mdm00630 Glyoxylate and dicarboxylate metabolism	1.38445e-13	26	5.37	TRINITY_DN35667_c0_g1_m.29519	469	K	"Glycine dehydrogenase (decarboxylating), mitochondrial OS=Solanum tuberosum OX=4113 GN=GDCSP PE=2 SV=1"	GDCSP	1	1.14491e-15	99.855	VHGLAGVFALGLK(1)K	2	-2.3263	1
mdm00630 Glyoxylate and dicarboxylate metabolism	1.38445e-13	26	5.37	TRINITY_DN35667_c0_g1_m.29519	586	K	"Glycine dehydrogenase (decarboxylating), mitochondrial OS=Solanum tuberosum OX=4113 GN=GDCSP PE=2 SV=1"	GDCSP	1	5.04029e-06	155.82	YIHK(1)LQSK	2	-0.90388	1
mdm00630 Glyoxylate and dicarboxylate metabolism	1.38445e-13	26	5.37	TRINITY_DN35667_c0_g1_m.29519	296	K	"Glycine dehydrogenase (decarboxylating), mitochondrial OS=Solanum tuberosum OX=4113 GN=GDCSP PE=2 SV=1"	GDCSP	1	1.72605e-15	176.45	VVTADLK(1)DIDYK	2	-1.0778	2
mdm00630 Glyoxylate and dicarboxylate metabolism	1.38445e-13	26	5.37	TRINITY_DN35667_c0_g1_m.29519	932	K	"Glycine dehydrogenase (decarboxylating), mitochondrial OS=Solanum tuberosum OX=4113 GN=GDCSP PE=2 SV=1"	GDCSP	1	5.45462e-12	148.76	NTAGIEPEDVAK(1)R	2	-2.168	1
mdm00630 Glyoxylate and dicarboxylate metabolism	1.38445e-13	26	5.37	TRINITY_DN35667_c0_g1_m.29519	891	K	"Glycine dehydrogenase (decarboxylating), mitochondrial OS=Solanum tuberosum OX=4113 GN=GDCSP PE=2 SV=1"	GDCSP	1	3.31706e-15	188.98	IAILNANYMAK(1)R	2	-3.6672	3
mdm00630 Glyoxylate and dicarboxylate metabolism	1.38445e-13	26	5.37	TRINITY_DN35667_c0_g1_m.29519	532	K	"Glycine dehydrogenase (decarboxylating), mitochondrial OS=Solanum tuberosum OX=4113 GN=GDCSP PE=2 SV=1"	GDCSP	1	0.0029169	93.467	LFK(1)VFASGK	2	-2.3118	1
mdm00630 Glyoxylate and dicarboxylate metabolism	1.38445e-13	26	5.37	TRINITY_DN35667_c0_g1_m.29519	1029	K	"Glycine dehydrogenase (decarboxylating), mitochondrial OS=Solanum tuberosum OX=4113 GN=GDCSP PE=2 SV=1"	GDCSP	1	0.0111864	41.796	AAK(1)FWPTTGR	2	-3.1091	1
mdm00630 Glyoxylate and dicarboxylate metabolism	1.38445e-13	26	5.37	TRINITY_DN35667_c0_g1_m.29519	404	K	"Glycine dehydrogenase (decarboxylating), mitochondrial OS=Solanum tuberosum OX=4113 GN=GDCSP PE=2 SV=1"	GDCSP	1	0.00102818	80.623	IIGVSVDSSGK(1)PALR	2	-1.9365	1
mdm00630 Glyoxylate and dicarboxylate metabolism	1.38445e-13	26	5.37	TRINITY_DN29032_c1_g3_m.13375	238	K	(S)-2-hydroxy-acid oxidase GLO1 OS=Arabidopsis thaliana OX=3702 GN=GLO1 PE=1 SV=1	GLO1	1	0.0182693	75.915	K(1)VLQMLR	2	-4.3393	2
mdm00630 Glyoxylate and dicarboxylate metabolism	1.38445e-13	26	5.37	TRINITY_DN29032_c1_g3_m.13375	103	K	(S)-2-hydroxy-acid oxidase GLO1 OS=Arabidopsis thaliana OX=3702 GN=GLO1 PE=1 SV=1	GLO1	1	2.96161e-05	128.97	NFEGLDLGK(1)MDK	2	-1.3451	3
mdm00630 Glyoxylate and dicarboxylate metabolism	1.38445e-13	26	5.37	TRINITY_DN29032_c1_g3_m.13375	63	K	(S)-2-hydroxy-acid oxidase GLO1 OS=Arabidopsis thaliana OX=3702 GN=GLO1 PE=1 SV=1	GLO1	1	8.76215e-08	100.07	AGFK(1)AIALTVDTPR	2	-1.4714	5
mdm00630 Glyoxylate and dicarboxylate metabolism	1.38445e-13	26	5.37	TRINITY_DN30813_c0_g1_m.16913	69	K	"Citrate synthase, glyoxysomal OS=Cucurbita maxima OX=3661 PE=1 SV=1"		1	0.000771012	71.896	K(1)YQVQVSDEGTVK	2	-1.0973	1
mdm00630 Glyoxylate and dicarboxylate metabolism	1.38445e-13	26	5.37	TRINITY_DN24451_c0_g1_m.6150	112	K	Malate dehydrogenase OS=Nicotiana tabacum OX=4097 GN=MD1 PE=1 SV=1	MD1	1	3.81101e-08	119.43	NVSIYK(1)SQASALEK	2	-1.2594	1
mdm00630 Glyoxylate and dicarboxylate metabolism	1.38445e-13	26	5.37	TRINITY_DN24451_c0_g1_m.6150	120	K	Malate dehydrogenase OS=Nicotiana tabacum OX=4097 GN=MD1 PE=1 SV=1	MD1	1	1.6988e-121	305.74	SQASALEK(1)HAAANAK	2	-0.67246	2
mdm00630 Glyoxylate and dicarboxylate metabolism	1.38445e-13	26	5.37	TRINITY_DN24451_c0_g1_m.6150	106	K	Malate dehydrogenase OS=Nicotiana tabacum OX=4097 GN=MD1 PE=1 SV=1	MD1	1	0.00806375	99.589	DVMSK(1)NVSIYK	2	-0.99276	3
mdm00630 Glyoxylate and dicarboxylate metabolism	1.38445e-13	26	5.37	TRINITY_DN24451_c0_g1_m.6150	313	K	Malate dehydrogenase OS=Nicotiana tabacum OX=4097 GN=MD1 PE=1 SV=1	MD1	1	1.7263e-15	157.74	K(1)LDLTAEELSEEK	2	-1.6477	2
mdm00630 Glyoxylate and dicarboxylate metabolism	1.38445e-13	26	5.37	TRINITY_DN33066_c0_g1_m.22079	99	K	"Glutamine synthetase leaf isozyme, chloroplastic OS=Phaseolus vulgaris OX=3885 PE=2 SV=1"		1	6.85473e-74	224.52	SK(1)TISKPVEHPSELPK	3	0.20136	3
mdm00630 Glyoxylate and dicarboxylate metabolism	1.38445e-13	26	5.37	TRINITY_DN33066_c0_g1_m.22079	103	K	"Glutamine synthetase leaf isozyme, chloroplastic OS=Phaseolus vulgaris OX=3885 PE=2 SV=1"		1	4.56937e-21	178.52	TISK(1)PVEHPSELPK	2	-0.84113	2
mdm00630 Glyoxylate and dicarboxylate metabolism	1.38445e-13	26	5.37	TRINITY_DN33066_c0_g1_m.22079	339	K	"Glutamine synthetase leaf isozyme, chloroplastic OS=Phaseolus vulgaris OX=3885 PE=2 SV=1"		1	1.567e-27	211.52	HK(1)EHISAYGEGNER	3	-2.6046	4
mdm00630 Glyoxylate and dicarboxylate metabolism	1.38445e-13	26	5.37	TRINITY_DN33066_c0_g1_m.22079	178	K	"Glutamine synthetase leaf isozyme, chloroplastic OS=Phaseolus vulgaris OX=3885 PE=2 SV=1"		1	0.000608322	113.7	AAEIFSNK(1)K	2	-4.2075	2
mdm00630 Glyoxylate and dicarboxylate metabolism	1.38445e-13	26	5.37	TRINITY_DN33066_c0_g1_m.22079	329	K	"Glutamine synthetase leaf isozyme, chloroplastic OS=Phaseolus vulgaris OX=3885 PE=2 SV=1"		1	5.97702e-05	118.06	K(1)AILNLSLR	2	-3.2687	2
mdm00630 Glyoxylate and dicarboxylate metabolism	1.38445e-13	26	5.37	TRINITY_DN23269_c0_g1_m.4925	151	K	"Ribulose bisphosphate carboxylase small chain, chloroplastic OS=Pyrus pyrifolia OX=3767 GN=RBCS PE=2 SV=1"	RBCS	1	3.46684e-15	184.04	K(1)AYPDSHIR	2	-1.7127	3
mdm00630 Glyoxylate and dicarboxylate metabolism	1.38445e-13	26	5.37	TRINITY_DN23269_c0_g1_m.4925	178	K	"Ribulose bisphosphate carboxylase small chain, chloroplastic OS=Pyrus pyrifolia OX=3767 GN=RBCS PE=2 SV=1"	RBCS	1	7.55921e-58	208.63	QVQCISFIAYK(1)PPAK	2	0.77674	3
mdm00630 Glyoxylate and dicarboxylate metabolism	1.38445e-13	26	5.37	TRINITY_DN34654_c0_g1_m.26457	136	K	"Phosphoglycolate phosphatase 1B, chloroplastic OS=Arabidopsis thaliana OX=3702 GN=PGLP1B PE=1 SV=1"	PGLP1B	1	1.80126e-16	162.8	LVFVTNNSTK(1)SR	2	-6.9698	4
mdm00630 Glyoxylate and dicarboxylate metabolism	1.38445e-13	26	5.37	TRINITY_DN34654_c0_g1_m.26457	178	K	"Phosphoglycolate phosphatase 1B, chloroplastic OS=Arabidopsis thaliana OX=3702 GN=PGLP1B PE=1 SV=1"	PGLP1B	1	0.00555201	47.334	K(1)VYVIGEDGILK	2	-1.9439	1
mdm00630 Glyoxylate and dicarboxylate metabolism	1.38445e-13	26	5.37	TRINITY_DN33715_c0_g1_m.23831	445	K	"Malate dehydrogenase, chloroplastic OS=Arabidopsis thaliana OX=3702 GN=At3g47520 PE=1 SV=1"	At3g47520	1	0.0143136	61.48	ALEALK(1)PELK	2	-2.8121	1
mdm00630 Glyoxylate and dicarboxylate metabolism	1.38445e-13	26	5.37	TRINITY_DN33715_c0_g1_m.23831	449	K	"Malate dehydrogenase, chloroplastic OS=Arabidopsis thaliana OX=3702 GN=At3g47520 PE=1 SV=1"	At3g47520	1	5.74319e-07	76.196	PELK(1)ASIEK	2	-4.1808	2
mdm00630 Glyoxylate and dicarboxylate metabolism	1.38445e-13	26	5.37	TRINITY_DN26955_c0_g2_m.9661	190	K	Ribulose bisphosphate carboxylase large chain OS=Morus indica OX=248361 GN=rbcL PE=3 SV=1	rbcL	1	0.000742193	102.46	LGLSAK(1)NYGR	2	-2.6608	1
mdm00630 Glyoxylate and dicarboxylate metabolism	1.38445e-13	26	5.37	TRINITY_DN26955_c0_g2_m.9661	28	K	Ribulose bisphosphate carboxylase large chain OS=Morus indica OX=248361 GN=rbcL PE=3 SV=1	rbcL	1	6.18518e-27	159.44	DYK(1)LTYYTPEYEVK	2	-0.67305	1
mdm00630 Glyoxylate and dicarboxylate metabolism	1.38445e-13	26	5.37	TRINITY_DN26955_c0_g2_m.9661	182	K	Ribulose bisphosphate carboxylase large chain OS=Morus indica OX=248361 GN=rbcL PE=3 SV=1	rbcL	1	5.60696e-15	154.28	YGRPLLGCTIK(1)PK	3	-3.4345	8
mdm00630 Glyoxylate and dicarboxylate metabolism	1.38445e-13	26	5.37	TRINITY_DN26955_c0_g2_m.9661	436	K	Ribulose bisphosphate carboxylase large chain OS=Morus indica OX=248361 GN=rbcL PE=3 SV=1	rbcL	1	0.000942367	118.06	VALEACVK(1)AR	2	-2.5621	1
mdm00630 Glyoxylate and dicarboxylate metabolism	1.38445e-13	26	5.37	TRINITY_DN26955_c0_g2_m.9661	259	K	Ribulose bisphosphate carboxylase large chain OS=Morus indica OX=248361 GN=rbcL PE=3 SV=1	rbcL	1	1.41152e-50	220.34	GHYLNATAGTCEEMMK(1)R	3	-0.017982	20
mdm00630 Glyoxylate and dicarboxylate metabolism	1.38445e-13	26	5.37	TRINITY_DN26955_c0_g2_m.9661	323	K	Ribulose bisphosphate carboxylase large chain OS=Morus indica OX=248361 GN=rbcL PE=3 SV=1	rbcL	1	0.0070772	88.201	VLAK(1)ALR	2	-5.5867	1
mdm00630 Glyoxylate and dicarboxylate metabolism	1.38445e-13	26	5.37	TRINITY_DN26955_c0_g2_m.9661	341	K	Ribulose bisphosphate carboxylase large chain OS=Morus indica OX=248361 GN=rbcL PE=3 SV=1	rbcL	1	2.28888e-75	247.34	MSGGDHIHSGTVVGK(1)LEGER	3	-1.4544	6
mdm00630 Glyoxylate and dicarboxylate metabolism	1.38445e-13	26	5.37	TRINITY_DN26955_c0_g2_m.9661	153	K	Ribulose bisphosphate carboxylase large chain OS=Morus indica OX=248361 GN=rbcL PE=3 SV=1	rbcL	1	6.60155e-16	113.48	IPTAYTK(1)TFQGPPHGIQVER	3	-2.7081	1
mdm00630 Glyoxylate and dicarboxylate metabolism	1.38445e-13	26	5.37	TRINITY_DN26955_c0_g2_m.9661	184	K	Ribulose bisphosphate carboxylase large chain OS=Morus indica OX=248361 GN=rbcL PE=3 SV=1	rbcL	1	0.00287268	88.921	PK(1)LGLSAK	2	-4.9811	1
mdm00630 Glyoxylate and dicarboxylate metabolism	1.38445e-13	26	5.37	TRINITY_DN26955_c0_g2_m.9661	363	K	Ribulose bisphosphate carboxylase large chain OS=Morus indica OX=248361 GN=rbcL PE=3 SV=1	rbcL	1	0.0176535	60.589	DDFIEK(1)DR	2	-2.0451	1
mdm00630 Glyoxylate and dicarboxylate metabolism	1.38445e-13	26	5.37	TRINITY_DN26955_c0_g2_m.9661	312	K	Ribulose bisphosphate carboxylase large chain OS=Morus indica OX=248361 GN=rbcL PE=3 SV=1	rbcL	1	2.0024e-22	200.66	QK(1)NHGIHFR	2	-1.4659	1
mdm00630 Glyoxylate and dicarboxylate metabolism	1.38445e-13	26	5.37	TRINITY_DN26955_c0_g2_m.9661	171	K	Ribulose bisphosphate carboxylase large chain OS=Morus indica OX=248361 GN=rbcL PE=3 SV=1	rbcL	1	4.46308e-05	130	DKLNK(1)YGR	2	-3.1422	1
mdm00630 Glyoxylate and dicarboxylate metabolism	1.38445e-13	26	5.37	TRINITY_DN27228_c1_g1_m.10087	190	K	"Malate dehydrogenase 1, mitochondrial OS=Arabidopsis thaliana OX=3702 GN=At1g53240 PE=1 SV=1"	At1g53240	1	0.0051252	84.368	AK(1)TFYAGK	2	-4.0067	1
mdm00630 Glyoxylate and dicarboxylate metabolism	1.38445e-13	26	5.37	TRINITY_DN27228_c1_g1_m.10087	90	K	"Malate dehydrogenase 1, mitochondrial OS=Arabidopsis thaliana OX=3702 GN=At1g53240 PE=1 SV=1"	At1g53240	1	3.87566e-84	273.75	SEVK(1)GYVGEENLR	2	-0.67396	2
mdm00630 Glyoxylate and dicarboxylate metabolism	1.38445e-13	26	5.37	TRINITY_DN27228_c1_g1_m.10087	330	K	"Malate dehydrogenase 1, mitochondrial OS=Arabidopsis thaliana OX=3702 GN=At1g53240 PE=1 SV=1"	At1g53240	0.999995	6.44425e-41	219.89	EGLEK(1)LKPELK	2	-1.9485	3
mdm00630 Glyoxylate and dicarboxylate metabolism	1.38445e-13	26	5.37	TRINITY_DN27228_c1_g1_m.10087	336	K	"Malate dehydrogenase 1, mitochondrial OS=Arabidopsis thaliana OX=3702 GN=At1g53240 PE=1 SV=1"	At1g53240	1	0.0179497	88.24	PELK(1)ASIEK	2	-4.1808	2
mdm00630 Glyoxylate and dicarboxylate metabolism	1.38445e-13	26	5.37	TRINITY_DN30536_c0_g1_m.16319	252	K	"Aminomethyltransferase, mitochondrial OS=Flaveria pringlei OX=4226 GN=GDCST PE=2 SV=1"	GDCST	1	0.0144511	79.809	AILEK(1)SEGK	2	-2.8005	2
mdm00630 Glyoxylate and dicarboxylate metabolism	1.38445e-13	26	5.37	TRINITY_DN30536_c0_g1_m.16319	204	K	"Aminomethyltransferase, mitochondrial OS=Flaveria pringlei OX=4226 GN=GDCST PE=2 SV=1"	GDCST	1	0.00222641	75.474	EDLSK(1)IYFGDFR	2	-0.89591	1
mdm00630 Glyoxylate and dicarboxylate metabolism	1.38445e-13	26	5.37	TRINITY_DN30536_c0_g1_m.16319	387	K	"Aminomethyltransferase, mitochondrial OS=Flaveria pringlei OX=4226 GN=GDCST PE=2 SV=1"	GDCST	1	0.00091268	123.42	GK(1)AYDGVVTK	2	-4.4012	4
mdm00630 Glyoxylate and dicarboxylate metabolism	1.38445e-13	26	5.37	TRINITY_DN30536_c0_g1_m.16319	370	K	"Aminomethyltransferase, mitochondrial OS=Flaveria pringlei OX=4226 GN=GDCST PE=2 SV=1"	GDCST	1	1.88526e-09	138.71	NIAMGYVK(1)SGSHK	2	-1.5088	10
mdm00630 Glyoxylate and dicarboxylate metabolism	1.38445e-13	26	5.37	TRINITY_DN30536_c0_g1_m.16319	94	K	"Aminomethyltransferase, mitochondrial OS=Flaveria pringlei OX=4226 GN=GDCST PE=2 SV=1"	GDCST	1	1.06262e-09	135.28	GK(1)DCVPFLEK	2	-3.5312	2
mdm00630 Glyoxylate and dicarboxylate metabolism	1.38445e-13	26	5.37	TRINITY_DN30536_c0_g1_m.16319	168	K	"Aminomethyltransferase, mitochondrial OS=Flaveria pringlei OX=4226 GN=GDCST PE=2 SV=1"	GDCST	1	6.9591e-164	285.31	AK(1)GGDVSWHIHDER	2	-0.9232	6
mdm00630 Glyoxylate and dicarboxylate metabolism	1.38445e-13	26	5.37	TRINITY_DN30536_c0_g1_m.16319	361	K	"Aminomethyltransferase, mitochondrial OS=Flaveria pringlei OX=4226 GN=GDCST PE=2 SV=1"	GDCST	1	7.95196e-96	254.38	GQNLGEITSGGFSPCLK(1)K	2	0.927	1
mdm00630 Glyoxylate and dicarboxylate metabolism	1.38445e-13	26	5.37	TRINITY_DN30536_c0_g1_m.16319	153	K	"Aminomethyltransferase, mitochondrial OS=Flaveria pringlei OX=4226 GN=GDCST PE=2 SV=1"	GDCST	1	2.44861e-07	130.71	DK(1)DLAHIEEHMK	3	-4.2643	5
mdm00630 Glyoxylate and dicarboxylate metabolism	1.38445e-13	26	5.37	TRINITY_DN30536_c0_g1_m.16319	163	K	"Aminomethyltransferase, mitochondrial OS=Flaveria pringlei OX=4226 GN=GDCST PE=2 SV=1"	GDCST	1	4.67484e-22	179.21	DLAHIEEHMK(1)AFK	2	-0.83228	13
mdm00630 Glyoxylate and dicarboxylate metabolism	1.38445e-13	26	5.37	TRINITY_DN30536_c0_g1_m.16319	362	K	"Aminomethyltransferase, mitochondrial OS=Flaveria pringlei OX=4226 GN=GDCST PE=2 SV=1"	GDCST	1	0.00474765	90.308	K(1)NIAMGYVK	2	-3.3353	4
mdm00630 Glyoxylate and dicarboxylate metabolism	1.38445e-13	26	5.37	TRINITY_DN30536_c0_g1_m.16319	136	K	"Aminomethyltransferase, mitochondrial OS=Flaveria pringlei OX=4226 GN=GDCST PE=2 SV=1"	GDCST	1	0.0133477	81.335	GGAIDDSVITK(1)VK	2	-2.2741	1
mdm00630 Glyoxylate and dicarboxylate metabolism	1.38445e-13	26	5.37	TRINITY_DN30536_c0_g1_m.16319	395	K	"Aminomethyltransferase, mitochondrial OS=Flaveria pringlei OX=4226 GN=GDCST PE=2 SV=1"	GDCST	1	6.99682e-28	174.72	AYDGVVTK(1)MPFVPTK	2	-1.4423	10
mdm00630 Glyoxylate and dicarboxylate metabolism	1.38445e-13	26	5.37	TRINITY_DN30536_c0_g1_m.16319	375	K	"Aminomethyltransferase, mitochondrial OS=Flaveria pringlei OX=4226 GN=GDCST PE=2 SV=1"	GDCST	0.999938	0.00340149	76.563	NIAMGYVKSGSHK(1)SGTK	3	-1.5896	1
mdm00630 Glyoxylate and dicarboxylate metabolism	1.38445e-13	26	5.37	TRINITY_DN30536_c0_g1_m.16319	37	K	"Aminomethyltransferase, mitochondrial OS=Flaveria pringlei OX=4226 GN=GDCST PE=2 SV=1"	GDCST	1	1.16032e-28	176.97	K(1)TILYDFHVANGGK	2	-2.2994	3
mdm00630 Glyoxylate and dicarboxylate metabolism	1.38445e-13	26	5.37	TRINITY_DN27268_c1_g2_m.10149	278	K	Glutamine synthetase nodule isozyme OS=Vigna aconitifolia OX=3918 PE=2 SV=1		1	0.00145605	65.408	HK(1)DHIAAYGEGNER	3	-3.5791	1
mdm00630 Glyoxylate and dicarboxylate metabolism	1.38445e-13	26	5.37	TRINITY_DN32775_c4_g1_m.21337	174	K	"Glycine cleavage system H protein, mitochondrial OS=Flaveria anomala OX=35877 GN=GDCSH PE=2 SV=1"	GDCSH	1	2.99246e-06	86.952	PSNPSELESLLGPK(1)EYTK	2	-1.6614	3
mdm00630 Glyoxylate and dicarboxylate metabolism	1.38445e-13	26	5.37	TRINITY_DN32775_c4_g1_m.21337	178	K	"Glycine cleavage system H protein, mitochondrial OS=Flaveria anomala OX=35877 GN=GDCSH PE=2 SV=1"	GDCSH	1	2.31844e-07	133.76	EYTK(1)FCEEEDAAH	2	-2.215	1
mdm00630 Glyoxylate and dicarboxylate metabolism	1.38445e-13	26	5.37	TRINITY_DN32775_c4_g1_m.21337	160	K	"Glycine cleavage system H protein, mitochondrial OS=Flaveria anomala OX=35877 GN=GDCSH PE=2 SV=1"	GDCSH	1	2.18257e-26	135.21	VK(1)PSNPSELESLLGPK	2	-1.9822	2
mdm00630 Glyoxylate and dicarboxylate metabolism	1.38445e-13	26	5.37	TRINITY_DN33564_c0_g2_m.23406	370	K	"D-glycerate 3-kinase, chloroplastic OS=Arabidopsis thaliana OX=3702 GN=GLYK PE=1 SV=2"	GLYK	1	0.0193518	53.517	IK(1)DPTCVYQWR	2	-3.2323	1
mdm00630 Glyoxylate and dicarboxylate metabolism	1.38445e-13	26	5.37	TRINITY_DN33564_c0_g2_m.23406	400	K	"D-glycerate 3-kinase, chloroplastic OS=Arabidopsis thaliana OX=3702 GN=GLYK PE=1 SV=2"	GLYK	1	1.78461e-06	102.26	EAGKPGMSDEEVK(1)DFVSR	3	-2.4055	1
mdm00630 Glyoxylate and dicarboxylate metabolism	1.38445e-13	26	5.37	TRINITY_DN29663_c0_g1_m.14555	90	K	Glutamate--glyoxylate aminotransferase 2 OS=Arabidopsis thaliana OX=3702 GN=GGAT2 PE=1 SV=1	GGAT2	1	5.58639e-06	62.711	AK(1)HYLSLTSGGLGAYSDSR	3	-0.77728	1
mdm00630 Glyoxylate and dicarboxylate metabolism	1.38445e-13	26	5.37	TRINITY_DN29663_c0_g1_m.14555	39	K	Glutamate--glyoxylate aminotransferase 2 OS=Arabidopsis thaliana OX=3702 GN=GGAT2 PE=1 SV=1	GGAT2	1	1.15729e-18	153.25	K(1)IIFTNVGNPHALGQK	2	-0.64246	2
mdm00630 Glyoxylate and dicarboxylate metabolism	1.38445e-13	26	5.37	TRINITY_DN29663_c0_g1_m.14555	114	K	Glutamate--glyoxylate aminotransferase 2 OS=Arabidopsis thaliana OX=3702 GN=GGAT2 PE=1 SV=1	GGAT2	1	3.12825e-16	179.36	K(1)EVAEFIGR	2	-1.6609	1
mdm00630 Glyoxylate and dicarboxylate metabolism	1.38445e-13	26	5.37	TRINITY_DN29663_c0_g1_m.14555	406	K	Glutamate--glyoxylate aminotransferase 2 OS=Arabidopsis thaliana OX=3702 GN=GGAT2 PE=1 SV=1	GGAT2	1	0.000914811	85.716	AIEAAK(1)SAGK	2	-3.8003	1
mdm00630 Glyoxylate and dicarboxylate metabolism	1.38445e-13	26	5.37	TRINITY_DN29663_c0_g1_m.14555	17	K	Glutamate--glyoxylate aminotransferase 2 OS=Arabidopsis thaliana OX=3702 GN=GGAT2 PE=1 SV=1	GGAT2	1	0.0200149	64.547	K(1)AQYAVR	2	-3.4521	1
mdm00630 Glyoxylate and dicarboxylate metabolism	1.38445e-13	26	5.37	TRINITY_DN29663_c0_g1_m.14555	268	K	Glutamate--glyoxylate aminotransferase 2 OS=Arabidopsis thaliana OX=3702 GN=GGAT2 PE=1 SV=1	GGAT2	1	0.00612454	62.705	K(1)VLLDMGPPISR	2	-2.8271	1
mdm00630 Glyoxylate and dicarboxylate metabolism	1.38445e-13	26	5.37	TRINITY_DN29663_c0_g1_m.14555	4	K	Glutamate--glyoxylate aminotransferase 2 OS=Arabidopsis thaliana OX=3702 GN=GGAT2 PE=1 SV=1	GGAT2	1	3.76964e-05	77.696	PLK(1)ALDYDSINENVK	2	-0.78054	1
mdm00630 Glyoxylate and dicarboxylate metabolism	1.38445e-13	26	5.37	TRINITY_DN29663_c0_g1_m.14555	16	K	Glutamate--glyoxylate aminotransferase 2 OS=Arabidopsis thaliana OX=3702 GN=GGAT2 PE=1 SV=1	GGAT2	1	1.86302e-23	186.27	ALDYDSINENVK(1)K	2	-1.8897	1
mdm00630 Glyoxylate and dicarboxylate metabolism	1.38445e-13	26	5.37	TRINITY_DN29663_c0_g1_m.14555	410	K	Glutamate--glyoxylate aminotransferase 2 OS=Arabidopsis thaliana OX=3702 GN=GGAT2 PE=1 SV=1	GGAT2	1	0.000611622	101.64	SAGK(1)VPDVFYCLK	2	-1.4402	1
mdm00670 One carbon pool by folate	0.00593321	6	3.41	TRINITY_DN32842_c0_g1_m.21506	105	K	"Formyltetrahydrofolate deformylase 1, mitochondrial OS=Arabidopsis thaliana OX=3702 GN=PURU1 PE=1 SV=1"	PURU1	1	1.60919e-05	115.05	GGNILGADVFVPEK(1)K	2	0.73158	1
mdm00670 One carbon pool by folate	0.00593321	6	3.41	TRINITY_DN32842_c0_g1_m.21506	325	K	"Formyltetrahydrofolate deformylase 1, mitochondrial OS=Arabidopsis thaliana OX=3702 GN=PURU1 PE=1 SV=1"	PURU1	1	0.00807178	77.358	SENLEK(1)QCLSK	2	-2.7361	1
mdm00670 One carbon pool by folate	0.00593321	6	3.41	TRINITY_DN30536_c0_g1_m.16319	252	K	"Aminomethyltransferase, mitochondrial OS=Flaveria pringlei OX=4226 GN=GDCST PE=2 SV=1"	GDCST	1	0.0144511	79.809	AILEK(1)SEGK	2	-2.8005	2
mdm00670 One carbon pool by folate	0.00593321	6	3.41	TRINITY_DN30536_c0_g1_m.16319	204	K	"Aminomethyltransferase, mitochondrial OS=Flaveria pringlei OX=4226 GN=GDCST PE=2 SV=1"	GDCST	1	0.00222641	75.474	EDLSK(1)IYFGDFR	2	-0.89591	1
mdm00670 One carbon pool by folate	0.00593321	6	3.41	TRINITY_DN30536_c0_g1_m.16319	387	K	"Aminomethyltransferase, mitochondrial OS=Flaveria pringlei OX=4226 GN=GDCST PE=2 SV=1"	GDCST	1	0.00091268	123.42	GK(1)AYDGVVTK	2	-4.4012	4
mdm00670 One carbon pool by folate	0.00593321	6	3.41	TRINITY_DN30536_c0_g1_m.16319	370	K	"Aminomethyltransferase, mitochondrial OS=Flaveria pringlei OX=4226 GN=GDCST PE=2 SV=1"	GDCST	1	1.88526e-09	138.71	NIAMGYVK(1)SGSHK	2	-1.5088	10
mdm00670 One carbon pool by folate	0.00593321	6	3.41	TRINITY_DN30536_c0_g1_m.16319	94	K	"Aminomethyltransferase, mitochondrial OS=Flaveria pringlei OX=4226 GN=GDCST PE=2 SV=1"	GDCST	1	1.06262e-09	135.28	GK(1)DCVPFLEK	2	-3.5312	2
mdm00670 One carbon pool by folate	0.00593321	6	3.41	TRINITY_DN30536_c0_g1_m.16319	168	K	"Aminomethyltransferase, mitochondrial OS=Flaveria pringlei OX=4226 GN=GDCST PE=2 SV=1"	GDCST	1	6.9591e-164	285.31	AK(1)GGDVSWHIHDER	2	-0.9232	6
mdm00670 One carbon pool by folate	0.00593321	6	3.41	TRINITY_DN30536_c0_g1_m.16319	361	K	"Aminomethyltransferase, mitochondrial OS=Flaveria pringlei OX=4226 GN=GDCST PE=2 SV=1"	GDCST	1	7.95196e-96	254.38	GQNLGEITSGGFSPCLK(1)K	2	0.927	1
mdm00670 One carbon pool by folate	0.00593321	6	3.41	TRINITY_DN30536_c0_g1_m.16319	153	K	"Aminomethyltransferase, mitochondrial OS=Flaveria pringlei OX=4226 GN=GDCST PE=2 SV=1"	GDCST	1	2.44861e-07	130.71	DK(1)DLAHIEEHMK	3	-4.2643	5
mdm00670 One carbon pool by folate	0.00593321	6	3.41	TRINITY_DN30536_c0_g1_m.16319	163	K	"Aminomethyltransferase, mitochondrial OS=Flaveria pringlei OX=4226 GN=GDCST PE=2 SV=1"	GDCST	1	4.67484e-22	179.21	DLAHIEEHMK(1)AFK	2	-0.83228	13
mdm00670 One carbon pool by folate	0.00593321	6	3.41	TRINITY_DN30536_c0_g1_m.16319	362	K	"Aminomethyltransferase, mitochondrial OS=Flaveria pringlei OX=4226 GN=GDCST PE=2 SV=1"	GDCST	1	0.00474765	90.308	K(1)NIAMGYVK	2	-3.3353	4
mdm00670 One carbon pool by folate	0.00593321	6	3.41	TRINITY_DN30536_c0_g1_m.16319	136	K	"Aminomethyltransferase, mitochondrial OS=Flaveria pringlei OX=4226 GN=GDCST PE=2 SV=1"	GDCST	1	0.0133477	81.335	GGAIDDSVITK(1)VK	2	-2.2741	1
mdm00670 One carbon pool by folate	0.00593321	6	3.41	TRINITY_DN30536_c0_g1_m.16319	395	K	"Aminomethyltransferase, mitochondrial OS=Flaveria pringlei OX=4226 GN=GDCST PE=2 SV=1"	GDCST	1	6.99682e-28	174.72	AYDGVVTK(1)MPFVPTK	2	-1.4423	10
mdm00670 One carbon pool by folate	0.00593321	6	3.41	TRINITY_DN30536_c0_g1_m.16319	375	K	"Aminomethyltransferase, mitochondrial OS=Flaveria pringlei OX=4226 GN=GDCST PE=2 SV=1"	GDCST	0.999938	0.00340149	76.563	NIAMGYVKSGSHK(1)SGTK	3	-1.5896	1
mdm00670 One carbon pool by folate	0.00593321	6	3.41	TRINITY_DN30536_c0_g1_m.16319	37	K	"Aminomethyltransferase, mitochondrial OS=Flaveria pringlei OX=4226 GN=GDCST PE=2 SV=1"	GDCST	1	1.16032e-28	176.97	K(1)TILYDFHVANGGK	2	-2.2994	3
mdm00670 One carbon pool by folate	0.00593321	6	3.41	TRINITY_DN27562_c0_g1_m.10696	144	K	"5-formyltetrahydrofolate cyclo-ligase, mitochondrial OS=Arabidopsis thaliana OX=3702 GN=5FCL PE=1 SV=1"	5FCL	1	2.6837e-16	157.74	LLSQILENPAQGK(1)K	2	-0.56433	1
mdm00670 One carbon pool by folate	0.00593321	6	3.41	TRINITY_DN32857_c0_g1_m.21556	173	K	Formate--tetrahydrofolate ligase OS=Spinacia oleracea OX=3562 PE=1 SV=3		1	0.000257972	78.043	IFHESTQSDK(1)ALLNR	3	-2.9694	1
mdm00670 One carbon pool by folate	0.00593321	6	3.41	TRINITY_DN31449_c0_g2_m.18291	228	K	Methionyl-tRNA formyltransferase OS=Staphylococcus carnosus (strain TM300) OX=396513 GN=fmt PE=3 SV=1	fmt	1	0.0208453	40.533	ELPSILDGSAK(1)AK	2	-1.7668	1
mdm00670 One carbon pool by folate	0.00593321	6	3.41	TRINITY_DN31449_c0_g2_m.18291	289	K	Methionyl-tRNA formyltransferase OS=Staphylococcus carnosus (strain TM300) OX=396513 GN=fmt PE=3 SV=1	fmt	1	0.000608821	74.849	GDGSHK(1)VLDLR	2	-1.3938	1
mdm00670 One carbon pool by folate	0.00593321	6	3.41	TRINITY_DN31449_c0_g2_m.18291	283	K	Methionyl-tRNA formyltransferase OS=Staphylococcus carnosus (strain TM300) OX=396513 GN=fmt PE=3 SV=1	fmt	1	3.81847e-05	81.099	VVVVEK(1)GDGSHK	2	-2.9866	1
mdm00670 One carbon pool by folate	0.00593321	6	3.41	TRINITY_DN33046_c0_g1_m.22023	99	K	Bifunctional purine biosynthesis protein PurH OS=Bacillus thuringiensis subsp. konkukian (strain 97-27) OX=281309 GN=purH PE=3 SV=1	purH	1	0.0148997	43.272	QALISLSDK(1)K	2	-2.2557	1
mdm00130 Ubiquinone and other terpenoid-quinone biosynthesis	0.550095	4	1.03	TRINITY_DN26905_c0_g1_m.9574	164	K	"Ubiquinone biosynthesis O-methyltransferase, mitochondrial OS=Arabidopsis thaliana OX=3702 GN=COQ3 PE=1 SV=2"	COQ3	1	0.00613976	45.939	MGATVTGVDALK(1)K	2	-3.8644	2
mdm00130 Ubiquinone and other terpenoid-quinone biosynthesis	0.550095	4	1.03	TRINITY_DN31184_c0_g1_m.17734	240	K	"Ubiquinone biosynthesis monooxygenase COQ6, mitochondrial OS=Danio rerio OX=7955 GN=coq6 PE=2 SV=1"	coq6	1	8.11571e-15	146.27	LVVGADGGK(1)SR	2	-2.4201	1
mdm00130 Ubiquinone and other terpenoid-quinone biosynthesis	0.550095	4	1.03	TRINITY_DN31184_c0_g1_m.17734	194	K	"Ubiquinone biosynthesis monooxygenase COQ6, mitochondrial OS=Danio rerio OX=7955 GN=coq6 PE=2 SV=1"	coq6	1	3.24625e-10	136.84	TVYPSK(1)LMTLHR	2	-1.6412	3
mdm00130 Ubiquinone and other terpenoid-quinone biosynthesis	0.550095	4	1.03	TRINITY_DN31184_c0_g1_m.17734	309	K	"Ubiquinone biosynthesis monooxygenase COQ6, mitochondrial OS=Danio rerio OX=7955 GN=coq6 PE=2 SV=1"	coq6	1	0.00250606	85.716	K(1)VMNEDDFLK	2	-1.3878	2
mdm00130 Ubiquinone and other terpenoid-quinone biosynthesis	0.550095	4	1.03	TRINITY_DN31184_c0_g1_m.17734	188	K	"Ubiquinone biosynthesis monooxygenase COQ6, mitochondrial OS=Danio rerio OX=7955 GN=coq6 PE=2 SV=1"	coq6	1	0.00473853	57.888	DFQK(1)TVYPSK	2	-4.8507	1
mdm00130 Ubiquinone and other terpenoid-quinone biosynthesis	0.550095	4	1.03	TRINITY_DN29602_c0_g2_m.14442	86	K	"1,4-dihydroxy-2-naphthoyl-CoA thioesterase 1 OS=Arabidopsis thaliana OX=3702 GN=DHNAT1 PE=1 SV=1"	DHNAT1	1	1.8126e-08	91.032	INPSNSDEK(1)SLVSSSR	2	-0.21531	1
mdm00130 Ubiquinone and other terpenoid-quinone biosynthesis	0.550095	4	1.03	TRINITY_DN29602_c0_g2_m.14442	47	K	"1,4-dihydroxy-2-naphthoyl-CoA thioesterase 1 OS=Arabidopsis thaliana OX=3702 GN=DHNAT1 PE=1 SV=1"	DHNAT1	1	0.0024829	74.849	VAGVHLSINHMK(1)R	3	-3.8756	2
mdm00130 Ubiquinone and other terpenoid-quinone biosynthesis	0.550095	4	1.03	TRINITY_DN32935_c2_g1_m.21764	309	K	4-coumarate--CoA ligase 1 OS=Nicotiana tabacum OX=4097 GN=4CL1 PE=2 SV=1	4CL1	1	0.000410071	101.82	FLK(1)SGGAPLGK	2	-3.0579	3
mdm00941 Flavonoid biosynthesis	0.972973	1	0.29	TRINITY_DN32685_c0_g1_m.21114	170	K	Probable chalcone--flavonone isomerase 3 OS=Arabidopsis thaliana OX=3702 GN=CHI3 PE=1 SV=1	CHI3	1	5.59136e-12	115.35	HK(1)VENANVVETIQK	2	0.48649	1
mdm00941 Flavonoid biosynthesis	0.972973	1	0.29	TRINITY_DN32685_c0_g1_m.21114	93	K	Probable chalcone--flavonone isomerase 3 OS=Arabidopsis thaliana OX=3702 GN=CHI3 PE=1 SV=1	CHI3	1	0.0260147	47.349	IVVIK(1)ELK	2	-3.2302	1
mdm00400 Phenylalanine, tyrosine and tryptophan biosynthesis	0.928247	2	0.48	TRINITY_DN31374_c0_g1_m.18140	67	K	"Aspartate aminotransferase, mitochondrial OS=Arabidopsis thaliana OX=3702 GN=ASP1 PE=1 SV=1"	ASP1	1	1.90205e-05	105.94	DDNGK(1)PVVLECVR	2	-1.2391	2
mdm00400 Phenylalanine, tyrosine and tryptophan biosynthesis	0.928247	2	0.48	TRINITY_DN31261_c0_g1_m.17902	564	K	"Anthranilate synthase alpha subunit 2, chloroplastic OS=Arabidopsis thaliana OX=3702 GN=ASA2 PE=2 SV=1"	ASA2	1	0.000557753	95.311	ECENK(1)AAALAR	2	-1.4846	1
mdm03440 Homologous recombination	0.994468	1	0.2	TRINITY_DN22190_c0_g1_m.4019	53	K	DNA-binding family protein [Populus trichocarpa]		1	0.00260088	67.881	VLTSNTVLQK(1)GR	2	-2.9125	1
mdm03440 Homologous recombination	0.994468	1	0.2	TRINITY_DN22190_c0_g1_m.4019	107	K	DNA-binding family protein [Populus trichocarpa]		1	3.09597e-05	118.06	IDMFK(1)GSMR	2	-4.1324	1
mdm00511 Other glycan degradation	0.931527	1	0.39	TRINITY_DN28778_c1_g1_m.12907	622	K	Alpha-mannosidase OS=Canavalia ensiformis OX=3823 PE=1 SV=1		1	0.0152634	47.334	MSFSSTSGQLK(1)R	2	0.58399	1
mdm00592 alpha-Linolenic acid metabolism	2.01749e-05	13	3.69	TRINITY_DN34055_c1_g1_m.24751	592	K	Glyoxysomal fatty acid beta-oxidation multifunctional protein MFP-a OS=Cucumis sativus OX=3659 PE=1 SV=1		1	0.032364	43.734	GFYAYGDK(1)R	2	-1.0854	1
mdm00592 alpha-Linolenic acid metabolism	2.01749e-05	13	3.69	TRINITY_DN34055_c1_g1_m.24751	376	K	Glyoxysomal fatty acid beta-oxidation multifunctional protein MFP-a OS=Cucumis sativus OX=3659 PE=1 SV=1		1	0.0100934	67.881	FDK(1)TISLLK	2	-3.3307	1
mdm00592 alpha-Linolenic acid metabolism	2.01749e-05	13	3.69	TRINITY_DN34055_c1_g1_m.24751	61	K	Glyoxysomal fatty acid beta-oxidation multifunctional protein MFP-a OS=Cucumis sativus OX=3659 PE=1 SV=1		1	0.00316062	74.486	AIVITGAK(1)GK	2	-2.777	1
mdm00592 alpha-Linolenic acid metabolism	2.01749e-05	13	3.69	TRINITY_DN34055_c1_g1_m.24751	347	K	Glyoxysomal fatty acid beta-oxidation multifunctional protein MFP-a OS=Cucumis sativus OX=3659 PE=1 SV=1		1	1.33051e-17	175.64	EVNDK(1)FLQAGIGR	2	-3.0503	1
mdm00592 alpha-Linolenic acid metabolism	2.01749e-05	13	3.69	TRINITY_DN34055_c1_g1_m.24751	299	K	Glyoxysomal fatty acid beta-oxidation multifunctional protein MFP-a OS=Cucumis sativus OX=3659 PE=1 SV=1		1	0.00443843	63.908	GTTK(1)VPGVTNLGLVPR	2	-0.74375	1
mdm00592 alpha-Linolenic acid metabolism	2.01749e-05	13	3.69	TRINITY_DN27596_c0_g1_m.10744	203	K	"Linoleate 13S-lipoxygenase 2-1, chloroplastic OS=Solanum tuberosum OX=4113 GN=LOX2.1 PE=1 SV=1"	LOX2.1	1	0.0135969	44.598	LK(1)ELEGTIDDR	2	-2.2111	1
mdm00592 alpha-Linolenic acid metabolism	2.01749e-05	13	3.69	TRINITY_DN31923_c1_g1_m.19398	656	K	Peroxisomal acyl-coenzyme A oxidase 1 OS=Arabidopsis thaliana OX=3702 GN=ACX1 PE=1 SV=1	ACX1	1	0.00423069	96.51	PLLK(1)QQLR	2	-2.5987	1
mdm00592 alpha-Linolenic acid metabolism	2.01749e-05	13	3.69	TRINITY_DN31923_c1_g1_m.19398	440	K	Peroxisomal acyl-coenzyme A oxidase 1 OS=Arabidopsis thaliana OX=3702 GN=ACX1 PE=1 SV=1	ACX1	1	2.32049e-07	119.94	FLMK(1)TVSQLASGK	2	-1.5981	4
mdm00592 alpha-Linolenic acid metabolism	2.01749e-05	13	3.69	TRINITY_DN31923_c1_g1_m.19398	450	K	Peroxisomal acyl-coenzyme A oxidase 1 OS=Arabidopsis thaliana OX=3702 GN=ACX1 PE=1 SV=1	ACX1	1	0.0262499	58.889	K(1)PVGTTSYLGR	2	-1.5298	1
mdm00592 alpha-Linolenic acid metabolism	2.01749e-05	13	3.69	TRINITY_DN34669_c0_g2_m.26503	69	K	"Acyl-coenzyme A oxidase 3, peroxisomal OS=Arabidopsis thaliana OX=3702 GN=ACX3 PE=1 SV=1"	ACX3	1	0.00144878	78.932	YLSSIK(1)DPDQR	2	1.9813	1
mdm00592 alpha-Linolenic acid metabolism	2.01749e-05	13	3.69	TRINITY_DN34669_c0_g2_m.26503	300	K	"Acyl-coenzyme A oxidase 3, peroxisomal OS=Arabidopsis thaliana OX=3702 GN=ACX3 PE=1 SV=1"	ACX3	1	5.4453e-17	117.21	FAVEVSNYQK(1)QGQSK	2	-1.2518	1
mdm00592 alpha-Linolenic acid metabolism	2.01749e-05	13	3.69	TRINITY_DN31011_c0_g2_m.17342	179	K	"Acyl-coenzyme A oxidase 4, peroxisomal OS=Arabidopsis thaliana OX=3702 GN=ACX4 PE=1 SV=1"	ACX4	1	0.0124377	45.939	VK(1)GGWILDGQK	2	-2.6036	1
mdm00592 alpha-Linolenic acid metabolism	2.01749e-05	13	3.69	TRINITY_DN31011_c0_g2_m.17342	414	K	"Acyl-coenzyme A oxidase 4, peroxisomal OS=Arabidopsis thaliana OX=3702 GN=ACX4 PE=1 SV=1"	ACX4	1	9.6068e-19	108.5	EVTGIASFK(1)PSASSQR	2	-0.26115	1
mdm00592 alpha-Linolenic acid metabolism	2.01749e-05	13	3.69	TRINITY_DN31011_c0_g2_m.17342	218	K	"Acyl-coenzyme A oxidase 4, peroxisomal OS=Arabidopsis thaliana OX=3702 GN=ACX4 PE=1 SV=1"	ACX4	1	0.00999081	73.655	NTTANQINGFIVK(1)K	2	-4.1456	1
mdm00592 alpha-Linolenic acid metabolism	2.01749e-05	13	3.69	TRINITY_DN29341_c1_g10_m.13947	126	K	"Allene oxide cyclase, chloroplastic OS=Oryza sativa subsp. japonica OX=39947 GN=AOC PE=1 SV=1"	AOC	1	0.0136663	62.88	VYTGDLQK(1)R	2	-2.8084	1
mdm00592 alpha-Linolenic acid metabolism	2.01749e-05	13	3.69	TRINITY_DN31043_c5_g2_m.17421	171	K	12-oxophytodienoate reductase 3 OS=Solanum lycopersicum OX=4081 GN=OPR3 PE=1 SV=1	OPR3	1	0.00812908	79.809	FK(1)LNAPLNK	2	-3.7205	1
mdm00592 alpha-Linolenic acid metabolism	2.01749e-05	13	3.69	TRINITY_DN31711_c0_g1_m.18901	326	K	Alcohol dehydrogenase 1 OS=Trifolium repens OX=3899 GN=ADH1 PE=2 SV=1	ADH1	0.999797	0.0309938	43.306	TLK(1)GTFYGNYKPR	2	-0.8717	1
mdm00592 alpha-Linolenic acid metabolism	2.01749e-05	13	3.69	TRINITY_DN34168_c4_g3_m.25049	337	K	Putative 12-oxophytodienoate reductase 11 OS=Oryza sativa subsp. japonica OX=39947 GN=OPR11 PE=2 SV=1	OPR11	1	0.000299917	92.732	LFLANPDLPK(1)R	2	-2.5248	1
mdm00592 alpha-Linolenic acid metabolism	2.01749e-05	13	3.69	TRINITY_DN34963_c1_g2_m.27342	333	K	"3-ketoacyl-CoA thiolase 2, peroxisomal OS=Arabidopsis thaliana OX=3702 GN=PED1 PE=1 SV=2"	PED1	1	0.00502255	68.548	FK(1)DEIIPVSTK	2	-2.8562	1
mdm00592 alpha-Linolenic acid metabolism	2.01749e-05	13	3.69	TRINITY_DN34963_c1_g2_m.27342	185	K	"3-ketoacyl-CoA thiolase 2, peroxisomal OS=Arabidopsis thaliana OX=3702 GN=PED1 PE=1 SV=2"	PED1	1	0.00508553	78.816	GVIEK(1)TNLDPK	2	-1.7268	1
mdm00592 alpha-Linolenic acid metabolism	2.01749e-05	13	3.69	TRINITY_DN31914_c1_g1_m.19369	158	K	"Fatty acid hydroperoxide lyase, chloroplastic OS=Solanum lycopersicum OX=4081 GN=HPL PE=1 SV=1"	HPL	1	0.00278752	74.486	SFAMDLLK(1)R	2	-2.6538	3
mdm00592 alpha-Linolenic acid metabolism	2.01749e-05	13	3.69	TRINITY_DN31914_c1_g1_m.19369	74	K	"Fatty acid hydroperoxide lyase, chloroplastic OS=Solanum lycopersicum OX=4081 GN=HPL PE=1 SV=1"	HPL	1	0.00515849	104.76	YK(1)STVFR	2	-4.1551	1
mdm00592 alpha-Linolenic acid metabolism	2.01749e-05	13	3.69	TRINITY_DN31914_c1_g1_m.19369	116	K	"Fatty acid hydroperoxide lyase, chloroplastic OS=Solanum lycopersicum OX=4081 GN=HPL PE=1 SV=1"	HPL	1	0.00584217	74.524	K(1)NVLVGDFMPSVK	2	-0.80452	1
mdm00592 alpha-Linolenic acid metabolism	2.01749e-05	13	3.69	TRINITY_DN31914_c1_g1_m.19369	394	K	"Fatty acid hydroperoxide lyase, chloroplastic OS=Solanum lycopersicum OX=4081 GN=HPL PE=1 SV=1"	HPL	1	0.000381451	73.655	LSSHDSAFEVK(1)K	2	-1.3268	1
mdm00592 alpha-Linolenic acid metabolism	2.01749e-05	13	3.69	TRINITY_DN30949_c4_g1_m.17184	233	K	"3-ketoacyl-CoA thiolase 2, peroxisomal OS=Arabidopsis thaliana OX=3702 GN=PED1 PE=1 SV=2"	PED1	1	5.56805e-10	176.45	FK(1)DEIIPVATK	2	-1.7634	1
mdm00592 alpha-Linolenic acid metabolism	2.01749e-05	13	3.69	TRINITY_DN30949_c4_g1_m.17184	372	K	"3-ketoacyl-CoA thiolase 2, peroxisomal OS=Arabidopsis thaliana OX=3702 GN=PED1 PE=1 SV=2"	PED1	1	0.000564155	98.009	NK(1)LGLDPEK	2	-2.7852	1
mdm00592 alpha-Linolenic acid metabolism	2.01749e-05	13	3.69	TRINITY_DN27596_c0_g1_m.10743	267	K	"Linoleate 13S-lipoxygenase 2-1, chloroplastic OS=Solanum tuberosum OX=4113 GN=LOX2.1 PE=1 SV=1"	LOX2.1	1	0.0324181	53.517	RPVLGGK(1)QHPYPR	3	-3.5467	1
mdm00061 Fatty acid biosynthesis	0.209375	4	1.68	TRINITY_DN32110_c0_g1_m.19807	495	K	Malonate--CoA ligase OS=Arabidopsis thaliana OX=3702 GN=AAE13 PE=1 SV=2	AAE13	1	2.65733e-15	148.9	TSADIMK(1)VGGYK	2	-2.3401	3
mdm00061 Fatty acid biosynthesis	0.209375	4	1.68	TRINITY_DN32110_c0_g1_m.19807	590	K	Malonate--CoA ligase OS=Arabidopsis thaliana OX=3702 GN=AAE13 PE=1 SV=2	AAE13	1	0.013431	93.561	NAMGK(1)VNK	2	-3.0982	4
mdm00061 Fatty acid biosynthesis	0.209375	4	1.68	TRINITY_DN17064_c0_g1_m.1614	243	K	"3-oxoacyl-[acyl-carrier-protein] reductase, chloroplastic OS=Cuphea lanceolata OX=3930 GN=CLKR27 PE=2 SV=1"	CLKR27	1	0.000220417	108.3	K(1)ILETIPLGR	2	-2.1505	1
mdm00061 Fatty acid biosynthesis	0.209375	4	1.68	TRINITY_DN31841_c0_g1_m.19210	66	K	"Long chain acyl-CoA synthetase 7, peroxisomal OS=Arabidopsis thaliana OX=3702 GN=LACS7 PE=1 SV=2"	LACS7	1	0.0147101	65.404	SPLK(1)LVSR	2	-4.7952	1
mdm00061 Fatty acid biosynthesis	0.209375	4	1.68	TRINITY_DN26987_c0_g1_m.9716	93	K	"Enoyl-[acyl-carrier-protein] reductase [NADH], chloroplastic OS=Arabidopsis thaliana OX=3702 GN=MOD1 PE=1 SV=1"	MOD1	1	0.00308945	64.906	QVSGLPIDLK(1)GK	2	-2.3155	1
mdm03430 Mismatch repair	0.970337	1	0.3	TRINITY_DN22190_c0_g1_m.4019	53	K	DNA-binding family protein [Populus trichocarpa]		1	0.00260088	67.881	VLTSNTVLQK(1)GR	2	-2.9125	1
mdm03430 Mismatch repair	0.970337	1	0.3	TRINITY_DN22190_c0_g1_m.4019	107	K	DNA-binding family protein [Populus trichocarpa]		1	3.09597e-05	118.06	IDMFK(1)GSMR	2	-4.1324	1
mdm00513 Various types of N-glycan biosynthesis	0.943132	1	0.37	TRINITY_DN35739_c0_g2_m.29735	5	K	UDP-glycosyltransferase TURAN OS=Arabidopsis thaliana OX=3702 GN=TUN PE=2 SV=1	TUN	1	0.0098115	51.454	CRLDK(1)ALSEPYGFR	2	20.753	1
mdm03015 mRNA surveillance pathway	0.999425	2	0.21	TRINITY_DN28616_c1_g1_m.12605	214	K	"30S ribosomal protein 2, chloroplastic OS=Arabidopsis thaliana OX=3702 GN=PSRP2 PE=2 SV=1"	PSRP2	1	0.00516078	52.837	NFFSEK(1)GNVLSAK	2	-1.0045	1
mdm03015 mRNA surveillance pathway	0.999425	2	0.21	TRINITY_DN26383_c0_g1_m.8751	65	K	RNA-binding protein Y14 OS=Arabidopsis thaliana OX=3702 GN=Y14 PE=1 SV=1	Y14	1	1.32193e-05	77.431	LK(1)SAITGGGASSSLVSQK	2	-0.44714	1
mdm00561 Glycerolipid metabolism	0.451488	6	1.12	TRINITY_DN27455_c0_g1_m.10507	339	K	Diacylglycerol kinase 7 OS=Arabidopsis thaliana OX=3702 GN=DGK7 PE=1 SV=1	DGK7	1	0.00384619	42.446	NEK(1)PYLAQGPITNK	2	-2.0674	1
mdm00561 Glycerolipid metabolism	0.451488	6	1.12	TRINITY_DN30796_c0_g2_m.16869	229	K	Alpha-galactosidase 3 OS=Arabidopsis thaliana OX=3702 GN=AGAL3 PE=1 SV=1	AGAL3	0.795678	0.000291439	79.795	YDNCFNLGIEPK(0.796)K(0.204)R	2	-0.16059	1
mdm00561 Glycerolipid metabolism	0.451488	6	1.12	TRINITY_DN32453_c0_g2_m.20584	273	K	"Glycerol-3-phosphate acyltransferase, chloroplastic OS=Cucumis sativus OX=3659 PE=2 SV=1"		1	0.0241549	69.716	NLLCVYSK(1)K	2	-3.0562	1
mdm00561 Glycerolipid metabolism	0.451488	6	1.12	TRINITY_DN34086_c0_g1_m.24848	90	K	"UDP-sulfoquinovose synthase, chloroplastic OS=Spinacia oleracea OX=3562 GN=SQD1 PE=1 SV=1"	SQD1	1	5.7808e-06	72.031	SPSSGFDQSSTEPSK(1)SQR	2	-0.84965	1
mdm00561 Glycerolipid metabolism	0.451488	6	1.12	TRINITY_DN33564_c0_g2_m.23406	370	K	"D-glycerate 3-kinase, chloroplastic OS=Arabidopsis thaliana OX=3702 GN=GLYK PE=1 SV=2"	GLYK	1	0.0193518	53.517	IK(1)DPTCVYQWR	2	-3.2323	1
mdm00561 Glycerolipid metabolism	0.451488	6	1.12	TRINITY_DN33564_c0_g2_m.23406	400	K	"D-glycerate 3-kinase, chloroplastic OS=Arabidopsis thaliana OX=3702 GN=GLYK PE=1 SV=2"	GLYK	1	1.78461e-06	102.26	EAGKPGMSDEEVK(1)DFVSR	3	-2.4055	1
mdm00561 Glycerolipid metabolism	0.451488	6	1.12	TRINITY_DN34488_c0_g1_m.25954	252	K	"Aldehyde dehydrogenase family 3 member I1, chloroplastic OS=Arabidopsis thaliana OX=3702 GN=ALDH3I1 PE=1 SV=2"	ALDH3I1	1	0.0228119	41.824	WDK(1)ILYTGSAR	2	-3.6692	1
mdm00561 Glycerolipid metabolism	0.451488	6	1.12	TRINITY_DN34488_c0_g1_m.25954	366	K	"Aldehyde dehydrogenase family 3 member I1, chloroplastic OS=Arabidopsis thaliana OX=3702 GN=ALDH3I1 PE=1 SV=2"	ALDH3I1	1	0.00307414	67.507	LVK(1)LLDQDK	2	-2.6429	1
mdm00561 Glycerolipid metabolism	0.451488	6	1.12	TRINITY_DN34488_c0_g1_m.25954	502	K	"Aldehyde dehydrogenase family 3 member I1, chloroplastic OS=Arabidopsis thaliana OX=3702 GN=ALDH3I1 PE=1 SV=2"	ALDH3I1	1	0.015963	65.404	FSFDGFSHK(1)K	2	-1.3971	1
mdm00310 Lysine degradation	0.30916	4	1.42	TRINITY_DN28415_c0_g1_m.12228	13	K	"Probable acetyl-CoA acetyltransferase, cytosolic 2 OS=Arabidopsis thaliana OX=3702 GN=At5g47720 PE=2 SV=1"	At5g47720	1	0.00566637	72.846	APASNPSSSSIK(1)PR	2	-2.0345	1
mdm00310 Lysine degradation	0.30916	4	1.42	TRINITY_DN28744_c0_g1_m.12840	145	K	"Probable enoyl-CoA hydratase 1, peroxisomal OS=Arabidopsis thaliana OX=3702 GN=ECHIA PE=1 SV=1"	ECHIA	1	0.00891456	69.716	GAK(1)FIDTHAR	2	-2.1145	1
mdm00310 Lysine degradation	0.30916	4	1.42	TRINITY_DN28590_c0_g1_m.12553	147	K	Leghemoglobin reductase OS=Vigna unguiculata OX=3917 GN=FLBR PE=1 SV=1	FLBR	1	0.00694883	69.905	VNYVK(1)GYGK	2	-2.3981	1
mdm00310 Lysine degradation	0.30916	4	1.42	TRINITY_DN28590_c0_g1_m.12553	398	K	Leghemoglobin reductase OS=Vigna unguiculata OX=3917 GN=FLBR PE=1 SV=1	FLBR	1	8.44784e-53	182.09	VPGVVYTHPEVASVGK(1)TEEQVK	3	0.40769	1
mdm00310 Lysine degradation	0.30916	4	1.42	TRINITY_DN28590_c0_g1_m.12553	272	K	Leghemoglobin reductase OS=Vigna unguiculata OX=3917 GN=FLBR PE=1 SV=1	FLBR	1	1.11146e-27	172.92	TK(1)VVGVDTSGSGVK	2	2.1731	4
mdm00310 Lysine degradation	0.30916	4	1.42	TRINITY_DN28590_c0_g1_m.12553	63	K	Leghemoglobin reductase OS=Vigna unguiculata OX=3917 GN=FLBR PE=1 SV=1	FLBR	1	4.64641e-32	196.44	AAQLGLK(1)TTCIEK	2	-1.7041	3
mdm00310 Lysine degradation	0.30916	4	1.42	TRINITY_DN28590_c0_g1_m.12553	206	K	Leghemoglobin reductase OS=Vigna unguiculata OX=3917 GN=FLBR PE=1 SV=1	FLBR	1	3.17545e-12	115.05	IVSSTGALALK(1)EIPK	2	-1.2066	2
mdm00310 Lysine degradation	0.30916	4	1.42	TRINITY_DN28590_c0_g1_m.12553	142	K	Leghemoglobin reductase OS=Vigna unguiculata OX=3917 GN=FLBR PE=1 SV=1	FLBR	1	1.19433e-08	148.98	NK(1)VNYVK	2	-2.734	3
mdm00310 Lysine degradation	0.30916	4	1.42	TRINITY_DN28590_c0_g1_m.12553	424	K	Leghemoglobin reductase OS=Vigna unguiculata OX=3917 GN=FLBR PE=1 SV=1	FLBR	1	1.00398e-15	192.95	AK(1)AIDDAEGLVK	2	-2.7436	4
mdm00310 Lysine degradation	0.30916	4	1.42	TRINITY_DN28590_c0_g1_m.12553	262	K	Leghemoglobin reductase OS=Vigna unguiculata OX=3917 GN=FLBR PE=1 SV=1	FLBR	1	0.0147517	79.809	ALEK(1)QGMK	2	-3.6461	1
mdm00310 Lysine degradation	0.30916	4	1.42	TRINITY_DN28590_c0_g1_m.12553	327	K	Leghemoglobin reductase OS=Vigna unguiculata OX=3917 GN=FLBR PE=1 SV=1	FLBR	1	0.000397715	139.02	IGVETDK(1)VGR	2	-1.1747	3
mdm00310 Lysine degradation	0.30916	4	1.42	TRINITY_DN28590_c0_g1_m.12553	99	K	Leghemoglobin reductase OS=Vigna unguiculata OX=3917 GN=FLBR PE=1 SV=1	FLBR	1	8.95294e-53	209.08	ALLHSSHMYHEAK(1)HSFASHGVK	3	0.16662	5
mdm00310 Lysine degradation	0.30916	4	1.42	TRINITY_DN28590_c0_g1_m.12553	173	K	Leghemoglobin reductase OS=Vigna unguiculata OX=3917 GN=FLBR PE=1 SV=1	FLBR	1	2.06392e-09	143.22	GK(1)NIIIATGSDVK	2	0.31869	1
mdm00310 Lysine degradation	0.30916	4	1.42	TRINITY_DN28590_c0_g1_m.12553	498	K	Leghemoglobin reductase OS=Vigna unguiculata OX=3917 GN=FLBR PE=1 SV=1	FLBR	1	1.97633e-24	178.95	EAAMATYDK(1)PIHI	2	-1.5148	4
mdm00310 Lysine degradation	0.30916	4	1.42	TRINITY_DN28590_c0_g1_m.12553	125	K	Leghemoglobin reductase OS=Vigna unguiculata OX=3917 GN=FLBR PE=1 SV=1	FLBR	1	0.0190902	81.163	DK(1)AVSNLTR	2	-2.5876	2
mdm00310 Lysine degradation	0.30916	4	1.42	TRINITY_DN28590_c0_g1_m.12553	404	K	Leghemoglobin reductase OS=Vigna unguiculata OX=3917 GN=FLBR PE=1 SV=1	FLBR	1	1.2079e-89	244.71	TEEQVK(1)ALGVPYNVGK	2	0.4855	1
mdm00310 Lysine degradation	0.30916	4	1.42	TRINITY_DN34488_c0_g1_m.25954	252	K	"Aldehyde dehydrogenase family 3 member I1, chloroplastic OS=Arabidopsis thaliana OX=3702 GN=ALDH3I1 PE=1 SV=2"	ALDH3I1	1	0.0228119	41.824	WDK(1)ILYTGSAR	2	-3.6692	1
mdm00310 Lysine degradation	0.30916	4	1.42	TRINITY_DN34488_c0_g1_m.25954	366	K	"Aldehyde dehydrogenase family 3 member I1, chloroplastic OS=Arabidopsis thaliana OX=3702 GN=ALDH3I1 PE=1 SV=2"	ALDH3I1	1	0.00307414	67.507	LVK(1)LLDQDK	2	-2.6429	1
mdm00310 Lysine degradation	0.30916	4	1.42	TRINITY_DN34488_c0_g1_m.25954	502	K	"Aldehyde dehydrogenase family 3 member I1, chloroplastic OS=Arabidopsis thaliana OX=3702 GN=ALDH3I1 PE=1 SV=2"	ALDH3I1	1	0.015963	65.404	FSFDGFSHK(1)K	2	-1.3971	1
mdm00240 Pyrimidine metabolism	0.770989	3	0.76	TRINITY_DN26305_c0_g1_m.8646	137	K	"Nucleoside diphosphate kinase 2, chloroplastic OS=Nicotiana tabacum OX=4097 GN=NDPK2 PE=1 SV=1"	NDPK2	1	5.09485e-10	129.69	DLAEEHYK(1)DLK	2	-0.8822	2
mdm00240 Pyrimidine metabolism	0.770989	3	0.76	TRINITY_DN26305_c0_g1_m.8646	123	K	"Nucleoside diphosphate kinase 2, chloroplastic OS=Nicotiana tabacum OX=4097 GN=NDPK2 PE=1 SV=1"	NDPK2	1	0.000118693	102.55	LTGLK(1)LFQCPR	2	-0.75901	1
mdm00240 Pyrimidine metabolism	0.770989	3	0.76	TRINITY_DN26305_c0_g1_m.8646	173	K	"Nucleoside diphosphate kinase 2, chloroplastic OS=Nicotiana tabacum OX=4097 GN=NDPK2 PE=1 SV=1"	NDPK2	1	3.61246e-19	86.135	K(1)LIGATNPLQSEPGTIR	2	-1.0733	1
mdm00240 Pyrimidine metabolism	0.770989	3	0.76	TRINITY_DN26305_c0_g1_m.8646	118	K	"Nucleoside diphosphate kinase 2, chloroplastic OS=Nicotiana tabacum OX=4097 GN=NDPK2 PE=1 SV=1"	NDPK2	1	0.00668311	56.014	GFK(1)LTGLK	2	-3.5892	1
mdm00240 Pyrimidine metabolism	0.770989	3	0.76	TRINITY_DN32792_c1_g1_m.21377	172	K	"Nucleoside diphosphate kinase IV, chloroplastic/mitochondrial OS=Arabidopsis thaliana OX=3702 GN=NDK4 PE=1 SV=2"	NDK4	1	0.00282513	112.8	K(1)LIGATDPQK	2	-3.2201	1
mdm00240 Pyrimidine metabolism	0.770989	3	0.76	TRINITY_DN32792_c1_g1_m.21377	181	K	"Nucleoside diphosphate kinase IV, chloroplastic/mitochondrial OS=Arabidopsis thaliana OX=3702 GN=NDK4 PE=1 SV=2"	NDK4	1	7.01208e-91	285.28	LIGATDPQK(1)SEPGTIR	2	-2.3501	4
mdm00240 Pyrimidine metabolism	0.770989	3	0.76	TRINITY_DN32792_c1_g1_m.21377	95	K	"Nucleoside diphosphate kinase IV, chloroplastic/mitochondrial OS=Arabidopsis thaliana OX=3702 GN=NDK4 PE=1 SV=2"	NDK4	1	0.00211838	74.849	TFIAIK(1)PDGVQR	2	-2.1961	1
mdm00240 Pyrimidine metabolism	0.770989	3	0.76	TRINITY_DN32792_c1_g1_m.21377	133	K	"Nucleoside diphosphate kinase IV, chloroplastic/mitochondrial OS=Arabidopsis thaliana OX=3702 GN=NDK4 PE=1 SV=2"	NDK4	1	2.61043e-53	240.82	EFAQK(1)HYHDLK	2	-1.3619	1
mdm00240 Pyrimidine metabolism	0.770989	3	0.76	TRINITY_DN25379_c0_g1_m.7308	87	K	Nucleoside diphosphate kinase 1 OS=Pisum sativum OX=3888 GN=NDPK1 PE=2 SV=1	NDPK1	1	3.07851e-26	184.65	K(1)IIGATNPAESAPGTIR	2	-1.1738	2
mdm00240 Pyrimidine metabolism	0.770989	3	0.76	TRINITY_DN25379_c0_g1_m.7308	37	K	Nucleoside diphosphate kinase 1 OS=Pisum sativum OX=3888 GN=NDPK1 PE=2 SV=1	NDPK1	1	0.000651239	99.305	GLK(1)IISVDR	2	-4.1272	1
mdm00240 Pyrimidine metabolism	0.770989	3	0.76	TRINITY_DN25379_c0_g1_m.7308	29	K	Nucleoside diphosphate kinase 1 OS=Pisum sativum OX=3888 GN=NDPK1 PE=2 SV=1	NDPK1	1	0.000639506	83.623	FEQK(1)GFFLK	2	-2.3515	1
mdm00240 Pyrimidine metabolism	0.770989	3	0.76	TRINITY_DN25379_c0_g1_m.7308	48	K	Nucleoside diphosphate kinase 1 OS=Pisum sativum OX=3888 GN=NDPK1 PE=2 SV=1	NDPK1	1	1.77991e-12	169.57	AFAEK(1)HYADLSAK	2	0.29406	1
mdm00220 Arginine biosynthesis	0.00895443	7	2.84	TRINITY_DN30056_c0_g1_m.15351	246	K	"Acetylornithine aminotransferase, mitochondrial OS=Alnus glutinosa OX=3517 GN=AG118 PE=2 SV=1"	AG118	1	5.07383e-16	112.73	TMGALALTSK(1)EHYR	2	-2.209	2
mdm00220 Arginine biosynthesis	0.00895443	7	2.84	TRINITY_DN31374_c0_g1_m.18140	67	K	"Aspartate aminotransferase, mitochondrial OS=Arabidopsis thaliana OX=3702 GN=ASP1 PE=1 SV=1"	ASP1	1	1.90205e-05	105.94	DDNGK(1)PVVLECVR	2	-1.2391	2
mdm00220 Arginine biosynthesis	0.00895443	7	2.84	TRINITY_DN33066_c0_g1_m.22079	99	K	"Glutamine synthetase leaf isozyme, chloroplastic OS=Phaseolus vulgaris OX=3885 PE=2 SV=1"		1	6.85473e-74	224.52	SK(1)TISKPVEHPSELPK	3	0.20136	3
mdm00220 Arginine biosynthesis	0.00895443	7	2.84	TRINITY_DN33066_c0_g1_m.22079	103	K	"Glutamine synthetase leaf isozyme, chloroplastic OS=Phaseolus vulgaris OX=3885 PE=2 SV=1"		1	4.56937e-21	178.52	TISK(1)PVEHPSELPK	2	-0.84113	2
mdm00220 Arginine biosynthesis	0.00895443	7	2.84	TRINITY_DN33066_c0_g1_m.22079	339	K	"Glutamine synthetase leaf isozyme, chloroplastic OS=Phaseolus vulgaris OX=3885 PE=2 SV=1"		1	1.567e-27	211.52	HK(1)EHISAYGEGNER	3	-2.6046	4
mdm00220 Arginine biosynthesis	0.00895443	7	2.84	TRINITY_DN33066_c0_g1_m.22079	178	K	"Glutamine synthetase leaf isozyme, chloroplastic OS=Phaseolus vulgaris OX=3885 PE=2 SV=1"		1	0.000608322	113.7	AAEIFSNK(1)K	2	-4.2075	2
mdm00220 Arginine biosynthesis	0.00895443	7	2.84	TRINITY_DN33066_c0_g1_m.22079	329	K	"Glutamine synthetase leaf isozyme, chloroplastic OS=Phaseolus vulgaris OX=3885 PE=2 SV=1"		1	5.97702e-05	118.06	K(1)AILNLSLR	2	-3.2687	2
mdm00220 Arginine biosynthesis	0.00895443	7	2.84	TRINITY_DN31834_c0_g1_m.19191	291	K	"Ornithine carbamoyltransferase, chloroplastic OS=Pisum sativum OX=3888 GN=ARGF PE=2 SV=1"	ARGF	1	2.96629e-05	81.908	AQQAGVGK(1)IEITNDPK	2	-0.51726	1
mdm00220 Arginine biosynthesis	0.00895443	7	2.84	TRINITY_DN31834_c0_g1_m.19191	299	K	"Ornithine carbamoyltransferase, chloroplastic OS=Pisum sativum OX=3888 GN=ARGF PE=2 SV=1"	ARGF	1	0.00813772	47.334	IEITNDPK(1)EAVK	2	-2.9346	1
mdm00220 Arginine biosynthesis	0.00895443	7	2.84	TRINITY_DN31834_c0_g1_m.19191	279	K	"Ornithine carbamoyltransferase, chloroplastic OS=Pisum sativum OX=3888 GN=ARGF PE=2 SV=1"	ARGF	0.955554	0.0080294	94.66	GFEPDK(0.044)K(0.956)TVEK	2	-2.6235	1
mdm00220 Arginine biosynthesis	0.00895443	7	2.84	TRINITY_DN27268_c1_g2_m.10149	278	K	Glutamine synthetase nodule isozyme OS=Vigna aconitifolia OX=3918 PE=2 SV=1		1	0.00145605	65.408	HK(1)DHIAAYGEGNER	3	-3.5791	1
mdm00220 Arginine biosynthesis	0.00895443	7	2.84	TRINITY_DN28979_c0_g4_m.13280	274	K	"Arginase 1, mitochondrial OS=Oryza sativa subsp. japonica OX=39947 GN=ARG1 PE=2 SV=1"	ARG1	1	0.000548087	114.39	K(1)FGVEQYEMR	2	-1.8647	2
mdm00220 Arginine biosynthesis	0.00895443	7	2.84	TRINITY_DN28979_c0_g4_m.13280	296	K	"Arginase 1, mitochondrial OS=Oryza sativa subsp. japonica OX=39947 GN=ARG1 PE=2 SV=1"	ARG1	1	1.67833e-42	220.81	HTLENLK(1)LGEGVK	2	-1.2807	1
mdm00220 Arginine biosynthesis	0.00895443	7	2.84	TRINITY_DN28979_c0_g4_m.13280	90	K	"Arginase 1, mitochondrial OS=Oryza sativa subsp. japonica OX=39947 GN=ARG1 PE=2 SV=1"	ARG1	1	0.0166483	66.087	LK(1)GELVR	2	-5.5078	1
mdm00220 Arginine biosynthesis	0.00895443	7	2.84	TRINITY_DN29663_c0_g1_m.14555	90	K	Glutamate--glyoxylate aminotransferase 2 OS=Arabidopsis thaliana OX=3702 GN=GGAT2 PE=1 SV=1	GGAT2	1	5.58639e-06	62.711	AK(1)HYLSLTSGGLGAYSDSR	3	-0.77728	1
mdm00220 Arginine biosynthesis	0.00895443	7	2.84	TRINITY_DN29663_c0_g1_m.14555	39	K	Glutamate--glyoxylate aminotransferase 2 OS=Arabidopsis thaliana OX=3702 GN=GGAT2 PE=1 SV=1	GGAT2	1	1.15729e-18	153.25	K(1)IIFTNVGNPHALGQK	2	-0.64246	2
mdm00220 Arginine biosynthesis	0.00895443	7	2.84	TRINITY_DN29663_c0_g1_m.14555	114	K	Glutamate--glyoxylate aminotransferase 2 OS=Arabidopsis thaliana OX=3702 GN=GGAT2 PE=1 SV=1	GGAT2	1	3.12825e-16	179.36	K(1)EVAEFIGR	2	-1.6609	1
mdm00220 Arginine biosynthesis	0.00895443	7	2.84	TRINITY_DN29663_c0_g1_m.14555	406	K	Glutamate--glyoxylate aminotransferase 2 OS=Arabidopsis thaliana OX=3702 GN=GGAT2 PE=1 SV=1	GGAT2	1	0.000914811	85.716	AIEAAK(1)SAGK	2	-3.8003	1
mdm00220 Arginine biosynthesis	0.00895443	7	2.84	TRINITY_DN29663_c0_g1_m.14555	17	K	Glutamate--glyoxylate aminotransferase 2 OS=Arabidopsis thaliana OX=3702 GN=GGAT2 PE=1 SV=1	GGAT2	1	0.0200149	64.547	K(1)AQYAVR	2	-3.4521	1
mdm00220 Arginine biosynthesis	0.00895443	7	2.84	TRINITY_DN29663_c0_g1_m.14555	268	K	Glutamate--glyoxylate aminotransferase 2 OS=Arabidopsis thaliana OX=3702 GN=GGAT2 PE=1 SV=1	GGAT2	1	0.00612454	62.705	K(1)VLLDMGPPISR	2	-2.8271	1
mdm00220 Arginine biosynthesis	0.00895443	7	2.84	TRINITY_DN29663_c0_g1_m.14555	4	K	Glutamate--glyoxylate aminotransferase 2 OS=Arabidopsis thaliana OX=3702 GN=GGAT2 PE=1 SV=1	GGAT2	1	3.76964e-05	77.696	PLK(1)ALDYDSINENVK	2	-0.78054	1
mdm00220 Arginine biosynthesis	0.00895443	7	2.84	TRINITY_DN29663_c0_g1_m.14555	16	K	Glutamate--glyoxylate aminotransferase 2 OS=Arabidopsis thaliana OX=3702 GN=GGAT2 PE=1 SV=1	GGAT2	1	1.86302e-23	186.27	ALDYDSINENVK(1)K	2	-1.8897	1
mdm00220 Arginine biosynthesis	0.00895443	7	2.84	TRINITY_DN29663_c0_g1_m.14555	410	K	Glutamate--glyoxylate aminotransferase 2 OS=Arabidopsis thaliana OX=3702 GN=GGAT2 PE=1 SV=1	GGAT2	1	0.000611622	101.64	SAGK(1)VPDVFYCLK	2	-1.4402	1
mdm04144 Endocytosis	0.998283	4	0.34	TRINITY_DN31166_c0_g2_m.17688	615	K	"Stromal 70 kDa heat shock-related protein, chloroplastic OS=Pisum sativum OX=3888 GN=HSP70 PE=2 SV=1"	HSP70	1	0.000619794	111.61	ELGDK(1)VPGAVK	2	-1.9409	1
mdm04144 Endocytosis	0.998283	4	0.34	TRINITY_DN31166_c0_g2_m.17688	627	K	"Stromal 70 kDa heat shock-related protein, chloroplastic OS=Pisum sativum OX=3888 GN=HSP70 PE=2 SV=1"	HSP70	1	0.000564155	92.707	VEAK(1)LGELK	2	-4.4676	2
mdm04144 Endocytosis	0.998283	4	0.34	TRINITY_DN31166_c0_g2_m.17688	621	K	"Stromal 70 kDa heat shock-related protein, chloroplastic OS=Pisum sativum OX=3888 GN=HSP70 PE=2 SV=1"	HSP70	1	3.59831e-06	86.838	ELGDKVPGAVK(1)EK	2	-3.0423	1
mdm04144 Endocytosis	0.998283	4	0.34	TRINITY_DN31166_c0_g2_m.17688	198	K	"Stromal 70 kDa heat shock-related protein, chloroplastic OS=Pisum sativum OX=3888 GN=HSP70 PE=2 SV=1"	HSP70	1	0.0115624	72.038	FLNDK(1)VTK	2	-4.1972	1
mdm04144 Endocytosis	0.998283	4	0.34	TRINITY_DN31166_c0_g2_m.17688	108	K	"Stromal 70 kDa heat shock-related protein, chloroplastic OS=Pisum sativum OX=3888 GN=HSP70 PE=2 SV=1"	HSP70	1	3.33923e-15	131.54	TTPSVVAYTK(1)NGDR	2	-2.2167	3
mdm04144 Endocytosis	0.998283	4	0.34	TRINITY_DN31166_c0_g2_m.17688	511	K	"Stromal 70 kDa heat shock-related protein, chloroplastic OS=Pisum sativum OX=3888 GN=HSP70 PE=2 SV=1"	HSP70	1	0.000109423	119.07	DNK(1)SLGSFR	2	-3.386	1
mdm04144 Endocytosis	0.998283	4	0.34	TRINITY_DN31166_c0_g2_m.17688	193	K	"Stromal 70 kDa heat shock-related protein, chloroplastic OS=Pisum sativum OX=3888 GN=HSP70 PE=2 SV=1"	HSP70	1	5.91218e-09	149.58	LVDDASK(1)FLNDK	2	-1.6429	2
mdm04144 Endocytosis	0.998283	4	0.34	TRINITY_DN31166_c0_g2_m.17688	313	K	"Stromal 70 kDa heat shock-related protein, chloroplastic OS=Pisum sativum OX=3888 GN=HSP70 PE=2 SV=1"	HSP70	1	3.34992e-15	170.95	DEGIDLLK(1)DK	2	-1.3327	2
mdm04144 Endocytosis	0.998283	4	0.34	TRINITY_DN31166_c0_g2_m.17688	119	K	"Stromal 70 kDa heat shock-related protein, chloroplastic OS=Pisum sativum OX=3888 GN=HSP70 PE=2 SV=1"	HSP70	1	0.0162957	76.833	LVGQIAK(1)R	2	-3.8937	1
mdm04144 Endocytosis	0.998283	4	0.34	TRINITY_DN31166_c0_g2_m.17688	413	K	"Stromal 70 kDa heat shock-related protein, chloroplastic OS=Pisum sativum OX=3888 GN=HSP70 PE=2 SV=1"	HSP70	1	0.00819099	53.517	IPAVQELVK(1)K	2	-2.892	1
mdm04144 Endocytosis	0.998283	4	0.34	TRINITY_DN31166_c0_g2_m.17688	610	K	"Stromal 70 kDa heat shock-related protein, chloroplastic OS=Pisum sativum OX=3888 GN=HSP70 PE=2 SV=1"	HSP70	1	4.5006e-20	135.5	QLK(1)ELGDK	2	-4.5295	2
mdm04144 Endocytosis	0.998283	4	0.34	TRINITY_DN31166_c0_g2_m.17688	376	K	"Stromal 70 kDa heat shock-related protein, chloroplastic OS=Pisum sativum OX=3888 GN=HSP70 PE=2 SV=1"	HSP70	1	8.02735e-05	115.86	LK(1)TPVENSLR	2	-2.399	1
mdm04144 Endocytosis	0.998283	4	0.34	TRINITY_DN31166_c0_g2_m.17688	164	K	"Stromal 70 kDa heat shock-related protein, chloroplastic OS=Pisum sativum OX=3888 GN=HSP70 PE=2 SV=1"	HSP70	1	2.64105e-06	108.5	DENGNVK(1)LDCPAIGK	2	-0.67572	2
mdm04144 Endocytosis	0.998283	4	0.34	TRINITY_DN23068_c0_g1_m.4747	78	K	Heat shock cognate 70 kDa protein 2 OS=Solanum lycopersicum OX=4081 GN=HSC-2 PE=2 SV=1	HSC-2	1	0.0310415	56.938	NQVAMNPTNTVFDAK(1)R	2	-2.4063	1
mdm04144 Endocytosis	0.998283	4	0.34	TRINITY_DN35918_c0_g1_m.30313	1249	K	Clathrin heavy chain 1 OS=Arabidopsis thaliana OX=3702 GN=CHC1 PE=1 SV=1	CHC1	1	0.00569262	50.297	LK(1)QFQGAVDAAR	2	-5.5345	1
mdm04144 Endocytosis	0.998283	4	0.34	TRINITY_DN35918_c0_g1_m.30313	955	K	Clathrin heavy chain 1 OS=Arabidopsis thaliana OX=3702 GN=CHC1 PE=1 SV=1	CHC1	1	0.0275352	51.864	NSLFK(1)LQAR	2	-3.3622	1
mdm04144 Endocytosis	0.998283	4	0.34	TRINITY_DN23564_c0_g1_m.5239	32	K	Ras-related protein Rab7 OS=Pisum sativum OX=3888 PE=2 SV=1		1	8.00111e-05	105.04	K(1)FSNQYK	2	-3.9706	1
mdm04144 Endocytosis	0.998283	4	0.34	TRINITY_DN23564_c0_g1_m.5239	31	K	Ras-related protein Rab7 OS=Pisum sativum OX=3888 PE=2 SV=1		1	0.00984155	60.892	TSLMNQYVNK(1)K	2	-2.4823	1
mdm04626 Plant-pathogen interaction	0.999979	3	0.2	TRINITY_DN32604_c2_g3_m.20929	559	K	Heat shock cognate protein 80 OS=Solanum lycopersicum OX=4081 GN=HSC80 PE=2 SV=1	HSC80	1	0.00990863	65.156	VIK(1)DVLGDR	2	-3.68	1
mdm04626 Plant-pathogen interaction	0.999979	3	0.2	TRINITY_DN32604_c2_g3_m.20929	426	K	Heat shock cognate protein 80 OS=Solanum lycopersicum OX=4081 GN=HSC80 PE=2 SV=1	HSC80	1	0.00254079	54.436	FYESFSK(1)NLK	2	-0.78279	1
mdm04626 Plant-pathogen interaction	0.999979	3	0.2	TRINITY_DN32604_c2_g3_m.20929	452	K	Heat shock cognate protein 80 OS=Solanum lycopersicum OX=4081 GN=HSC80 PE=2 SV=1	HSC80	1	2.89254e-12	128.41	YHSTK(1)SGDELTSLK	2	-0.35126	2
mdm04626 Plant-pathogen interaction	0.999979	3	0.2	TRINITY_DN32604_c2_g3_m.20929	390	K	Heat shock cognate protein 80 OS=Solanum lycopersicum OX=4081 GN=HSC80 PE=2 SV=1	HSC80	1	0.00877986	47.349	EMLQQNK(1)ILK	2	-1.6058	1
mdm04626 Plant-pathogen interaction	0.999979	3	0.2	TRINITY_DN32604_c2_g3_m.20929	429	K	Heat shock cognate protein 80 OS=Solanum lycopersicum OX=4081 GN=HSC80 PE=2 SV=1	HSC80	1	3.50606e-05	99.174	NLK(1)LGIHEDSQNK	2	-0.81692	1
mdm04626 Plant-pathogen interaction	0.999979	3	0.2	TRINITY_DN32604_c2_g3_m.20929	439	K	Heat shock cognate protein 80 OS=Solanum lycopersicum OX=4081 GN=HSC80 PE=2 SV=1	HSC80	1	0.000148191	96.946	LGIHEDSQNK(1)NK	2	-2.6837	1
mdm04626 Plant-pathogen interaction	0.999979	3	0.2	TRINITY_DN32604_c2_g3_m.20929	66	K	Heat shock cognate protein 80 OS=Solanum lycopersicum OX=4081 GN=HSC80 PE=2 SV=1	HSC80	1	0.00994043	67.464	FESLTDK(1)SK	2	-3.2698	1
mdm04626 Plant-pathogen interaction	0.999979	3	0.2	TRINITY_DN32604_c2_g3_m.20929	529	K	Heat shock cognate protein 80 OS=Solanum lycopersicum OX=4081 GN=HSC80 PE=2 SV=1	HSC80	1	0.00639607	65.404	LVSATK(1)EGLK	2	-3.117	1
mdm04626 Plant-pathogen interaction	0.999979	3	0.2	TRINITY_DN32604_c2_g3_m.20929	275	K	Heat shock cognate protein 80 OS=Solanum lycopersicum OX=4081 GN=HSC80 PE=2 SV=1	HSC80	1	3.98084e-07	103.87	EVSHEWSLVNK(1)QK	2	-1.4495	1
mdm04626 Plant-pathogen interaction	0.999979	3	0.2	TRINITY_DN32604_c2_g3_m.20929	493	K	Heat shock cognate protein 80 OS=Solanum lycopersicum OX=4081 GN=HSC80 PE=2 SV=1	HSC80	1	0.0145033	55.754	AVENSPFLEK(1)LK	2	-0.95875	1
mdm04626 Plant-pathogen interaction	0.999979	3	0.2	TRINITY_DN31275_c0_g2_m.17927	168	K	Calcium-dependent protein kinase 1 OS=Oryza sativa subsp. japonica OX=39947 GN=CPK1 PE=2 SV=1	CPK1	1	0.0183157	43.272	IIAK(1)GHYSER	2	-1.7824	1
mdm04626 Plant-pathogen interaction	0.999979	3	0.2	TRINITY_DN25611_c0_g2_m.7635	143	K	Pathogenesis-related protein 1 OS=Arabidopsis thaliana OX=3702 GN=PRB1 PE=2 SV=1	PRB1	1	0.0118572	66.664	NSVSLGCAK(1)VK	2	-2.6987	1
mdm00903 Limonene and pinene degradation	0.064558	2	4.55	TRINITY_DN28744_c0_g1_m.12840	145	K	"Probable enoyl-CoA hydratase 1, peroxisomal OS=Arabidopsis thaliana OX=3702 GN=ECHIA PE=1 SV=1"	ECHIA	1	0.00891456	69.716	GAK(1)FIDTHAR	2	-2.1145	1
mdm00903 Limonene and pinene degradation	0.064558	2	4.55	TRINITY_DN34488_c0_g1_m.25954	252	K	"Aldehyde dehydrogenase family 3 member I1, chloroplastic OS=Arabidopsis thaliana OX=3702 GN=ALDH3I1 PE=1 SV=2"	ALDH3I1	1	0.0228119	41.824	WDK(1)ILYTGSAR	2	-3.6692	1
mdm00903 Limonene and pinene degradation	0.064558	2	4.55	TRINITY_DN34488_c0_g1_m.25954	366	K	"Aldehyde dehydrogenase family 3 member I1, chloroplastic OS=Arabidopsis thaliana OX=3702 GN=ALDH3I1 PE=1 SV=2"	ALDH3I1	1	0.00307414	67.507	LVK(1)LLDQDK	2	-2.6429	1
mdm00903 Limonene and pinene degradation	0.064558	2	4.55	TRINITY_DN34488_c0_g1_m.25954	502	K	"Aldehyde dehydrogenase family 3 member I1, chloroplastic OS=Arabidopsis thaliana OX=3702 GN=ALDH3I1 PE=1 SV=2"	ALDH3I1	1	0.015963	65.404	FSFDGFSHK(1)K	2	-1.3971	1
mdm03010 Ribosome	3.68881e-09	43	2.53	TRINITY_DN32252_c1_g1_m.20119	174	K	"30S ribosomal protein S10, chloroplastic OS=Mesembryanthemum crystallinum OX=3544 GN=RPS10 PE=2 SV=1"	RPS10	1	0.00580688	49.487	NTNAK(1)TMGPVPLPTK	2	-0.79866	1
mdm03010 Ribosome	3.68881e-09	43	2.53	TRINITY_DN23361_c0_g1_m.5022	17	K	60S ribosomal protein L10a OS=Oryza sativa subsp. japonica OX=39947 GN=RPL10A PE=1 SV=1	RPL10A	1	1.95452e-06	146.88	EAISVIK(1)NESK	2	-1.8268	1
mdm03010 Ribosome	3.68881e-09	43	2.53	TRINITY_DN25198_c0_g1_m.7081	8	K	40S ribosomal protein S19-3 OS=Arabidopsis thaliana OX=3702 GN=RPS19C PE=2 SV=1	RPS19C	1	0.0022152	74.524	TVK(1)DVSPHEFVK	2	-1.8335	1
mdm03010 Ribosome	3.68881e-09	43	2.53	TRINITY_DN26513_c0_g1_m.8947	109	K	60S acidic ribosomal protein P0-2 OS=Arabidopsis thaliana OX=3702 GN=RPP0B PE=1 SV=2	RPP0B	1	0.017295	56.091	YK(1)VGAPAR	2	-4.4698	1
mdm03010 Ribosome	3.68881e-09	43	2.53	TRINITY_DN19128_c0_g1_m.2345	91	K	60S ribosomal protein L34 OS=Pisum sativum OX=3888 GN=RPL34 PE=2 SV=1	RPL34	1	0.00427362	40.502	AFLVEEQK(1)IVK	2	-2.1967	1
mdm03010 Ribosome	3.68881e-09	43	2.53	TRINITY_DN22641_c0_g1_m.4357	46	K	60S ribosomal protein L35 OS=Euphorbia esula OX=3993 GN=RPL35 PE=2 SV=1	RPL35	1	0.000535014	118.06	GK(1)IELQNQLK	2	-2.9903	1
mdm03010 Ribosome	3.68881e-09	43	2.53	TRINITY_DN27181_c0_g1_m.10000	43	K	60S ribosomal protein L23 OS=Arabidopsis thaliana OX=3702 GN=RPL23A PE=2 SV=3	RPL23A	1	0.0181198	55.235	NLYIISVK(1)GIK	2	-0.0087402	1
mdm03010 Ribosome	3.68881e-09	43	2.53	TRINITY_DN27181_c0_g1_m.10000	113	K	60S ribosomal protein L23 OS=Arabidopsis thaliana OX=3702 GN=RPL23A PE=2 SV=3	RPL23A	1	0.000333588	71.219	GEMK(1)GSAITGPIGK	2	-0.27042	2
mdm03010 Ribosome	3.68881e-09	43	2.53	TRINITY_DN24396_c0_g1_m.6091	64	K	40S ribosomal protein S13 OS=Glycine max OX=3847 GN=RPS13 PE=2 SV=1	RPS13	1	0.00284705	57.042	DSHGIAQVK(1)SVTGSK	2	-3.156	1
mdm03010 Ribosome	3.68881e-09	43	2.53	TRINITY_DN24396_c0_g1_m.6091	9	K	40S ribosomal protein S13 OS=Glycine max OX=3847 GN=RPS13 PE=2 SV=1	RPS13	1	0.00462002	58.889	GK(1)GISASALPYK	2	-3.9282	1
mdm03010 Ribosome	3.68881e-09	43	2.53	TRINITY_DN26773_c0_g1_m.9357	85	K	40S ribosomal protein S3a OS=Cicer arietinum OX=3827 PE=2 SV=1		1	0.0286894	57.293	TQGTK(1)IASEGLK	2	-2.4191	1
mdm03010 Ribosome	3.68881e-09	43	2.53	TRINITY_DN29631_c0_g1_m.14507	91	K	60S ribosomal protein L8 OS=Solanum lycopersicum OX=4081 GN=RPL8 PE=2 SV=1	RPL8	1	0.0253483	54.436	GAPLAK(1)VTFR	2	-2.9405	1
mdm03010 Ribosome	3.68881e-09	43	2.53	TRINITY_DN24988_c0_g1_m.6819	198	K	"50S ribosomal protein L12, chloroplastic OS=Spinacia oleracea OX=3562 GN=RPL12 PE=1 SV=2"	RPL12	1	0.0005431	87.942	EAK(1)ELIEGLPK	2	-1.6515	1
mdm03010 Ribosome	3.68881e-09	43	2.53	TRINITY_DN24988_c0_g1_m.6819	184	K	"50S ribosomal protein L12, chloroplastic OS=Spinacia oleracea OX=3562 GN=RPL12 PE=1 SV=2"	RPL12	1	0.0267262	66.087	IAVIK(1)AVR	2	-5.0738	1
mdm03010 Ribosome	3.68881e-09	43	2.53	TRINITY_DN22585_c0_g1_m.4317	98	K	60S ribosomal protein L11-2 OS=Arabidopsis thaliana OX=3702 GN=RPL11B PE=2 SV=2	RPL11B	1	0.00886629	60.589	VK(1)EYELLR	2	-1.4833	1
mdm03010 Ribosome	3.68881e-09	43	2.53	TRINITY_DN22585_c0_g1_m.4317	75	K	60S ribosomal protein L11-2 OS=Arabidopsis thaliana OX=3702 GN=RPL11B PE=2 SV=2	RPL11B	1	0.000667077	81.335	NEK(1)IACYVTVR	2	-2.4442	1
mdm03010 Ribosome	3.68881e-09	43	2.53	TRINITY_DN24694_c0_g1_m.6424	154	K	60S ribosomal protein L23a OS=Nicotiana tabacum OX=4097 GN=RPL23A PE=2 SV=1	RPL23A	1	0.0119327	65.408	VNTLIRPDGTK(1)K	2	-1.9915	2
mdm03010 Ribosome	3.68881e-09	43	2.53	TRINITY_DN24694_c0_g1_m.6424	90	K	60S ribosomal protein L23a OS=Nicotiana tabacum OX=4097 GN=RPL23A PE=2 SV=1	RPL23A	1	0.00507377	85.622	NK(1)LDHYQILK	2	-0.22312	1
mdm03010 Ribosome	3.68881e-09	43	2.53	TRINITY_DN24694_c0_g1_m.6424	142	K	60S ribosomal protein L23a OS=Nicotiana tabacum OX=4097 GN=RPL23A PE=2 SV=1	RPL23A	1	0.00902533	62.88	MYDIQTK(1)K	2	-2.2239	1
mdm03010 Ribosome	3.68881e-09	43	2.53	TRINITY_DN24694_c0_g1_m.6424	143	K	60S ribosomal protein L23a OS=Nicotiana tabacum OX=4097 GN=RPL23A PE=2 SV=1	RPL23A	1	0.000109364	71.219	K(1)VNTLIRPDGTK	2	-1.3303	1
mdm03010 Ribosome	3.68881e-09	43	2.53	TRINITY_DN27742_c0_g1_m.10999	217	K	60S ribosomal protein L7a-2 OS=Oryza sativa subsp. japonica OX=39947 GN=RPL7A-2 PE=2 SV=1	RPL7A-2	1	0.0242022	51.872	NEDK(1)LEFSK	2	-1.5021	1
mdm03010 Ribosome	3.68881e-09	43	2.53	TRINITY_DN27742_c0_g1_m.10999	234	K	60S ribosomal protein L7a-2 OS=Oryza sativa subsp. japonica OX=39947 GN=RPL7A-2 PE=2 SV=1	RPL7A-2	1	0.00490321	68.49	ANFNDK(1)YDEYR	2	-0.69789	1
mdm03010 Ribosome	3.68881e-09	43	2.53	TRINITY_DN27742_c0_g1_m.10999	264	K	60S ribosomal protein L7a-2 OS=Oryza sativa subsp. japonica OX=39947 GN=RPL7A-2 PE=2 SV=1	RPL7A-2	1	0.000390898	94.806	LLAK(1)EAAQR	2	-1.7939	1
mdm03010 Ribosome	3.68881e-09	43	2.53	TRINITY_DN27742_c0_g1_m.10999	91	K	60S ribosomal protein L7a-2 OS=Oryza sativa subsp. japonica OX=39947 GN=RPL7A-2 PE=2 SV=1	RPL7A-2	1	0.0248477	57.003	VPPALNQFTK(1)TLDK	2	-1.0813	1
mdm03010 Ribosome	3.68881e-09	43	2.53	TRINITY_DN23350_c0_g1_m.5017	77	K	"50S ribosomal protein L24, chloroplastic OS=Arabidopsis thaliana OX=3702 GN=RPL24 PE=2 SV=2"	RPL24	1	0.0274517	60.547	IGDTVK(1)VISGR	2	-2.618	1
mdm03010 Ribosome	3.68881e-09	43	2.53	TRINITY_DN28808_c2_g1_m.12968	61	K	60S ribosomal protein L7-4 OS=Arabidopsis thaliana OX=3702 GN=RPL7D PE=2 SV=1	RPL7D	1	0.00496649	77.072	EK(1)ELIQLK	2	-3.829	1
mdm03010 Ribosome	3.68881e-09	43	2.53	TRINITY_DN28808_c2_g1_m.12968	102	K	60S ribosomal protein L7-4 OS=Arabidopsis thaliana OX=3702 GN=RPL7D PE=2 SV=1	RPL7D	1	0.0178914	79.833	K(1)ILQLLR	2	-4.8222	1
mdm03010 Ribosome	3.68881e-09	43	2.53	TRINITY_DN17262_c0_g1_m.1692	82	K	60S ribosomal protein L36-2 OS=Arabidopsis thaliana OX=3702 GN=RPL36B PE=3 SV=1	RPL36B	1	0.0168118	60.589	ITELLK(1)VGK	2	-4.3177	1
mdm03010 Ribosome	3.68881e-09	43	2.53	TRINITY_DN25159_c0_g1_m.7023	75	K	40S ribosomal protein S3-3 OS=Arabidopsis thaliana OX=3702 GN=RPS3C PE=1 SV=1	RPS3C	1	0.00124848	60.589	ELTSVVQK(1)R	2	-3.2327	1
mdm03010 Ribosome	3.68881e-09	43	2.53	TRINITY_DN25159_c0_g1_m.7023	108	K	40S ribosomal protein S3-3 OS=Arabidopsis thaliana OX=3702 GN=RPS3C PE=1 SV=1	RPS3C	1	0.0155741	42.075	YK(1)LLGGLAVR	2	-3.5724	1
mdm03010 Ribosome	3.68881e-09	43	2.53	TRINITY_DN27893_c0_g1_m.11288	215	K	40S ribosomal protein S6 OS=Asparagus officinalis OX=4686 GN=rps6 PE=2 SV=1	rps6	1	0.00285704	90.689	AEAAEYQK(1)LLATR	2	-1.2943	1
mdm03010 Ribosome	3.68881e-09	43	2.53	TRINITY_DN27893_c0_g1_m.11288	14	K	40S ribosomal protein S6 OS=Asparagus officinalis OX=4686 GN=rps6 PE=2 SV=1	rps6	1	1.06715e-06	119.94	FNIANPTTGCQK(1)K	2	-2.3638	1
mdm03010 Ribosome	3.68881e-09	43	2.53	TRINITY_DN21105_c1_g1_m.3267	40	K	60S ribosomal protein L14-2 OS=Arabidopsis thaliana OX=3702 GN=RPL14B PE=1 SV=1	RPL14B	1	0.0107693	54.584	VALVNYGK(1)DYGK	2	-1.4557	1
mdm03010 Ribosome	3.68881e-09	43	2.53	TRINITY_DN21105_c1_g1_m.3267	102	K	60S ribosomal protein L14-2 OS=Arabidopsis thaliana OX=3702 GN=RPL14B PE=1 SV=1	RPL14B	1	0.00178229	65.879	ELLAAMEAADVK(1)K	2	0.27176	1
mdm03010 Ribosome	3.68881e-09	43	2.53	TRINITY_DN25028_c0_g1_m.6863	124	K	60S ribosomal protein L44 OS=Gossypium hirsutum OX=3635 GN=RPL44 PE=3 SV=3	RPL44	1	0.00461272	79.059	HFEIGGDK(1)K	2	-2.7759	1
mdm03010 Ribosome	3.68881e-09	43	2.53	TRINITY_DN25471_c0_g1_m.7434	221	K	"50S ribosomal protein L13, chloroplastic OS=Arabidopsis thaliana OX=3702 GN=RPL13 PE=2 SV=1"	RPL13	1	0.00862632	72.038	ALFNHLK(1)VYK	2	-3.6812	1
mdm03010 Ribosome	3.68881e-09	43	2.53	TRINITY_DN23365_c0_g1_m.5029	71	K	"50S ribosomal protein L5, chloroplastic OS=Arabidopsis thaliana OX=3702 GN=RPL5 PE=2 SV=1"	RPL5	1	0.0127788	47.561	ATYLEK(1)IVPR	2	-3.3202	1
mdm03010 Ribosome	3.68881e-09	43	2.53	TRINITY_DN27729_c0_g1_m.10980	190	K	"50S ribosomal protein L4, chloroplastic OS=Nicotiana tabacum OX=4097 GN=RPL4 PE=2 SV=1"	RPL4	1	0.00175944	69.716	TK(1)EFIAALR	2	-3.322	1
mdm03010 Ribosome	3.68881e-09	43	2.53	TRINITY_DN27019_c0_g1_m.9763	315	K	"30S ribosomal protein S5, chloroplastic OS=Arabidopsis thaliana OX=3702 GN=rps5 PE=2 SV=1"	rps5	1	0.023564	53.878	ATVVAVQK(1)MR	2	-4.5227	1
mdm03010 Ribosome	3.68881e-09	43	2.53	TRINITY_DN27019_c0_g1_m.9763	222	K	"30S ribosomal protein S5, chloroplastic OS=Arabidopsis thaliana OX=3702 GN=rps5 PE=2 SV=1"	rps5	1	0.00670733	69.915	AK(1)EVIAAVQK	2	-2.3052	1
mdm03010 Ribosome	3.68881e-09	43	2.53	TRINITY_DN25606_c0_g1_m.7626	200	K	60S ribosomal protein L9 OS=Pisum sativum OX=3888 GN=RPL9 PE=2 SV=1	RPL9	1	5.61879e-05	118.91	SAALINQK(1)CHVK	2	-1.5057	1
mdm03010 Ribosome	3.68881e-09	43	2.53	TRINITY_DN15020_c0_g1_m.1036	30	K	40S ribosomal protein S20-2 OS=Arabidopsis thaliana OX=3702 GN=RPS20B PE=2 SV=1	RPS20B	1	0.0151729	62.88	ITLSSK(1)NVK	2	-2.5352	1
mdm03010 Ribosome	3.68881e-09	43	2.53	TRINITY_DN15020_c0_g1_m.1036	37	K	40S ribosomal protein S20-2 OS=Arabidopsis thaliana OX=3702 GN=RPS20B PE=2 SV=1	RPS20B	1	0.0152964	51.872	NLEK(1)VCTDLVR	2	-2.8633	1
mdm03010 Ribosome	3.68881e-09	43	2.53	TRINITY_DN15020_c0_g1_m.1036	62	K	40S ribosomal protein S20-2 OS=Arabidopsis thaliana OX=3702 GN=RPS20B PE=2 SV=1	RPS20B	1	0.000994228	71.896	MPTK(1)VLHITTR	2	-1.5519	1
mdm03010 Ribosome	3.68881e-09	43	2.53	TRINITY_DN24895_c0_g1_m.6680	91	K	40S ribosomal protein S7 OS=Avicennia marina OX=82927 GN=RPS7 PE=2 SV=1	RPS7	1	0.00253447	58.476	FSGK(1)DVVLIATR	2	-3.542	1
mdm03010 Ribosome	3.68881e-09	43	2.53	TRINITY_DN17797_c0_g1_m.1918	64	K	60S ribosomal protein L30 OS=Lupinus luteus OX=3873 GN=RPL30 PE=3 SV=1	RPL30	1	1.42322e-07	94.804	GK(1)LIIIANNCPPLR	2	-2.0928	1
mdm03010 Ribosome	3.68881e-09	43	2.53	TRINITY_DN26043_c0_g1_m.8256	11	K	40S ribosomal protein S14 OS=Zea mays OX=4577 PE=3 SV=1		1	0.00234851	49.097	NREPK(1)EENVTLGPAVR	3	-0.82159	1
mdm03010 Ribosome	3.68881e-09	43	2.53	TRINITY_DN26043_c0_g1_m.8256	106	K	40S ribosomal protein S14 OS=Zea mays OX=4577 PE=3 SV=1		1	0.0019609	82.437	TK(1)TPGPGAQSALR	2	-1.2892	1
mdm03010 Ribosome	3.68881e-09	43	2.53	TRINITY_DN30443_c0_g1_m.16130	40	K	"30S ribosomal protein S3, chloroplastic OS=Morus indica OX=248361 GN=rps3 PE=3 SV=1"	rps3	1	0.00184423	91.783	NSIK(1)NYVQK	2	-2.7071	1
mdm03010 Ribosome	3.68881e-09	43	2.53	TRINITY_DN28141_c1_g11_m.11728	208	K	"50S ribosomal protein L1, chloroplastic OS=Arabidopsis thaliana OX=3702 GN=RPL1 PE=1 SV=1"	RPL1	1	4.98627e-07	94.791	LNIDPK(1)YNDQQLR	2	-0.96143	1
mdm03010 Ribosome	3.68881e-09	43	2.53	TRINITY_DN28141_c1_g11_m.11728	284	K	"50S ribosomal protein L1, chloroplastic OS=Arabidopsis thaliana OX=3702 GN=RPL1 PE=1 SV=1"	RPL1	1	0.00298711	60.892	VASLGK(1)ILGPR	2	-2.9662	1
mdm03010 Ribosome	3.68881e-09	43	2.53	TRINITY_DN28141_c1_g11_m.11728	322	K	"50S ribosomal protein L1, chloroplastic OS=Arabidopsis thaliana OX=3702 GN=RPL1 PE=1 SV=1"	RPL1	1	0.00310318	78.043	ADK(1)TGIVHLPFGK	2	-2.148	1
mdm03010 Ribosome	3.68881e-09	43	2.53	TRINITY_DN28141_c1_g11_m.11728	168	K	"50S ribosomal protein L1, chloroplastic OS=Arabidopsis thaliana OX=3702 GN=RPL1 PE=1 SV=1"	RPL1	1	0.0224199	56.091	FLEIQK(1)LR	2	-3.0182	1
mdm03010 Ribosome	3.68881e-09	43	2.53	TRINITY_DN28141_c1_g11_m.11728	222	K	"50S ribosomal protein L1, chloroplastic OS=Arabidopsis thaliana OX=3702 GN=RPL1 PE=1 SV=1"	RPL1	1	0.00462309	72.846	ATVNLPK(1)GTGQTVK	2	-0.70141	1
mdm03010 Ribosome	3.68881e-09	43	2.53	TRINITY_DN30129_c0_g1_m.15503	178	K	60S ribosomal protein L4 OS=Prunus armeniaca OX=36596 GN=RPL4 PE=2 SV=1	RPL4	1	5.8617e-08	96.946	VLK(1)QIGAFPDAEK	2	-2.3899	1
mdm03010 Ribosome	3.68881e-09	43	2.53	TRINITY_DN30129_c0_g1_m.15503	313	K	60S ribosomal protein L4 OS=Prunus armeniaca OX=36596 GN=RPL4 PE=2 SV=1	RPL4	1	1.3223e-18	137.4	IINSDEVQSVVRPIK(1)K	2	-0.021464	1
mdm03010 Ribosome	3.68881e-09	43	2.53	TRINITY_DN26588_c0_g1_m.9050	114	K	40S ribosomal protein S12 OS=Hordeum vulgare OX=4513 GN=RPS12 PE=2 SV=1	RPS12	1	1.43394e-05	106.35	LIK(1)ALCADHNVK	2	-1.4538	1
mdm03010 Ribosome	3.68881e-09	43	2.53	TRINITY_DN21289_c0_g1_m.3406	104	K	60S ribosomal protein L32-1 OS=Arabidopsis thaliana OX=3702 GN=RPL32A PE=2 SV=2	RPL32A	1	1.57202e-11	130.71	TYCAEIAHNVSTK(1)K	2	-1.59	1
mdm03010 Ribosome	3.68881e-09	43	2.53	TRINITY_DN18798_c0_g1_m.2244	23	K	60S ribosomal protein L31 OS=Panax ginseng OX=4054 GN=RPL31 PE=2 SV=1	RPL31	1	1.02876e-05	101.41	EYTINLHK(1)R	2	-0.79287	1
mdm03010 Ribosome	3.68881e-09	43	2.53	TRINITY_DN18798_c0_g1_m.2244	62	K	60S ribosomal protein L31 OS=Panax ginseng OX=4054 GN=RPL31 PE=2 SV=1	RPL31	1	0.0156574	45.489	LNK(1)QIWSR	2	-1.727	1
mdm03010 Ribosome	3.68881e-09	43	2.53	TRINITY_DN18798_c0_g1_m.2244	47	K	60S ribosomal protein L31 OS=Panax ginseng OX=4054 GN=RPL31 PE=2 SV=1	RPL31	1	0.012986	57.293	FAQK(1)AMGTNDVR	2	0.13051	1
mdm03010 Ribosome	3.68881e-09	43	2.53	TRINITY_DN26664_c0_g1_m.9184	161	K	40S ribosomal protein S4 OS=Solanum tuberosum OX=4113 GN=RPS4 PE=2 SV=1	RPS4	1	0.00659532	52.837	ANDTIK(1)LDLESNK	2	-0.61882	1
mdm03010 Ribosome	3.68881e-09	43	2.53	TRINITY_DN26664_c0_g1_m.9184	233	K	40S ribosomal protein S4 OS=Solanum tuberosum OX=4113 GN=RPS4 PE=2 SV=1	RPS4	1	0.0127788	47.561	GTK(1)PWISLPK	2	-3.4472	1
mdm03010 Ribosome	3.68881e-09	43	2.53	TRINITY_DN24758_c0_g1_m.6509	243	K	"50S ribosomal protein L10, chloroplastic OS=Nicotiana tabacum OX=4097 GN=RPL10 PE=2 SV=1"	RPL10	1	5.79043e-07	132.39	AYVNK(1)LEQEGGK	2	-1.1163	1
mdm03010 Ribosome	3.68881e-09	43	2.53	TRINITY_DN22937_c0_g1_m.4634	78	K	60S ribosomal protein L21-2 OS=Arabidopsis thaliana OX=3702 GN=RPL21E PE=2 SV=1	RPL21E	1	0.0018877	78.932	AIGVEVNK(1)QVGNR	2	-2.2832	1
mdm03010 Ribosome	3.68881e-09	43	2.53	TRINITY_DN25191_c1_g1_m.7071	83	K	60S ribosomal protein L18-2 OS=Arabidopsis thaliana OX=3702 GN=RPL18B PE=1 SV=2	RPL18B	1	0.0313709	51.872	TGSK(1)FNAVILK	2	-3.1737	1
mdm03010 Ribosome	3.68881e-09	43	2.53	TRINITY_DN36116_c0_g2_m.30997	66	K	60S ribosomal protein L3 OS=Oryza sativa subsp. japonica OX=39947 GN=RPL3 PE=2 SV=2	RPL3	0.999973	0.000948075	117.99	EVEKPGSK(1)LHK	2	-1.7049	1
mdm03010 Ribosome	3.68881e-09	43	2.53	TRINITY_DN36116_c0_g2_m.30997	227	K	60S ribosomal protein L3 OS=Oryza sativa subsp. japonica OX=39947 GN=RPL3 PE=2 SV=2	RPL3	1	0.0123571	65.404	GK(1)GYEGVVTR	2	-0.93421	1
mdm03010 Ribosome	3.68881e-09	43	2.53	TRINITY_DN23384_c0_g1_m.5047	134	K	"50S ribosomal protein L18, chloroplastic OS=Arabidopsis thaliana OX=3702 GN=RPL18 PE=2 SV=1"	RPL18	1	0.02231	67.464	GITK(1)VAFDR	2	-4.1632	1
mdm03010 Ribosome	3.68881e-09	43	2.53	TRINITY_DN23384_c0_g1_m.5047	76	K	"50S ribosomal protein L18, chloroplastic OS=Arabidopsis thaliana OX=3702 GN=RPL18 PE=2 SV=1"	RPL18	1	5.71647e-05	95.656	SNK(1)HLYVQVIDDTK	3	-2.6241	1
mdm03010 Ribosome	3.68881e-09	43	2.53	TRINITY_DN27646_c0_g1_m.10834	140	K	"30S ribosomal protein S20, chloroplastic OS=Spinacia oleracea OX=3562 GN=RPS20 PE=1 SV=2"	RPS20	1	0.00184352	90.761	VLEALDTLK(1)K	2	-3.3422	1
mdm01040 Biosynthesis of unsaturated fatty acids	0.0211787	5	2.99	TRINITY_DN34963_c1_g2_m.27342	333	K	"3-ketoacyl-CoA thiolase 2, peroxisomal OS=Arabidopsis thaliana OX=3702 GN=PED1 PE=1 SV=2"	PED1	1	0.00502255	68.548	FK(1)DEIIPVSTK	2	-2.8562	1
mdm01040 Biosynthesis of unsaturated fatty acids	0.0211787	5	2.99	TRINITY_DN34963_c1_g2_m.27342	185	K	"3-ketoacyl-CoA thiolase 2, peroxisomal OS=Arabidopsis thaliana OX=3702 GN=PED1 PE=1 SV=2"	PED1	1	0.00508553	78.816	GVIEK(1)TNLDPK	2	-1.7268	1
mdm01040 Biosynthesis of unsaturated fatty acids	0.0211787	5	2.99	TRINITY_DN31923_c1_g1_m.19398	656	K	Peroxisomal acyl-coenzyme A oxidase 1 OS=Arabidopsis thaliana OX=3702 GN=ACX1 PE=1 SV=1	ACX1	1	0.00423069	96.51	PLLK(1)QQLR	2	-2.5987	1
mdm01040 Biosynthesis of unsaturated fatty acids	0.0211787	5	2.99	TRINITY_DN31923_c1_g1_m.19398	440	K	Peroxisomal acyl-coenzyme A oxidase 1 OS=Arabidopsis thaliana OX=3702 GN=ACX1 PE=1 SV=1	ACX1	1	2.32049e-07	119.94	FLMK(1)TVSQLASGK	2	-1.5981	4
mdm01040 Biosynthesis of unsaturated fatty acids	0.0211787	5	2.99	TRINITY_DN31923_c1_g1_m.19398	450	K	Peroxisomal acyl-coenzyme A oxidase 1 OS=Arabidopsis thaliana OX=3702 GN=ACX1 PE=1 SV=1	ACX1	1	0.0262499	58.889	K(1)PVGTTSYLGR	2	-1.5298	1
mdm01040 Biosynthesis of unsaturated fatty acids	0.0211787	5	2.99	TRINITY_DN30949_c4_g1_m.17184	233	K	"3-ketoacyl-CoA thiolase 2, peroxisomal OS=Arabidopsis thaliana OX=3702 GN=PED1 PE=1 SV=2"	PED1	1	5.56805e-10	176.45	FK(1)DEIIPVATK	2	-1.7634	1
mdm01040 Biosynthesis of unsaturated fatty acids	0.0211787	5	2.99	TRINITY_DN30949_c4_g1_m.17184	372	K	"3-ketoacyl-CoA thiolase 2, peroxisomal OS=Arabidopsis thaliana OX=3702 GN=PED1 PE=1 SV=2"	PED1	1	0.000564155	98.009	NK(1)LGLDPEK	2	-2.7852	1
mdm01040 Biosynthesis of unsaturated fatty acids	0.0211787	5	2.99	TRINITY_DN34669_c0_g2_m.26503	69	K	"Acyl-coenzyme A oxidase 3, peroxisomal OS=Arabidopsis thaliana OX=3702 GN=ACX3 PE=1 SV=1"	ACX3	1	0.00144878	78.932	YLSSIK(1)DPDQR	2	1.9813	1
mdm01040 Biosynthesis of unsaturated fatty acids	0.0211787	5	2.99	TRINITY_DN34669_c0_g2_m.26503	300	K	"Acyl-coenzyme A oxidase 3, peroxisomal OS=Arabidopsis thaliana OX=3702 GN=ACX3 PE=1 SV=1"	ACX3	1	5.4453e-17	117.21	FAVEVSNYQK(1)QGQSK	2	-1.2518	1
mdm01040 Biosynthesis of unsaturated fatty acids	0.0211787	5	2.99	TRINITY_DN31011_c0_g2_m.17342	179	K	"Acyl-coenzyme A oxidase 4, peroxisomal OS=Arabidopsis thaliana OX=3702 GN=ACX4 PE=1 SV=1"	ACX4	1	0.0124377	45.939	VK(1)GGWILDGQK	2	-2.6036	1
mdm01040 Biosynthesis of unsaturated fatty acids	0.0211787	5	2.99	TRINITY_DN31011_c0_g2_m.17342	414	K	"Acyl-coenzyme A oxidase 4, peroxisomal OS=Arabidopsis thaliana OX=3702 GN=ACX4 PE=1 SV=1"	ACX4	1	9.6068e-19	108.5	EVTGIASFK(1)PSASSQR	2	-0.26115	1
mdm01040 Biosynthesis of unsaturated fatty acids	0.0211787	5	2.99	TRINITY_DN31011_c0_g2_m.17342	218	K	"Acyl-coenzyme A oxidase 4, peroxisomal OS=Arabidopsis thaliana OX=3702 GN=ACX4 PE=1 SV=1"	ACX4	1	0.00999081	73.655	NTTANQINGFIVK(1)K	2	-4.1456	1
mdm00040 Pentose and glucuronate interconversions	0.512339	4	1.08	TRINITY_DN30636_c0_g1_m.16510	246	K	UTP--glucose-1-phosphate uridylyltransferase OS=Pyrus pyrifolia OX=3767 PE=2 SV=1		1	0.011519	81.642	ILSHLIK(1)NK	2	-2.7748	1
mdm00040 Pentose and glucuronate interconversions	0.512339	4	1.08	TRINITY_DN30636_c0_g1_m.16510	212	K	UTP--glucose-1-phosphate uridylyltransferase OS=Pyrus pyrifolia OX=3767 PE=2 SV=1		1	0.00458908	72.846	NSGK(1)LDGLLSQGK	2	-2.5293	1
mdm00040 Pentose and glucuronate interconversions	0.512339	4	1.08	TRINITY_DN30636_c0_g1_m.16510	248	K	UTP--glucose-1-phosphate uridylyltransferase OS=Pyrus pyrifolia OX=3767 PE=2 SV=1		1	0.000426737	57.003	NK(1)NEYCMEVTPK	2	0.010497	3
mdm00040 Pentose and glucuronate interconversions	0.512339	4	1.08	TRINITY_DN30636_c0_g1_m.16510	409	K	UTP--glucose-1-phosphate uridylyltransferase OS=Pyrus pyrifolia OX=3767 PE=2 SV=1		1	1.26676e-25	186.39	TNPANPSIELGPEFK(1)K	2	-0.94326	1
mdm00040 Pentose and glucuronate interconversions	0.512339	4	1.08	TRINITY_DN30636_c0_g1_m.16510	15	K	UTP--glucose-1-phosphate uridylyltransferase OS=Pyrus pyrifolia OX=3767 PE=2 SV=1		1	7.72158e-63	137.58	AAAVATQSPTDTEK(1)LSK	2	-0.79211	1
mdm00040 Pentose and glucuronate interconversions	0.512339	4	1.08	TRINITY_DN30636_c0_g1_m.16510	410	K	UTP--glucose-1-phosphate uridylyltransferase OS=Pyrus pyrifolia OX=3767 PE=2 SV=1		1	1.79543e-05	146.27	K(1)VGNFLSR	2	-2.6802	1
mdm00040 Pentose and glucuronate interconversions	0.512339	4	1.08	TRINITY_DN27372_c1_g1_m.10365	201	K	Pectinesterase 3 OS=Citrus sinensis OX=2711 PE=1 SV=1		1	0.00184523	62.705	RPNSGQK(1)NMVTAQGR	3	-2.2924	1
mdm00040 Pentose and glucuronate interconversions	0.512339	4	1.08	TRINITY_DN27372_c1_g1_m.10365	61	K	Pectinesterase 3 OS=Citrus sinensis OX=2711 PE=1 SV=1		1	0.0103673	64.547	IK(1)AGVYR	2	-3.8921	1
mdm00040 Pentose and glucuronate interconversions	0.512339	4	1.08	TRINITY_DN27372_c1_g1_m.10365	222	K	Pectinesterase 3 OS=Citrus sinensis OX=2711 PE=1 SV=1		1	2.56376e-14	153.52	TDPNQNTGIVIQK(1)SR	2	-0.78876	2
mdm00040 Pentose and glucuronate interconversions	0.512339	4	1.08	TRINITY_DN31721_c0_g1_m.18920	284	K	Probable pectinesterase/pectinesterase inhibitor 54 OS=Arabidopsis thaliana OX=3702 GN=PME54 PE=2 SV=1	PME54	1	0.00489818	73.655	TVSEAIK(1)AASGGR	2	-1.9395	1
mdm00040 Pentose and glucuronate interconversions	0.512339	4	1.08	TRINITY_DN26918_c0_g2_m.9598	333	K	Sorbitol dehydrogenase OS=Arabidopsis thaliana OX=3702 GN=SDH PE=1 SV=1	SDH	1	0.00340213	61.48	IDVK(1)PLITHR	2	-3.387	1
mdm00340 Histidine metabolism	0.285477	2	1.89	TRINITY_DN31448_c1_g1_m.18290	363	K	"ATP phosphoribosyltransferase 2, chloroplastic OS=Arabidopsis thaliana OX=3702 GN=HISN1B PE=1 SV=1"	HISN1B	1	0.0330257	62.969	ALYK(1)SVQQLR	2	-2.8096	1
mdm00340 Histidine metabolism	0.285477	2	1.89	TRINITY_DN34488_c0_g1_m.25954	252	K	"Aldehyde dehydrogenase family 3 member I1, chloroplastic OS=Arabidopsis thaliana OX=3702 GN=ALDH3I1 PE=1 SV=2"	ALDH3I1	1	0.0228119	41.824	WDK(1)ILYTGSAR	2	-3.6692	1
mdm00340 Histidine metabolism	0.285477	2	1.89	TRINITY_DN34488_c0_g1_m.25954	366	K	"Aldehyde dehydrogenase family 3 member I1, chloroplastic OS=Arabidopsis thaliana OX=3702 GN=ALDH3I1 PE=1 SV=2"	ALDH3I1	1	0.00307414	67.507	LVK(1)LLDQDK	2	-2.6429	1
mdm00340 Histidine metabolism	0.285477	2	1.89	TRINITY_DN34488_c0_g1_m.25954	502	K	"Aldehyde dehydrogenase family 3 member I1, chloroplastic OS=Arabidopsis thaliana OX=3702 GN=ALDH3I1 PE=1 SV=2"	ALDH3I1	1	0.015963	65.404	FSFDGFSHK(1)K	2	-1.3971	1
mdm00590 Arachidonic acid metabolism	0.18432	2	2.53	TRINITY_DN33813_c0_g2_m.24087	59	K	Probable phospholipid hydroperoxide glutathione peroxidase OS=Citrus sinensis OX=2711 GN=CSA PE=1 SV=1	CSA	1	0.0061164	73.655	FK(1)AEYPIFDK	2	-3.3611	1
mdm00590 Arachidonic acid metabolism	0.18432	2	2.53	TRINITY_DN33813_c0_g2_m.24087	124	K	Probable phospholipid hydroperoxide glutathione peroxidase OS=Citrus sinensis OX=2711 GN=CSA PE=1 SV=1	CSA	1	0.00576246	64.266	YAPTTSPLSIEK(1)DIK	2	-0.7345	1
mdm00590 Arachidonic acid metabolism	0.18432	2	2.53	TRINITY_DN33813_c0_g1_m.24086	120	K	"Probable phospholipid hydroperoxide glutathione peroxidase 6, mitochondrial OS=Arabidopsis thaliana OX=3702 GN=GPX6 PE=2 SV=2"	GPX6	1	0.0349316	55.578	GSIHDFTVK(1)DAK	2	-2.4391	1
mdm00940 Phenylpropanoid biosynthesis	0.991517	2	0.31	TRINITY_DN32935_c2_g1_m.21764	309	K	4-coumarate--CoA ligase 1 OS=Nicotiana tabacum OX=4097 GN=4CL1 PE=2 SV=1	4CL1	1	0.000410071	101.82	FLK(1)SGGAPLGK	2	-3.0579	3
mdm00940 Phenylpropanoid biosynthesis	0.991517	2	0.31	TRINITY_DN34128_c0_g2_m.24946	262	K	Peroxidase 12 OS=Arabidopsis thaliana OX=3702 GN=PER12 PE=1 SV=1	PER12	1	0.0189701	63.301	TFANNLK(1)K	2	-5.4457	1
mdm00760 Nicotinate and nicotinamide metabolism	0.880542	1	0.49	TRINITY_DN29178_c1_g2_m.13651	221	K	NADH kinase OS=Arabidopsis thaliana OX=3702 GN=NADK3 PE=1 SV=1	NADK3	1	0.00197177	67.548	GK(1)DQSFSPVVHCR	2	-0.89378	1
mdm00760 Nicotinate and nicotinamide metabolism	0.880542	1	0.49	TRINITY_DN29178_c1_g2_m.13651	70	K	NADH kinase OS=Arabidopsis thaliana OX=3702 GN=NADK3 PE=1 SV=1	NADK3	1	0.000138396	88.734	VHK(1)QAINFCQDVLR	2	-3.0667	1
mdm03030 DNA replication	0.992677	1	0.21	TRINITY_DN22190_c0_g1_m.4019	53	K	DNA-binding family protein [Populus trichocarpa]		1	0.00260088	67.881	VLTSNTVLQK(1)GR	2	-2.9125	1
mdm03030 DNA replication	0.992677	1	0.21	TRINITY_DN22190_c0_g1_m.4019	107	K	DNA-binding family protein [Populus trichocarpa]		1	3.09597e-05	118.06	IDMFK(1)GSMR	2	-4.1324	1
mdm00330 Arginine and proline metabolism	0.172395	6	1.59	TRINITY_DN32350_c0_g1_m.20356	51	K	Probable aldehyde dehydrogenase OS=Linum usitatissimum OX=4006 GN=FIS1 PE=2 SV=1	FIS1	1	0.0095376	72.922	AMNK(1)LLLEANPR	2	-1.865	2
mdm00330 Arginine and proline metabolism	0.172395	6	1.59	TRINITY_DN31374_c0_g1_m.18140	67	K	"Aspartate aminotransferase, mitochondrial OS=Arabidopsis thaliana OX=3702 GN=ASP1 PE=1 SV=1"	ASP1	1	1.90205e-05	105.94	DDNGK(1)PVVLECVR	2	-1.2391	2
mdm00330 Arginine and proline metabolism	0.172395	6	1.59	TRINITY_DN29900_c0_g1_m.15035	73	K	Spermidine synthase 1 OS=Pisum sativum OX=3888 GN=SPDSYN1 PE=2 SV=1	SPDSYN1	1	0.0167243	77.072	VEK(1)ILFQGK	2	-4.2292	1
mdm00330 Arginine and proline metabolism	0.172395	6	1.59	TRINITY_DN28979_c0_g4_m.13280	274	K	"Arginase 1, mitochondrial OS=Oryza sativa subsp. japonica OX=39947 GN=ARG1 PE=2 SV=1"	ARG1	1	0.000548087	114.39	K(1)FGVEQYEMR	2	-1.8647	2
mdm00330 Arginine and proline metabolism	0.172395	6	1.59	TRINITY_DN28979_c0_g4_m.13280	296	K	"Arginase 1, mitochondrial OS=Oryza sativa subsp. japonica OX=39947 GN=ARG1 PE=2 SV=1"	ARG1	1	1.67833e-42	220.81	HTLENLK(1)LGEGVK	2	-1.2807	1
mdm00330 Arginine and proline metabolism	0.172395	6	1.59	TRINITY_DN28979_c0_g4_m.13280	90	K	"Arginase 1, mitochondrial OS=Oryza sativa subsp. japonica OX=39947 GN=ARG1 PE=2 SV=1"	ARG1	1	0.0166483	66.087	LK(1)GELVR	2	-5.5078	1
mdm00330 Arginine and proline metabolism	0.172395	6	1.59	TRINITY_DN34488_c0_g1_m.25954	252	K	"Aldehyde dehydrogenase family 3 member I1, chloroplastic OS=Arabidopsis thaliana OX=3702 GN=ALDH3I1 PE=1 SV=2"	ALDH3I1	1	0.0228119	41.824	WDK(1)ILYTGSAR	2	-3.6692	1
mdm00330 Arginine and proline metabolism	0.172395	6	1.59	TRINITY_DN34488_c0_g1_m.25954	366	K	"Aldehyde dehydrogenase family 3 member I1, chloroplastic OS=Arabidopsis thaliana OX=3702 GN=ALDH3I1 PE=1 SV=2"	ALDH3I1	1	0.00307414	67.507	LVK(1)LLDQDK	2	-2.6429	1
mdm00330 Arginine and proline metabolism	0.172395	6	1.59	TRINITY_DN34488_c0_g1_m.25954	502	K	"Aldehyde dehydrogenase family 3 member I1, chloroplastic OS=Arabidopsis thaliana OX=3702 GN=ALDH3I1 PE=1 SV=2"	ALDH3I1	1	0.015963	65.404	FSFDGFSHK(1)K	2	-1.3971	1
mdm00330 Arginine and proline metabolism	0.172395	6	1.59	TRINITY_DN32350_c0_g1_m.20357	128	K	Probable aldehyde dehydrogenase OS=Linum usitatissimum OX=4006 GN=FIS1 PE=2 SV=1	FIS1	1	1.20553e-06	86.135	VAEIDEK(1)GTQPFVESLSK	2	-0.61653	1
mdm00330 Arginine and proline metabolism	0.172395	6	1.59	TRINITY_DN32350_c0_g1_m.20357	173	K	Probable aldehyde dehydrogenase OS=Linum usitatissimum OX=4006 GN=FIS1 PE=2 SV=1	FIS1	1	0.00644328	65.408	AAHMLSQPK(1)VSDFFTR	3	-3.1581	1
mdm00970 Aminoacyl-tRNA biosynthesis	1.42965e-05	16	3.25	TRINITY_DN33015_c0_g1_m.21954	325	K	"Arginine--tRNA ligase, chloroplastic/mitochondrial OS=Arabidopsis thaliana OX=3702 GN=EMB1027 PE=1 SV=1"	EMB1027	1	0.0155558	74.486	LQGGESK(1)YR	2	-4.6293	1
mdm00970 Aminoacyl-tRNA biosynthesis	1.42965e-05	16	3.25	TRINITY_DN32471_c0_g1_m.20624	82	K	"Phenylalanine--tRNA ligase, chloroplastic/mitochondrial OS=Arabidopsis thaliana OX=3702 GN=At3g58140 PE=1 SV=1"	At3g58140	1	0.000213878	110.22	LIDNFTNK(1)K	2	-1.1773	1
mdm00970 Aminoacyl-tRNA biosynthesis	1.42965e-05	16	3.25	TRINITY_DN32835_c0_g1_m.21490	323	K	"Tyrosine--tRNA ligase, chloroplastic/mitochondrial OS=Arabidopsis thaliana OX=3702 GN=EMB2768 PE=2 SV=1"	EMB2768	1	7.76565e-10	123.5	LLK(1)QGGLYLNNAR	2	-1.6363	1
mdm00970 Aminoacyl-tRNA biosynthesis	1.42965e-05	16	3.25	TRINITY_DN32835_c0_g1_m.21490	262	K	"Tyrosine--tRNA ligase, chloroplastic/mitochondrial OS=Arabidopsis thaliana OX=3702 GN=EMB2768 PE=2 SV=1"	EMB2768	1	1.57416e-31	174.72	EALK(1)ATEALRPGAETK	2	-1.5432	2
mdm00970 Aminoacyl-tRNA biosynthesis	1.42965e-05	16	3.25	TRINITY_DN32835_c0_g1_m.21490	358	K	"Tyrosine--tRNA ligase, chloroplastic/mitochondrial OS=Arabidopsis thaliana OX=3702 GN=EMB2768 PE=2 SV=1"	EMB2768	1	0.0134153	69.905	VLLLSAGK(1)K	2	-4.1121	1
mdm00970 Aminoacyl-tRNA biosynthesis	1.42965e-05	16	3.25	TRINITY_DN32770_c0_g1_m.21328	631	K	"Glycine--tRNA ligase, mitochondrial 1 OS=Arabidopsis thaliana OX=3702 GN=At1g29880 PE=1 SV=1"	At1g29880	1	7.68707e-08	99.276	DISK(1)SLTAGGISHK	2	-0.98287	1
mdm00970 Aminoacyl-tRNA biosynthesis	1.42965e-05	16	3.25	TRINITY_DN32770_c0_g1_m.21328	492	K	"Glycine--tRNA ligase, mitochondrial 1 OS=Arabidopsis thaliana OX=3702 GN=At1g29880 PE=1 SV=1"	At1g29880	1	0.00888257	110.22	K(1)ELGLAFK	2	-4.9434	1
mdm00970 Aminoacyl-tRNA biosynthesis	1.42965e-05	16	3.25	TRINITY_DN32770_c0_g1_m.21328	465	K	"Glycine--tRNA ligase, mitochondrial 1 OS=Arabidopsis thaliana OX=3702 GN=At1g29880 PE=1 SV=1"	At1g29880	1	2.27575e-28	179.21	AHTDK(1)SGIALVAAEK	2	-1.5673	1
mdm00970 Aminoacyl-tRNA biosynthesis	1.42965e-05	16	3.25	TRINITY_DN32770_c0_g1_m.21328	651	K	"Glycine--tRNA ligase, mitochondrial 1 OS=Arabidopsis thaliana OX=3702 GN=At1g29880 PE=1 SV=1"	At1g29880	1	0.00104413	102.55	IDITGTSIGK(1)R	2	-1.9785	1
mdm00970 Aminoacyl-tRNA biosynthesis	1.42965e-05	16	3.25	TRINITY_DN32770_c0_g1_m.21328	249	K	"Glycine--tRNA ligase, mitochondrial 1 OS=Arabidopsis thaliana OX=3702 GN=At1g29880 PE=1 SV=1"	At1g29880	1	0.00503015	64.266	IK(1)EYGITAPDTK	2	-2.3341	1
mdm00970 Aminoacyl-tRNA biosynthesis	1.42965e-05	16	3.25	TRINITY_DN32770_c0_g1_m.21328	591	K	"Glycine--tRNA ligase, mitochondrial 1 OS=Arabidopsis thaliana OX=3702 GN=At1g29880 PE=1 SV=1"	At1g29880	1	0.0258167	42.446	PSK(1)AGDEQLNVFR	2	0.63931	1
mdm00970 Aminoacyl-tRNA biosynthesis	1.42965e-05	16	3.25	TRINITY_DN32770_c0_g1_m.21328	499	K	"Glycine--tRNA ligase, mitochondrial 1 OS=Arabidopsis thaliana OX=3702 GN=At1g29880 PE=1 SV=1"	At1g29880	1	0.00574024	69.915	ELGLAFK(1)GSQK	2	-3.3109	1
mdm00970 Aminoacyl-tRNA biosynthesis	1.42965e-05	16	3.25	TRINITY_DN32770_c0_g1_m.21328	214	K	"Glycine--tRNA ligase, mitochondrial 1 OS=Arabidopsis thaliana OX=3702 GN=At1g29880 PE=1 SV=1"	At1g29880	1	0.0321271	46.447	DFCNDK(1)LQK	2	-4.454	1
mdm00970 Aminoacyl-tRNA biosynthesis	1.42965e-05	16	3.25	TRINITY_DN32770_c0_g1_m.21328	378	K	"Glycine--tRNA ligase, mitochondrial 1 OS=Arabidopsis thaliana OX=3702 GN=At1g29880 PE=1 SV=1"	At1g29880	1	1.17314e-06	112.7	EEQMSGQSAK(1)IIR	2	-2.4333	1
mdm00970 Aminoacyl-tRNA biosynthesis	1.42965e-05	16	3.25	TRINITY_DN34401_c2_g2_m.25697	427	K	"Proline--tRNA ligase, cytoplasmic OS=Arabidopsis thaliana OX=3702 GN=At3g62120 PE=1 SV=1"	At3g62120	1	0.00228772	54.199	IEIGPK(1)DLANNQVR	2	-0.0614	1
mdm00970 Aminoacyl-tRNA biosynthesis	1.42965e-05	16	3.25	TRINITY_DN33847_c0_g1_m.24180	371	K	"Asparagine--tRNA ligase, chloroplastic/mitochondrial OS=Arabidopsis thaliana OX=3702 GN=SYNO PE=2 SV=3"	SYNO	1	0.000955587	121.31	LDQLK(1)LNK	2	-3.6326	1
mdm00970 Aminoacyl-tRNA biosynthesis	1.42965e-05	16	3.25	TRINITY_DN33847_c0_g1_m.24180	63	K	"Asparagine--tRNA ligase, chloroplastic/mitochondrial OS=Arabidopsis thaliana OX=3702 GN=SYNO PE=2 SV=3"	SYNO	1	0.0299727	54.436	SDPSFPVQK(1)K	2	-3.865	1
mdm00970 Aminoacyl-tRNA biosynthesis	1.42965e-05	16	3.25	TRINITY_DN33847_c0_g1_m.24180	48	K	"Asparagine--tRNA ligase, chloroplastic/mitochondrial OS=Arabidopsis thaliana OX=3702 GN=SYNO PE=2 SV=3"	SYNO	1	0.00707888	72.492	LNK(1)ILVLGK	2	-3.8604	1
mdm00970 Aminoacyl-tRNA biosynthesis	1.42965e-05	16	3.25	TRINITY_DN32299_c0_g1_m.20228	515	K	"Glutamate--tRNA ligase, chloroplastic/mitochondrial OS=Arabidopsis thaliana OX=3702 GN=OVA3 PE=1 SV=1"	OVA3	1	0.0367999	40.203	WVK(1)SFGK	2	-4.2319	1
mdm00970 Aminoacyl-tRNA biosynthesis	1.42965e-05	16	3.25	TRINITY_DN32374_c1_g10_m.20413	436	K	Serine--tRNA ligase OS=Helianthus annuus OX=4232 PE=2 SV=1		0.995549	0.0357252	66.664	TFLPFK(0.996)TK(0.004)PASETK	3	-3.634	1
mdm00970 Aminoacyl-tRNA biosynthesis	1.42965e-05	16	3.25	TRINITY_DN32374_c1_g10_m.20413	14	K	Serine--tRNA ligase OS=Helianthus annuus OX=4232 PE=2 SV=1		1	0.00459532	84.309	EEK(1)GHNPELIR	2	-3.0078	2
mdm00970 Aminoacyl-tRNA biosynthesis	1.42965e-05	16	3.25	TRINITY_DN35618_c0_g1_m.29344	976	K	"Valine--tRNA ligase, chloroplastic/mitochondrial 2 OS=Arabidopsis thaliana OX=3702 GN=EMB2247 PE=3 SV=1"	EMB2247	1	0.0144652	64.906	AAETEEK(1)ITLTK	2	-3.2499	1
mdm00970 Aminoacyl-tRNA biosynthesis	1.42965e-05	16	3.25	TRINITY_DN35618_c0_g1_m.29344	206	K	"Valine--tRNA ligase, chloroplastic/mitochondrial 2 OS=Arabidopsis thaliana OX=3702 GN=EMB2247 PE=3 SV=1"	EMB2247	1	0.00143463	83.438	EK(1)YGGTITNQIK	2	0.56331	1
mdm00970 Aminoacyl-tRNA biosynthesis	1.42965e-05	16	3.25	TRINITY_DN30941_c0_g1_m.17166	90	K	"Histidine--tRNA ligase, chloroplastic/mitochondrial OS=Arabidopsis thaliana OX=3702 GN=At3g46100 PE=2 SV=1"	At3g46100	1	0.0233104	55.235	IDVNPPK(1)GTR	2	-2.7853	1
mdm00970 Aminoacyl-tRNA biosynthesis	1.42965e-05	16	3.25	TRINITY_DN31449_c0_g2_m.18291	228	K	Methionyl-tRNA formyltransferase OS=Staphylococcus carnosus (strain TM300) OX=396513 GN=fmt PE=3 SV=1	fmt	1	0.0208453	40.533	ELPSILDGSAK(1)AK	2	-1.7668	1
mdm00970 Aminoacyl-tRNA biosynthesis	1.42965e-05	16	3.25	TRINITY_DN31449_c0_g2_m.18291	289	K	Methionyl-tRNA formyltransferase OS=Staphylococcus carnosus (strain TM300) OX=396513 GN=fmt PE=3 SV=1	fmt	1	0.000608821	74.849	GDGSHK(1)VLDLR	2	-1.3938	1
mdm00970 Aminoacyl-tRNA biosynthesis	1.42965e-05	16	3.25	TRINITY_DN31449_c0_g2_m.18291	283	K	Methionyl-tRNA formyltransferase OS=Staphylococcus carnosus (strain TM300) OX=396513 GN=fmt PE=3 SV=1	fmt	1	3.81847e-05	81.099	VVVVEK(1)GDGSHK	2	-2.9866	1
mdm00970 Aminoacyl-tRNA biosynthesis	1.42965e-05	16	3.25	TRINITY_DN27849_c0_g1_m.11212	304	K	"Serine--tRNA ligase, chloroplastic/mitochondrial OS=Arabidopsis thaliana OX=3702 GN=OVA7 PE=2 SV=1"	OVA7	1	0.0141513	43.168	SSVVEK(1)CGFQPR	2	-5.2336	1
mdm00970 Aminoacyl-tRNA biosynthesis	1.42965e-05	16	3.25	TRINITY_DN32039_c0_g1_m.19642	283	K	"Proline--tRNA ligase, chloroplastic/mitochondrial OS=Arabidopsis thaliana OX=3702 GN=OVA6 PE=2 SV=1"	OVA6	1	0.0014089	41.499	K(1)ALQAGTSHNLGQNFSR	3	-3.0154	1
mdm00970 Aminoacyl-tRNA biosynthesis	1.42965e-05	16	3.25	TRINITY_DN35842_c0_g1_m.30078	919	K	"Leucine--tRNA ligase, cytoplasmic OS=Arabidopsis thaliana OX=3702 GN=At1g09620 PE=1 SV=1"	At1g09620	1	0.0127788	55.235	LLQK(1)QVSGSK	2	-2.5908	1
mdm00970 Aminoacyl-tRNA biosynthesis	1.42965e-05	16	3.25	TRINITY_DN34174_c0_g1_m.25066	305	K	"Cysteine--tRNA ligase, chloroplastic/mitochondrial OS=Arabidopsis thaliana OX=3702 GN=SYCO PE=2 SV=1"	SYCO	1	0.000223501	92.428	VESLAALEK(1)TIR	2	-0.95593	1
mdm00970 Aminoacyl-tRNA biosynthesis	1.42965e-05	16	3.25	TRINITY_DN30750_c0_g1_m.16781	181	K	"Lysine--tRNA ligase, chloroplastic/mitochondrial OS=Arabidopsis thaliana OX=3702 GN=OVA5 PE=2 SV=1"	OVA5	1	7.4011e-21	121.96	DDSGTIQLYCEK(1)GR	2	-2.0211	1
mdm00970 Aminoacyl-tRNA biosynthesis	1.42965e-05	16	3.25	TRINITY_DN30750_c0_g1_m.16781	245	K	"Lysine--tRNA ligase, chloroplastic/mitochondrial OS=Arabidopsis thaliana OX=3702 GN=OVA5 PE=2 SV=1"	OVA5	1	6.04156e-06	139.02	FHGLTHVDK(1)R	2	-1.136	2
mdm00970 Aminoacyl-tRNA biosynthesis	1.42965e-05	16	3.25	TRINITY_DN30750_c0_g1_m.16781	422	K	"Lysine--tRNA ligase, chloroplastic/mitochondrial OS=Arabidopsis thaliana OX=3702 GN=OVA5 PE=2 SV=1"	OVA5	1	0.0205429	44.57	EATGIDFK(1)EFR	2	-0.42017	1
mdm00071 Fatty acid degradation	0.00028398	11	3.29	TRINITY_DN34055_c1_g1_m.24751	592	K	Glyoxysomal fatty acid beta-oxidation multifunctional protein MFP-a OS=Cucumis sativus OX=3659 PE=1 SV=1		1	0.032364	43.734	GFYAYGDK(1)R	2	-1.0854	1
mdm00071 Fatty acid degradation	0.00028398	11	3.29	TRINITY_DN34055_c1_g1_m.24751	376	K	Glyoxysomal fatty acid beta-oxidation multifunctional protein MFP-a OS=Cucumis sativus OX=3659 PE=1 SV=1		1	0.0100934	67.881	FDK(1)TISLLK	2	-3.3307	1
mdm00071 Fatty acid degradation	0.00028398	11	3.29	TRINITY_DN34055_c1_g1_m.24751	61	K	Glyoxysomal fatty acid beta-oxidation multifunctional protein MFP-a OS=Cucumis sativus OX=3659 PE=1 SV=1		1	0.00316062	74.486	AIVITGAK(1)GK	2	-2.777	1
mdm00071 Fatty acid degradation	0.00028398	11	3.29	TRINITY_DN34055_c1_g1_m.24751	347	K	Glyoxysomal fatty acid beta-oxidation multifunctional protein MFP-a OS=Cucumis sativus OX=3659 PE=1 SV=1		1	1.33051e-17	175.64	EVNDK(1)FLQAGIGR	2	-3.0503	1
mdm00071 Fatty acid degradation	0.00028398	11	3.29	TRINITY_DN34055_c1_g1_m.24751	299	K	Glyoxysomal fatty acid beta-oxidation multifunctional protein MFP-a OS=Cucumis sativus OX=3659 PE=1 SV=1		1	0.00443843	63.908	GTTK(1)VPGVTNLGLVPR	2	-0.74375	1
mdm00071 Fatty acid degradation	0.00028398	11	3.29	TRINITY_DN31923_c1_g1_m.19398	656	K	Peroxisomal acyl-coenzyme A oxidase 1 OS=Arabidopsis thaliana OX=3702 GN=ACX1 PE=1 SV=1	ACX1	1	0.00423069	96.51	PLLK(1)QQLR	2	-2.5987	1
mdm00071 Fatty acid degradation	0.00028398	11	3.29	TRINITY_DN31923_c1_g1_m.19398	440	K	Peroxisomal acyl-coenzyme A oxidase 1 OS=Arabidopsis thaliana OX=3702 GN=ACX1 PE=1 SV=1	ACX1	1	2.32049e-07	119.94	FLMK(1)TVSQLASGK	2	-1.5981	4
mdm00071 Fatty acid degradation	0.00028398	11	3.29	TRINITY_DN31923_c1_g1_m.19398	450	K	Peroxisomal acyl-coenzyme A oxidase 1 OS=Arabidopsis thaliana OX=3702 GN=ACX1 PE=1 SV=1	ACX1	1	0.0262499	58.889	K(1)PVGTTSYLGR	2	-1.5298	1
mdm00071 Fatty acid degradation	0.00028398	11	3.29	TRINITY_DN34669_c0_g2_m.26503	69	K	"Acyl-coenzyme A oxidase 3, peroxisomal OS=Arabidopsis thaliana OX=3702 GN=ACX3 PE=1 SV=1"	ACX3	1	0.00144878	78.932	YLSSIK(1)DPDQR	2	1.9813	1
mdm00071 Fatty acid degradation	0.00028398	11	3.29	TRINITY_DN34669_c0_g2_m.26503	300	K	"Acyl-coenzyme A oxidase 3, peroxisomal OS=Arabidopsis thaliana OX=3702 GN=ACX3 PE=1 SV=1"	ACX3	1	5.4453e-17	117.21	FAVEVSNYQK(1)QGQSK	2	-1.2518	1
mdm00071 Fatty acid degradation	0.00028398	11	3.29	TRINITY_DN31011_c0_g2_m.17342	179	K	"Acyl-coenzyme A oxidase 4, peroxisomal OS=Arabidopsis thaliana OX=3702 GN=ACX4 PE=1 SV=1"	ACX4	1	0.0124377	45.939	VK(1)GGWILDGQK	2	-2.6036	1
mdm00071 Fatty acid degradation	0.00028398	11	3.29	TRINITY_DN31011_c0_g2_m.17342	414	K	"Acyl-coenzyme A oxidase 4, peroxisomal OS=Arabidopsis thaliana OX=3702 GN=ACX4 PE=1 SV=1"	ACX4	1	9.6068e-19	108.5	EVTGIASFK(1)PSASSQR	2	-0.26115	1
mdm00071 Fatty acid degradation	0.00028398	11	3.29	TRINITY_DN31011_c0_g2_m.17342	218	K	"Acyl-coenzyme A oxidase 4, peroxisomal OS=Arabidopsis thaliana OX=3702 GN=ACX4 PE=1 SV=1"	ACX4	1	0.00999081	73.655	NTTANQINGFIVK(1)K	2	-4.1456	1
mdm00071 Fatty acid degradation	0.00028398	11	3.29	TRINITY_DN28415_c0_g1_m.12228	13	K	"Probable acetyl-CoA acetyltransferase, cytosolic 2 OS=Arabidopsis thaliana OX=3702 GN=At5g47720 PE=2 SV=1"	At5g47720	1	0.00566637	72.846	APASNPSSSSIK(1)PR	2	-2.0345	1
mdm00071 Fatty acid degradation	0.00028398	11	3.29	TRINITY_DN28744_c0_g1_m.12840	145	K	"Probable enoyl-CoA hydratase 1, peroxisomal OS=Arabidopsis thaliana OX=3702 GN=ECHIA PE=1 SV=1"	ECHIA	1	0.00891456	69.716	GAK(1)FIDTHAR	2	-2.1145	1
mdm00071 Fatty acid degradation	0.00028398	11	3.29	TRINITY_DN31711_c0_g1_m.18901	326	K	Alcohol dehydrogenase 1 OS=Trifolium repens OX=3899 GN=ADH1 PE=2 SV=1	ADH1	0.999797	0.0309938	43.306	TLK(1)GTFYGNYKPR	2	-0.8717	1
mdm00071 Fatty acid degradation	0.00028398	11	3.29	TRINITY_DN34963_c1_g2_m.27342	333	K	"3-ketoacyl-CoA thiolase 2, peroxisomal OS=Arabidopsis thaliana OX=3702 GN=PED1 PE=1 SV=2"	PED1	1	0.00502255	68.548	FK(1)DEIIPVSTK	2	-2.8562	1
mdm00071 Fatty acid degradation	0.00028398	11	3.29	TRINITY_DN34963_c1_g2_m.27342	185	K	"3-ketoacyl-CoA thiolase 2, peroxisomal OS=Arabidopsis thaliana OX=3702 GN=PED1 PE=1 SV=2"	PED1	1	0.00508553	78.816	GVIEK(1)TNLDPK	2	-1.7268	1
mdm00071 Fatty acid degradation	0.00028398	11	3.29	TRINITY_DN30949_c4_g1_m.17184	233	K	"3-ketoacyl-CoA thiolase 2, peroxisomal OS=Arabidopsis thaliana OX=3702 GN=PED1 PE=1 SV=2"	PED1	1	5.56805e-10	176.45	FK(1)DEIIPVATK	2	-1.7634	1
mdm00071 Fatty acid degradation	0.00028398	11	3.29	TRINITY_DN30949_c4_g1_m.17184	372	K	"3-ketoacyl-CoA thiolase 2, peroxisomal OS=Arabidopsis thaliana OX=3702 GN=PED1 PE=1 SV=2"	PED1	1	0.000564155	98.009	NK(1)LGLDPEK	2	-2.7852	1
mdm00071 Fatty acid degradation	0.00028398	11	3.29	TRINITY_DN31841_c0_g1_m.19210	66	K	"Long chain acyl-CoA synthetase 7, peroxisomal OS=Arabidopsis thaliana OX=3702 GN=LACS7 PE=1 SV=2"	LACS7	1	0.0147101	65.404	SPLK(1)LVSR	2	-4.7952	1
mdm00071 Fatty acid degradation	0.00028398	11	3.29	TRINITY_DN34488_c0_g1_m.25954	252	K	"Aldehyde dehydrogenase family 3 member I1, chloroplastic OS=Arabidopsis thaliana OX=3702 GN=ALDH3I1 PE=1 SV=2"	ALDH3I1	1	0.0228119	41.824	WDK(1)ILYTGSAR	2	-3.6692	1
mdm00071 Fatty acid degradation	0.00028398	11	3.29	TRINITY_DN34488_c0_g1_m.25954	366	K	"Aldehyde dehydrogenase family 3 member I1, chloroplastic OS=Arabidopsis thaliana OX=3702 GN=ALDH3I1 PE=1 SV=2"	ALDH3I1	1	0.00307414	67.507	LVK(1)LLDQDK	2	-2.6429	1
mdm00071 Fatty acid degradation	0.00028398	11	3.29	TRINITY_DN34488_c0_g1_m.25954	502	K	"Aldehyde dehydrogenase family 3 member I1, chloroplastic OS=Arabidopsis thaliana OX=3702 GN=ALDH3I1 PE=1 SV=2"	ALDH3I1	1	0.015963	65.404	FSFDGFSHK(1)K	2	-1.3971	1
mdm00196 Photosynthesis - antenna proteins	0.00363846	5	4.37	TRINITY_DN24964_c0_g1_m.6770	52	K	"Chlorophyll a-b binding protein CP24 10A, chloroplastic OS=Solanum lycopersicum OX=4081 GN=CAP10A PE=3 SV=1"	CAP10A	1	0.00448138	110.22	K(1)SWIPGVK	2	-3.5444	1
mdm00196 Photosynthesis - antenna proteins	0.00363846	5	4.37	TRINITY_DN24964_c0_g1_m.6770	227	K	"Chlorophyll a-b binding protein CP24 10A, chloroplastic OS=Solanum lycopersicum OX=4081 GN=CAP10A PE=3 SV=1"	CAP10A	1	0.00495339	105.04	LAEIK(1)HAR	2	-3.2434	1
mdm00196 Photosynthesis - antenna proteins	0.00363846	5	4.37	TRINITY_DN23771_c0_g1_m.5454	43	K	"Chlorophyll a-b binding protein 40, chloroplastic OS=Nicotiana tabacum OX=4097 GN=CAB40 PE=2 SV=1"	CAB40	1	0.0163523	40.224	PK(1)PVSSPSPWYGPDR	2	-1.3843	1
mdm00196 Photosynthesis - antenna proteins	0.00363846	5	4.37	TRINITY_DN25716_c1_g1_m.7776	276	K	"Chlorophyll a-b binding protein CP29.2, chloroplastic OS=Arabidopsis thaliana OX=3702 GN=LHCB4.2 PE=1 SV=1"	LHCB4.2	1	3.15223e-15	104.39	AILQLAEIK(1)HAR	2	-1.5574	1
mdm00196 Photosynthesis - antenna proteins	0.00363846	5	4.37	TRINITY_DN25716_c1_g1_m.7776	267	K	"Chlorophyll a-b binding protein CP29.2, chloroplastic OS=Arabidopsis thaliana OX=3702 GN=LHCB4.2 PE=1 SV=1"	LHCB4.2	1	0.0022757	95.311	K(1)AILQLAEIK	2	-3.4184	1
mdm00196 Photosynthesis - antenna proteins	0.00363846	5	4.37	TRINITY_DN25716_c1_g1_m.7776	82	K	"Chlorophyll a-b binding protein CP29.2, chloroplastic OS=Arabidopsis thaliana OX=3702 GN=LHCB4.2 PE=1 SV=1"	LHCB4.2	1	0.0166181	49.097	SVK(1)PSSDRPLWYPGAK	2	0.5057	1
mdm00196 Photosynthesis - antenna proteins	0.00363846	5	4.37	TRINITY_DN26362_c0_g1_m.8727	80	K	"Chlorophyll a-b binding protein 40, chloroplastic OS=Nicotiana tabacum OX=4097 GN=CAB40 PE=2 SV=1"	CAB40	1	4.53472e-62	199.84	SATK(1)VASSGSPWYGPDR	2	-1.1892	3
mdm00196 Photosynthesis - antenna proteins	0.00363846	5	4.37	TRINITY_DN27481_c2_g1_m.10551	67	K	"Chlorophyll a-b binding protein 21, chloroplastic OS=Nicotiana tabacum OX=4097 GN=CAB21 PE=2 SV=1"	CAB21	0.994247	4.47615e-20	179.9	K(0.994)TGGK(0.006)PASSGSPWYGPDR	3	-1.9972	1
mdm00196 Photosynthesis - antenna proteins	0.00363846	5	4.37	TRINITY_DN27481_c2_g1_m.10551	71	K	"Chlorophyll a-b binding protein 21, chloroplastic OS=Nicotiana tabacum OX=4097 GN=CAB21 PE=2 SV=1"	CAB21	1	8.30168e-41	182.52	TGGK(1)PASSGSPWYGPDR	2	-0.29056	3
mdm00020 Citrate cycle (TCA cycle)	1.30196e-13	21	6.45	TRINITY_DN28123_c0_g1_m.11689	498	K	"Dihydrolipoyllysine-residue acetyltransferase component 1 of pyruvate dehydrogenase complex, mitochondrial OS=Arabidopsis thaliana OX=3702 GN=LTA3 PE=1 SV=2"	LTA3	1	1.70414e-45	160.07	EQHNVK(1)VSVNDIVIK	2	-0.70139	2
mdm00020 Citrate cycle (TCA cycle)	1.30196e-13	21	6.45	TRINITY_DN28123_c0_g1_m.11689	437	K	"Dihydrolipoyllysine-residue acetyltransferase component 1 of pyruvate dehydrogenase complex, mitochondrial OS=Arabidopsis thaliana OX=3702 GN=LTA3 PE=1 SV=2"	LTA3	1	0.00255651	97.175	ETAPASSSEK(1)RPHVK	2	-2.1252	2
mdm00020 Citrate cycle (TCA cycle)	1.30196e-13	21	6.45	TRINITY_DN28123_c0_g1_m.11689	492	K	"Dihydrolipoyllysine-residue acetyltransferase component 1 of pyruvate dehydrogenase complex, mitochondrial OS=Arabidopsis thaliana OX=3702 GN=LTA3 PE=1 SV=2"	LTA3	1	1.34776e-29	195.58	DLK(1)EQHNVK	2	-3.374	3
mdm00020 Citrate cycle (TCA cycle)	1.30196e-13	21	6.45	TRINITY_DN28123_c0_g1_m.11689	443	K	"Dihydrolipoyllysine-residue acetyltransferase component 1 of pyruvate dehydrogenase complex, mitochondrial OS=Arabidopsis thaliana OX=3702 GN=LTA3 PE=1 SV=2"	LTA3	1	7.49751e-08	106.97	K(1)EDSFEDFPNSQIR	2	-0.91075	1
mdm00020 Citrate cycle (TCA cycle)	1.30196e-13	21	6.45	TRINITY_DN28123_c0_g1_m.11689	411	K	"Dihydrolipoyllysine-residue acetyltransferase component 1 of pyruvate dehydrogenase complex, mitochondrial OS=Arabidopsis thaliana OX=3702 GN=LTA3 PE=1 SV=2"	LTA3	1	0.015628	42.061	SGIGSSK(1)VSSSK	2	-2.3321	1
mdm00020 Citrate cycle (TCA cycle)	1.30196e-13	21	6.45	TRINITY_DN28123_c0_g1_m.11689	622	K	"Dihydrolipoyllysine-residue acetyltransferase component 1 of pyruvate dehydrogenase complex, mitochondrial OS=Arabidopsis thaliana OX=3702 GN=LTA3 PE=1 SV=2"	LTA3	1	2.00758e-50	222.48	GNK(1)VVAPVVGSDGVER	2	-0.48016	4
mdm00020 Citrate cycle (TCA cycle)	1.30196e-13	21	6.45	TRINITY_DN28123_c0_g1_m.11689	361	K	"Dihydrolipoyllysine-residue acetyltransferase component 1 of pyruvate dehydrogenase complex, mitochondrial OS=Arabidopsis thaliana OX=3702 GN=LTA3 PE=1 SV=2"	LTA3	1	3.00646e-06	109.88	IETGGQK(1)APVK	2	-2.6541	2
mdm00020 Citrate cycle (TCA cycle)	1.30196e-13	21	6.45	TRINITY_DN28753_c0_g1_m.12857	77	K	"Pyruvate dehydrogenase E1 component subunit beta-1, mitochondrial OS=Arabidopsis thaliana OX=3702 GN=PDH2 PE=1 SV=2"	PDH2	1	0.0119257	77.072	ISK(1)GLLDK	2	-4.271	1
mdm00020 Citrate cycle (TCA cycle)	1.30196e-13	21	6.45	TRINITY_DN28753_c0_g1_m.12857	82	K	"Pyruvate dehydrogenase E1 component subunit beta-1, mitochondrial OS=Arabidopsis thaliana OX=3702 GN=PDH2 PE=1 SV=2"	PDH2	1	0.00670733	53.517	GLLDK(1)YGPER	2	-2.5224	1
mdm00020 Citrate cycle (TCA cycle)	1.30196e-13	21	6.45	TRINITY_DN27471_c0_g1_m.10537	145	K	Isocitrate dehydrogenase [NADP] OS=Nicotiana tabacum OX=4097 PE=2 SV=1		1	0.00405231	87.251	EPILCK(1)NVPR	2	-2.4638	1
mdm00020 Citrate cycle (TCA cycle)	1.30196e-13	21	6.45	TRINITY_DN27471_c0_g1_m.10537	404	K	Isocitrate dehydrogenase [NADP] OS=Nicotiana tabacum OX=4097 PE=2 SV=1		1	5.73031e-09	91.939	MTK(1)DLALIIHGSK	2	-0.71336	2
mdm00020 Citrate cycle (TCA cycle)	1.30196e-13	21	6.45	TRINITY_DN26630_c0_g1_m.9120	182	K	"Malate dehydrogenase, cytoplasmic OS=Zea mays OX=4577 PE=1 SV=2"		1	0.0292925	45.489	EFAPSIPK(1)K	2	1.7164	1
mdm00020 Citrate cycle (TCA cycle)	1.30196e-13	21	6.45	TRINITY_DN28231_c0_g1_m.11900	172	K	"Aconitate hydratase 3, mitochondrial OS=Arabidopsis thaliana OX=3702 GN=ACO3 PE=1 SV=2"	ACO3	1	0.00088604	65.404	QVEIPFK(1)PAR	2	-2.3905	2
mdm00020 Citrate cycle (TCA cycle)	1.30196e-13	21	6.45	TRINITY_DN28231_c0_g1_m.11900	199	K	"Aconitate hydratase 3, mitochondrial OS=Arabidopsis thaliana OX=3702 GN=ACO3 PE=1 SV=2"	ACO3	1	0.00424342	94.66	DAMNK(1)LGSDSNK	2	-2.3615	2
mdm00020 Citrate cycle (TCA cycle)	1.30196e-13	21	6.45	TRINITY_DN28231_c0_g1_m.11900	105	K	"Aconitate hydratase 3, mitochondrial OS=Arabidopsis thaliana OX=3702 GN=ACO3 PE=1 SV=2"	ACO3	1	0.000390577	95.656	GNLTSLPK(1)PGGGEFGK	2	-1.7766	1
mdm00020 Citrate cycle (TCA cycle)	1.30196e-13	21	6.45	TRINITY_DN35115_c0_g1_m.27807	595	K	"2-oxoglutarate dehydrogenase, mitochondrial OS=Dictyostelium discoideum OX=44689 GN=ogdh PE=3 SV=1"	ogdh	1	0.00326724	103.87	NTGVK(1)PEILK	2	-4.883	1
mdm00020 Citrate cycle (TCA cycle)	1.30196e-13	21	6.45	TRINITY_DN35115_c0_g1_m.27807	916	K	"2-oxoglutarate dehydrogenase, mitochondrial OS=Dictyostelium discoideum OX=44689 GN=ogdh PE=3 SV=1"	ogdh	1	0.00365131	67.464	EAK(1)DVAICR	2	-3.2757	1
mdm00020 Citrate cycle (TCA cycle)	1.30196e-13	21	6.45	TRINITY_DN35115_c0_g1_m.27807	600	K	"2-oxoglutarate dehydrogenase, mitochondrial OS=Dictyostelium discoideum OX=44689 GN=ogdh PE=3 SV=1"	ogdh	1	8.39622e-85	273.02	NTGVKPEILK(1)NVGK	2	1.3021	4
mdm00020 Citrate cycle (TCA cycle)	1.30196e-13	21	6.45	TRINITY_DN35115_c0_g1_m.27807	614	K	"2-oxoglutarate dehydrogenase, mitochondrial OS=Dictyostelium discoideum OX=44689 GN=ogdh PE=3 SV=1"	ogdh	1	3.27328e-09	141.29	AITALPENFK(1)PHR	2	-2.2256	2
mdm00020 Citrate cycle (TCA cycle)	1.30196e-13	21	6.45	TRINITY_DN35115_c0_g1_m.27807	541	K	"2-oxoglutarate dehydrogenase, mitochondrial OS=Dictyostelium discoideum OX=44689 GN=ogdh PE=3 SV=1"	ogdh	1	5.67068e-57	218.12	LLESGQVTK(1)EDIDR	2	-1.4205	1
mdm00020 Citrate cycle (TCA cycle)	1.30196e-13	21	6.45	TRINITY_DN35115_c0_g1_m.27807	604	K	"2-oxoglutarate dehydrogenase, mitochondrial OS=Dictyostelium discoideum OX=44689 GN=ogdh PE=3 SV=1"	ogdh	1	1.05322e-89	257.38	NVGK(1)AITALPENFKPHR	3	1.0275	9
mdm00020 Citrate cycle (TCA cycle)	1.30196e-13	21	6.45	TRINITY_DN32980_c0_g1_m.21877	447	K	"Aconitate hydratase, cytoplasmic OS=Cucurbita maxima OX=3661 PE=2 SV=1"		1	2.85448e-10	179.31	DSPAAK(1)YLLER	2	-1.7611	1
mdm00020 Citrate cycle (TCA cycle)	1.30196e-13	21	6.45	TRINITY_DN32980_c0_g1_m.21877	159	K	"Aconitate hydratase, cytoplasmic OS=Cucurbita maxima OX=3661 PE=2 SV=1"		1	0.00312753	61.48	GFAIPK(1)EAQGK	2	-1.592	1
mdm00020 Citrate cycle (TCA cycle)	1.30196e-13	21	6.45	TRINITY_DN32980_c0_g1_m.21877	74	K	"Aconitate hydratase, cytoplasmic OS=Cucurbita maxima OX=3661 PE=2 SV=1"		1	5.42673e-10	175.07	VTLQYLK(1)LTGR	2	-1.7945	1
mdm00020 Citrate cycle (TCA cycle)	1.30196e-13	21	6.45	TRINITY_DN32980_c0_g1_m.21877	457	K	"Aconitate hydratase, cytoplasmic OS=Cucurbita maxima OX=3661 PE=2 SV=1"		1	7.05048e-07	138.26	K(1)DFNSYGSR	2	-2.3257	1
mdm00020 Citrate cycle (TCA cycle)	1.30196e-13	21	6.45	TRINITY_DN32980_c0_g1_m.21877	514	K	"Aconitate hydratase, cytoplasmic OS=Cucurbita maxima OX=3661 PE=2 SV=1"		1	0.00292381	56.943	YK(1)SAGHDTIVLAGAEYGSGSSR	3	0.12363	1
mdm00020 Citrate cycle (TCA cycle)	1.30196e-13	21	6.45	TRINITY_DN32980_c0_g1_m.21877	139	K	"Aconitate hydratase, cytoplasmic OS=Cucurbita maxima OX=3661 PE=2 SV=1"		1	8.78522e-07	89.382	EMK(1)ADWHACLDNK	2	-1.2057	1
mdm00020 Citrate cycle (TCA cycle)	1.30196e-13	21	6.45	TRINITY_DN32980_c0_g1_m.21877	332	K	"Aconitate hydratase, cytoplasmic OS=Cucurbita maxima OX=3661 PE=2 SV=1"		0.998912	0.00589613	60.547	GK(0.999)DGK(0.001)DVYFK	2	-1.5372	1
mdm00020 Citrate cycle (TCA cycle)	1.30196e-13	21	6.45	TRINITY_DN32980_c0_g1_m.21877	552	K	"Aconitate hydratase, cytoplasmic OS=Cucurbita maxima OX=3661 PE=2 SV=1"		1	0.0104653	72.492	AVIAK(1)SFER	2	-3.4731	1
mdm00020 Citrate cycle (TCA cycle)	1.30196e-13	21	6.45	TRINITY_DN32980_c0_g1_m.21877	167	K	"Aconitate hydratase, cytoplasmic OS=Cucurbita maxima OX=3661 PE=2 SV=1"		1	5.15928e-12	123.99	VAK(1)FSFHGQPAELK	2	-0.85783	2
mdm00020 Citrate cycle (TCA cycle)	1.30196e-13	21	6.45	TRINITY_DN32980_c0_g1_m.21877	485	K	"Aconitate hydratase, cytoplasmic OS=Cucurbita maxima OX=3661 PE=2 SV=1"		1	4.70282e-05	85.821	LVNK(1)LLNGEVGPK	2	-1.8613	2
mdm00020 Citrate cycle (TCA cycle)	1.30196e-13	21	6.45	TRINITY_DN32083_c2_g1_m.19748	123	K	"Pyruvate dehydrogenase E1 component subunit alpha-1, mitochondrial OS=Arabidopsis thaliana OX=3702 GN=E1 ALPHA PE=1 SV=2"	E1	1	1.91937e-05	140.05	MEIAADSLYK(1)AK	2	-1.7963	5
mdm00020 Citrate cycle (TCA cycle)	1.30196e-13	21	6.45	TRINITY_DN32083_c2_g1_m.19748	363	K	"Pyruvate dehydrogenase E1 component subunit alpha-1, mitochondrial OS=Arabidopsis thaliana OX=3702 GN=E1 ALPHA PE=1 SV=2"	E1	1	3.72156e-07	126.48	K(1)LILAHDIATEK	2	-3.1847	3
mdm00020 Citrate cycle (TCA cycle)	1.30196e-13	21	6.45	TRINITY_DN32083_c2_g1_m.19748	280	K	"Pyruvate dehydrogenase E1 component subunit alpha-1, mitochondrial OS=Arabidopsis thaliana OX=3702 GN=E1 ALPHA PE=1 SV=2"	E1	1	0.0115285	83.623	AAK(1)SPAYYK	2	-2.3934	1
mdm00020 Citrate cycle (TCA cycle)	1.30196e-13	21	6.45	TRINITY_DN32083_c2_g1_m.19748	393	K	"Pyruvate dehydrogenase E1 component subunit alpha-1, mitochondrial OS=Arabidopsis thaliana OX=3702 GN=E1 ALPHA PE=1 SV=2"	E1	1	1.10016e-05	122.51	KEVDEAIAK(1)AK	2	-1.7911	1
mdm00020 Citrate cycle (TCA cycle)	1.30196e-13	21	6.45	TRINITY_DN32083_c2_g1_m.19748	151	K	"Pyruvate dehydrogenase E1 component subunit alpha-1, mitochondrial OS=Arabidopsis thaliana OX=3702 GN=E1 ALPHA PE=1 SV=2"	E1	1	0.000637148	100.84	K(1)DAIITAYR	2	-3.2436	1
mdm00020 Citrate cycle (TCA cycle)	1.30196e-13	21	6.45	TRINITY_DN32083_c2_g1_m.19748	374	K	"Pyruvate dehydrogenase E1 component subunit alpha-1, mitochondrial OS=Arabidopsis thaliana OX=3702 GN=E1 ALPHA PE=1 SV=2"	E1	1	5.17822e-69	186.56	LILAHDIATEK(1)ELK	2	-1.0898	4
mdm00020 Citrate cycle (TCA cycle)	1.30196e-13	21	6.45	TRINITY_DN29477_c0_g2_m.14191	343	K	"Dihydrolipoyllysine-residue acetyltransferase component 4 of pyruvate dehydrogenase complex, chloroplastic OS=Arabidopsis thaliana OX=3702 GN=LTA2 PE=2 SV=1"	LTA2	1	5.89711e-05	101.45	SK(1)MLVNVTADHR	2	-2.4474	2
mdm00020 Citrate cycle (TCA cycle)	1.30196e-13	21	6.45	TRINITY_DN31796_c0_g1_m.19095	13	K	"Isocitrate dehydrogenase [NAD] regulatory subunit 1, mitochondrial OS=Arabidopsis thaliana OX=3702 GN=IDH1 PE=1 SV=2"	IDH1	1	0.000696102	101.82	VTAVHK(1)ANIMK	2	-1.2304	2
mdm00020 Citrate cycle (TCA cycle)	1.30196e-13	21	6.45	TRINITY_DN29976_c0_g1_m.15181	269	K	"3-isopropylmalate dehydrogenase, chloroplastic OS=Solanum tuberosum OX=4113 PE=2 SV=1"		1	9.17697e-07	154.28	TDGLFLK(1)CCR	2	-1.3857	2
mdm00020 Citrate cycle (TCA cycle)	1.30196e-13	21	6.45	TRINITY_DN29976_c0_g1_m.15181	161	K	"3-isopropylmalate dehydrogenase, chloroplastic OS=Solanum tuberosum OX=4113 PE=2 SV=1"		1	2.57779e-10	170.69	GPMATPIGK(1)GHR	2	-0.51388	4
mdm00020 Citrate cycle (TCA cycle)	1.30196e-13	21	6.45	TRINITY_DN29976_c0_g1_m.15181	225	K	"3-isopropylmalate dehydrogenase, chloroplastic OS=Solanum tuberosum OX=4113 PE=2 SV=1"		1	0.0247007	40.533	GVVESLK(1)IITR	2	-3.7949	1
mdm00020 Citrate cycle (TCA cycle)	1.30196e-13	21	6.45	TRINITY_DN29976_c0_g1_m.15181	244	K	"3-isopropylmalate dehydrogenase, chloroplastic OS=Solanum tuberosum OX=4113 PE=2 SV=1"		1	1.17449e-05	108.2	VAEYAFHYAK(1)MQGR	2	-0.60313	2
mdm00020 Citrate cycle (TCA cycle)	1.30196e-13	21	6.45	TRINITY_DN29976_c0_g1_m.15181	256	K	"3-isopropylmalate dehydrogenase, chloroplastic OS=Solanum tuberosum OX=4113 PE=2 SV=1"		1	5.89535e-08	85.821	VSAIHK(1)ANIMQK	2	-2.9322	3
mdm00020 Citrate cycle (TCA cycle)	1.30196e-13	21	6.45	TRINITY_DN29976_c0_g1_m.15181	262	K	"3-isopropylmalate dehydrogenase, chloroplastic OS=Solanum tuberosum OX=4113 PE=2 SV=1"		1	7.18658e-07	110.52	ANIMQK(1)TDGLFLK	2	-1.6157	3
mdm00020 Citrate cycle (TCA cycle)	1.30196e-13	21	6.45	TRINITY_DN29976_c0_g1_m.15181	277	K	"3-isopropylmalate dehydrogenase, chloroplastic OS=Solanum tuberosum OX=4113 PE=2 SV=1"		1	0.0111864	65.404	EVAEK(1)YPEIK	2	-3.9526	1
mdm00020 Citrate cycle (TCA cycle)	1.30196e-13	21	6.45	TRINITY_DN22690_c0_g1_m.4394	217	K	"Succinate--CoA ligase [ADP-forming] subunit alpha-1, mitochondrial OS=Solanum lycopersicum OX=4081 GN=SCOA PE=1 SV=1"	SCOA	1	0.00107511	65.404	IGIMPGYIHK(1)PGR	2	-2.8574	3
mdm00020 Citrate cycle (TCA cycle)	1.30196e-13	21	6.45	TRINITY_DN22690_c0_g1_m.4394	181	K	"Succinate--CoA ligase [ADP-forming] subunit alpha-1, mitochondrial OS=Solanum lycopersicum OX=4081 GN=SCOA PE=1 SV=1"	SCOA	1	0.0103082	84.064	VK(1)AALNR	2	-6.2168	1
mdm00020 Citrate cycle (TCA cycle)	1.30196e-13	21	6.45	TRINITY_DN22690_c0_g1_m.4394	330	K	"Succinate--CoA ligase [ADP-forming] subunit alpha-1, mitochondrial OS=Solanum lycopersicum OX=4081 GN=SCOA PE=1 SV=1"	SCOA	1	2.29592e-67	199.84	MGHAGAIVSGGK(1)GTAQDK	2	0.62139	3
mdm00020 Citrate cycle (TCA cycle)	1.30196e-13	21	6.45	TRINITY_DN22690_c0_g1_m.4394	114	K	"Succinate--CoA ligase [ADP-forming] subunit alpha-1, mitochondrial OS=Solanum lycopersicum OX=4081 GN=SCOA PE=1 SV=1"	SCOA	1	1.9669e-05	137.88	MVGGVTPK(1)K	2	-3.0379	3
mdm00020 Citrate cycle (TCA cycle)	1.30196e-13	21	6.45	TRINITY_DN22690_c0_g1_m.4394	115	K	"Succinate--CoA ligase [ADP-forming] subunit alpha-1, mitochondrial OS=Solanum lycopersicum OX=4081 GN=SCOA PE=1 SV=1"	SCOA	1	2.77298e-09	103.17	K(1)GGTEHLGLPVFNTVAEAK	2	-0.53675	3
mdm00020 Citrate cycle (TCA cycle)	1.30196e-13	21	6.45	TRINITY_DN28590_c0_g1_m.12553	147	K	Leghemoglobin reductase OS=Vigna unguiculata OX=3917 GN=FLBR PE=1 SV=1	FLBR	1	0.00694883	69.905	VNYVK(1)GYGK	2	-2.3981	1
mdm00020 Citrate cycle (TCA cycle)	1.30196e-13	21	6.45	TRINITY_DN28590_c0_g1_m.12553	398	K	Leghemoglobin reductase OS=Vigna unguiculata OX=3917 GN=FLBR PE=1 SV=1	FLBR	1	8.44784e-53	182.09	VPGVVYTHPEVASVGK(1)TEEQVK	3	0.40769	1
mdm00020 Citrate cycle (TCA cycle)	1.30196e-13	21	6.45	TRINITY_DN28590_c0_g1_m.12553	272	K	Leghemoglobin reductase OS=Vigna unguiculata OX=3917 GN=FLBR PE=1 SV=1	FLBR	1	1.11146e-27	172.92	TK(1)VVGVDTSGSGVK	2	2.1731	4
mdm00020 Citrate cycle (TCA cycle)	1.30196e-13	21	6.45	TRINITY_DN28590_c0_g1_m.12553	63	K	Leghemoglobin reductase OS=Vigna unguiculata OX=3917 GN=FLBR PE=1 SV=1	FLBR	1	4.64641e-32	196.44	AAQLGLK(1)TTCIEK	2	-1.7041	3
mdm00020 Citrate cycle (TCA cycle)	1.30196e-13	21	6.45	TRINITY_DN28590_c0_g1_m.12553	206	K	Leghemoglobin reductase OS=Vigna unguiculata OX=3917 GN=FLBR PE=1 SV=1	FLBR	1	3.17545e-12	115.05	IVSSTGALALK(1)EIPK	2	-1.2066	2
mdm00020 Citrate cycle (TCA cycle)	1.30196e-13	21	6.45	TRINITY_DN28590_c0_g1_m.12553	142	K	Leghemoglobin reductase OS=Vigna unguiculata OX=3917 GN=FLBR PE=1 SV=1	FLBR	1	1.19433e-08	148.98	NK(1)VNYVK	2	-2.734	3
mdm00020 Citrate cycle (TCA cycle)	1.30196e-13	21	6.45	TRINITY_DN28590_c0_g1_m.12553	424	K	Leghemoglobin reductase OS=Vigna unguiculata OX=3917 GN=FLBR PE=1 SV=1	FLBR	1	1.00398e-15	192.95	AK(1)AIDDAEGLVK	2	-2.7436	4
mdm00020 Citrate cycle (TCA cycle)	1.30196e-13	21	6.45	TRINITY_DN28590_c0_g1_m.12553	262	K	Leghemoglobin reductase OS=Vigna unguiculata OX=3917 GN=FLBR PE=1 SV=1	FLBR	1	0.0147517	79.809	ALEK(1)QGMK	2	-3.6461	1
mdm00020 Citrate cycle (TCA cycle)	1.30196e-13	21	6.45	TRINITY_DN28590_c0_g1_m.12553	327	K	Leghemoglobin reductase OS=Vigna unguiculata OX=3917 GN=FLBR PE=1 SV=1	FLBR	1	0.000397715	139.02	IGVETDK(1)VGR	2	-1.1747	3
mdm00020 Citrate cycle (TCA cycle)	1.30196e-13	21	6.45	TRINITY_DN28590_c0_g1_m.12553	99	K	Leghemoglobin reductase OS=Vigna unguiculata OX=3917 GN=FLBR PE=1 SV=1	FLBR	1	8.95294e-53	209.08	ALLHSSHMYHEAK(1)HSFASHGVK	3	0.16662	5
mdm00020 Citrate cycle (TCA cycle)	1.30196e-13	21	6.45	TRINITY_DN28590_c0_g1_m.12553	173	K	Leghemoglobin reductase OS=Vigna unguiculata OX=3917 GN=FLBR PE=1 SV=1	FLBR	1	2.06392e-09	143.22	GK(1)NIIIATGSDVK	2	0.31869	1
mdm00020 Citrate cycle (TCA cycle)	1.30196e-13	21	6.45	TRINITY_DN28590_c0_g1_m.12553	498	K	Leghemoglobin reductase OS=Vigna unguiculata OX=3917 GN=FLBR PE=1 SV=1	FLBR	1	1.97633e-24	178.95	EAAMATYDK(1)PIHI	2	-1.5148	4
mdm00020 Citrate cycle (TCA cycle)	1.30196e-13	21	6.45	TRINITY_DN28590_c0_g1_m.12553	125	K	Leghemoglobin reductase OS=Vigna unguiculata OX=3917 GN=FLBR PE=1 SV=1	FLBR	1	0.0190902	81.163	DK(1)AVSNLTR	2	-2.5876	2
mdm00020 Citrate cycle (TCA cycle)	1.30196e-13	21	6.45	TRINITY_DN28590_c0_g1_m.12553	404	K	Leghemoglobin reductase OS=Vigna unguiculata OX=3917 GN=FLBR PE=1 SV=1	FLBR	1	1.2079e-89	244.71	TEEQVK(1)ALGVPYNVGK	2	0.4855	1
mdm00020 Citrate cycle (TCA cycle)	1.30196e-13	21	6.45	TRINITY_DN32117_c0_g1_m.19819	186	K	"Isocitrate dehydrogenase [NADP], chloroplastic/mitochondrial OS=Arabidopsis thaliana OX=3702 GN=At5g14590 PE=1 SV=1"	At5g14590	1	0.0122223	74.486	EPILCK(1)NIPR	2	-3.0164	1
mdm00020 Citrate cycle (TCA cycle)	1.30196e-13	21	6.45	TRINITY_DN32117_c0_g1_m.19819	264	K	"Isocitrate dehydrogenase [NADP], chloroplastic/mitochondrial OS=Arabidopsis thaliana OX=3702 GN=At5g14590 PE=1 SV=1"	At5g14590	1	0.00818345	72.846	AFAK(1)SSMLLAFEK	2	-2.4276	1
mdm00020 Citrate cycle (TCA cycle)	1.30196e-13	21	6.45	TRINITY_DN32117_c0_g1_m.19819	222	K	"Isocitrate dehydrogenase [NADP], chloroplastic/mitochondrial OS=Arabidopsis thaliana OX=3702 GN=At5g14590 PE=1 SV=1"	At5g14590	1	3.30912e-09	101.82	ATDTIIEGPGK(1)LK	2	-1.3122	1
mdm00020 Citrate cycle (TCA cycle)	1.30196e-13	21	6.45	TRINITY_DN33809_c0_g1_m.24078	280	K	"Dihydrolipoyllysine-residue acetyltransferase component 2 of pyruvate dehydrogenase complex, mitochondrial OS=Arabidopsis thaliana OX=3702 GN=At3g13930 PE=1 SV=2"	At3g13930	1	3.77319e-30	153.56	VPLSSIK(1)GTGPDGR	2	-2.6662	2
mdm00020 Citrate cycle (TCA cycle)	1.30196e-13	21	6.45	TRINITY_DN33809_c0_g1_m.24078	374	K	"Dihydrolipoyllysine-residue acetyltransferase component 2 of pyruvate dehydrogenase complex, mitochondrial OS=Arabidopsis thaliana OX=3702 GN=At3g13930 PE=1 SV=2"	At3g13930	1	3.02961e-70	256.71	AQLNTLQESSGGK(1)R	2	-1.8688	10
mdm00020 Citrate cycle (TCA cycle)	1.30196e-13	21	6.45	TRINITY_DN33809_c0_g1_m.24078	245	K	"Dihydrolipoyllysine-residue acetyltransferase component 2 of pyruvate dehydrogenase complex, mitochondrial OS=Arabidopsis thaliana OX=3702 GN=At3g13930 PE=1 SV=2"	At3g13930	0.99994	1.64195e-19	171.26	EPATSPEPK(1)ISKPSAPSAAEDR	3	-0.79465	2
mdm00020 Citrate cycle (TCA cycle)	1.30196e-13	21	6.45	TRINITY_DN33809_c0_g1_m.24078	248	K	"Dihydrolipoyllysine-residue acetyltransferase component 2 of pyruvate dehydrogenase complex, mitochondrial OS=Arabidopsis thaliana OX=3702 GN=At3g13930 PE=1 SV=2"	At3g13930	1	8.78608e-05	101.64	ISK(1)PSAPSAAEDR	2	-1.7335	1
mdm00020 Citrate cycle (TCA cycle)	1.30196e-13	21	6.45	TRINITY_DN33809_c0_g1_m.24078	444	K	"Dihydrolipoyllysine-residue acetyltransferase component 2 of pyruvate dehydrogenase complex, mitochondrial OS=Arabidopsis thaliana OX=3702 GN=At3g13930 PE=1 SV=2"	At3g13930	1	2.14426e-30	204.86	IAEEVK(1)QLAQK	2	-1.6062	7
mdm00020 Citrate cycle (TCA cycle)	1.30196e-13	21	6.45	TRINITY_DN33809_c0_g1_m.24078	273	K	"Dihydrolipoyllysine-residue acetyltransferase component 2 of pyruvate dehydrogenase complex, mitochondrial OS=Arabidopsis thaliana OX=3702 GN=At3g13930 PE=1 SV=2"	At3g13930	1	5.6663e-45	168.05	NLAEENK(1)VPLSSIK	2	-0.18138	2
mdm00020 Citrate cycle (TCA cycle)	1.30196e-13	21	6.45	TRINITY_DN30813_c0_g1_m.16913	69	K	"Citrate synthase, glyoxysomal OS=Cucurbita maxima OX=3661 PE=1 SV=1"		1	0.000771012	71.896	K(1)YQVQVSDEGTVK	2	-1.0973	1
mdm00020 Citrate cycle (TCA cycle)	1.30196e-13	21	6.45	TRINITY_DN24451_c0_g1_m.6150	112	K	Malate dehydrogenase OS=Nicotiana tabacum OX=4097 GN=MD1 PE=1 SV=1	MD1	1	3.81101e-08	119.43	NVSIYK(1)SQASALEK	2	-1.2594	1
mdm00020 Citrate cycle (TCA cycle)	1.30196e-13	21	6.45	TRINITY_DN24451_c0_g1_m.6150	120	K	Malate dehydrogenase OS=Nicotiana tabacum OX=4097 GN=MD1 PE=1 SV=1	MD1	1	1.6988e-121	305.74	SQASALEK(1)HAAANAK	2	-0.67246	2
mdm00020 Citrate cycle (TCA cycle)	1.30196e-13	21	6.45	TRINITY_DN24451_c0_g1_m.6150	106	K	Malate dehydrogenase OS=Nicotiana tabacum OX=4097 GN=MD1 PE=1 SV=1	MD1	1	0.00806375	99.589	DVMSK(1)NVSIYK	2	-0.99276	3
mdm00020 Citrate cycle (TCA cycle)	1.30196e-13	21	6.45	TRINITY_DN24451_c0_g1_m.6150	313	K	Malate dehydrogenase OS=Nicotiana tabacum OX=4097 GN=MD1 PE=1 SV=1	MD1	1	1.7263e-15	157.74	K(1)LDLTAEELSEEK	2	-1.6477	2
mdm00020 Citrate cycle (TCA cycle)	1.30196e-13	21	6.45	TRINITY_DN33715_c0_g1_m.23831	445	K	"Malate dehydrogenase, chloroplastic OS=Arabidopsis thaliana OX=3702 GN=At3g47520 PE=1 SV=1"	At3g47520	1	0.0143136	61.48	ALEALK(1)PELK	2	-2.8121	1
mdm00020 Citrate cycle (TCA cycle)	1.30196e-13	21	6.45	TRINITY_DN33715_c0_g1_m.23831	449	K	"Malate dehydrogenase, chloroplastic OS=Arabidopsis thaliana OX=3702 GN=At3g47520 PE=1 SV=1"	At3g47520	1	5.74319e-07	76.196	PELK(1)ASIEK	2	-4.1808	2
mdm00020 Citrate cycle (TCA cycle)	1.30196e-13	21	6.45	TRINITY_DN27228_c1_g1_m.10087	190	K	"Malate dehydrogenase 1, mitochondrial OS=Arabidopsis thaliana OX=3702 GN=At1g53240 PE=1 SV=1"	At1g53240	1	0.0051252	84.368	AK(1)TFYAGK	2	-4.0067	1
mdm00020 Citrate cycle (TCA cycle)	1.30196e-13	21	6.45	TRINITY_DN27228_c1_g1_m.10087	90	K	"Malate dehydrogenase 1, mitochondrial OS=Arabidopsis thaliana OX=3702 GN=At1g53240 PE=1 SV=1"	At1g53240	1	3.87566e-84	273.75	SEVK(1)GYVGEENLR	2	-0.67396	2
mdm00020 Citrate cycle (TCA cycle)	1.30196e-13	21	6.45	TRINITY_DN27228_c1_g1_m.10087	330	K	"Malate dehydrogenase 1, mitochondrial OS=Arabidopsis thaliana OX=3702 GN=At1g53240 PE=1 SV=1"	At1g53240	0.999995	6.44425e-41	219.89	EGLEK(1)LKPELK	2	-1.9485	3
mdm00020 Citrate cycle (TCA cycle)	1.30196e-13	21	6.45	TRINITY_DN27228_c1_g1_m.10087	336	K	"Malate dehydrogenase 1, mitochondrial OS=Arabidopsis thaliana OX=3702 GN=At1g53240 PE=1 SV=1"	At1g53240	1	0.0179497	88.24	PELK(1)ASIEK	2	-4.1808	2
mdm00020 Citrate cycle (TCA cycle)	1.30196e-13	21	6.45	TRINITY_DN32852_c0_g1_m.21543	572	K	"Succinate dehydrogenase [ubiquinone] flavoprotein subunit, mitochondrial OS=Oryza sativa subsp. japonica OX=39947 GN=SDH1 PE=1 SV=1"	SDH1	1	0.0161378	65.156	SFHDVK(1)LK	2	-2.8551	1
mdm00020 Citrate cycle (TCA cycle)	1.30196e-13	21	6.45	TRINITY_DN32852_c0_g1_m.21543	356	K	"Succinate dehydrogenase [ubiquinone] flavoprotein subunit, mitochondrial OS=Oryza sativa subsp. japonica OX=39947 GN=SDH1 PE=1 SV=1"	SDH1	1	0.00287811	64.064	YAPTAK(1)DLASR	2	-2.1905	1
mdm00020 Citrate cycle (TCA cycle)	1.30196e-13	21	6.45	TRINITY_DN32852_c0_g1_m.21543	563	K	"Succinate dehydrogenase [ubiquinone] flavoprotein subunit, mitochondrial OS=Oryza sativa subsp. japonica OX=39947 GN=SDH1 PE=1 SV=1"	SDH1	1	0.0038985	65.212	TQESLEEGCQLIDK(1)ASK	2	0.40798	1
mdm00020 Citrate cycle (TCA cycle)	1.30196e-13	21	6.45	TRINITY_DN32852_c0_g1_m.21543	502	K	"Succinate dehydrogenase [ubiquinone] flavoprotein subunit, mitochondrial OS=Oryza sativa subsp. japonica OX=39947 GN=SDH1 PE=1 SV=1"	SDH1	0.985594	0.000227599	92.747	VAEIQRPGEK(0.986)QK(0.014)PLEK	2	-0.0087619	2
mdm00020 Citrate cycle (TCA cycle)	1.30196e-13	21	6.45	TRINITY_DN26155_c0_g1_m.8412	265	K	"Succinate dehydrogenase [ubiquinone] iron-sulfur subunit 2, mitochondrial OS=Arabidopsis thaliana OX=3702 GN=SDH2-2 PE=1 SV=2"	SDH2-2	1	0.000365632	83.623	GLNPGK(1)QIQNIK	2	-2.9245	1
mdm00020 Citrate cycle (TCA cycle)	1.30196e-13	21	6.45	TRINITY_DN26155_c0_g1_m.8412	58	K	"Succinate dehydrogenase [ubiquinone] iron-sulfur subunit 2, mitochondrial OS=Arabidopsis thaliana OX=3702 GN=SDH2-2 PE=1 SV=2"	SDH2-2	0.998204	0.0336519	63.908	WNPDK(0.998)PGK(0.002)PELQDYK	3	-3.1072	1
mdm00510 N-Glycan biosynthesis	0.967444	1	0.31	TRINITY_DN35739_c0_g2_m.29735	5	K	UDP-glycosyltransferase TURAN OS=Arabidopsis thaliana OX=3702 GN=TUN PE=2 SV=1	TUN	1	0.0098115	51.454	CRLDK(1)ALSEPYGFR	2	20.753	1
mdm00195 Photosynthesis	4.25717e-08	15	5.01	TRINITY_DN26427_c0_g1_m.8814	97	K	"Photosystem I reaction center subunit III, chloroplastic OS=Arabidopsis thaliana OX=3702 GN=PSAF PE=1 SV=1"	PSAF	1	0.0323442	72.492	K(1)LESSLK	2	-3.7606	1
mdm00195 Photosynthesis	4.25717e-08	15	5.01	TRINITY_DN28588_c1_g1_m.12550	171	K	"Cytochrome b6-f complex iron-sulfur subunit, chloroplastic OS=Pisum sativum OX=3888 GN=petC PE=2 SV=1"	petC	1	4.94264e-10	127.07	AENK(1)FICPCHGSQYNEQGR	3	-0.14778	1
mdm00195 Photosynthesis	4.25717e-08	15	5.01	TRINITY_DN21531_c0_g1_m.3562	138	K	"Photosystem I reaction center subunit N, chloroplastic OS=Arabidopsis thaliana OX=3702 GN=PSAN PE=1 SV=2"	PSAN	1	1.64907e-12	115.35	FPENFTGCQDLAK(1)QK	2	-2.5653	1
mdm00195 Photosynthesis	4.25717e-08	15	5.01	TRINITY_DN21531_c0_g1_m.3562	160	K	"Photosystem I reaction center subunit N, chloroplastic OS=Arabidopsis thaliana OX=3702 GN=PSAN PE=1 SV=2"	PSAN	0.99997	0.000803005	84.999	DKYK(1)CGSNVFWK	2	-2.122	1
mdm00195 Photosynthesis	4.25717e-08	15	5.01	TRINITY_DN29534_c3_g2_m.14299	221	K	"ATP synthase subunit alpha, chloroplastic OS=Arabis hirsuta OX=78191 GN=atpA PE=3 SV=1"	atpA	1	0.0221951	70.67	AMK(1)QVAGK	2	-4.2379	1
mdm00195 Photosynthesis	4.25717e-08	15	5.01	TRINITY_DN29534_c3_g2_m.14299	218	K	"ATP synthase subunit alpha, chloroplastic OS=Arabis hirsuta OX=78191 GN=atpA PE=3 SV=1"	atpA	1	4.65024e-06	150.53	VGSAAQIK(1)AMK	2	-2.5677	9
mdm00195 Photosynthesis	4.25717e-08	15	5.01	TRINITY_DN27366_c0_g1_m.10358	164	K	"Oxygen-evolving enhancer protein 3-2, chloroplastic OS=Arabidopsis thaliana OX=3702 GN=PSBQ2 PE=1 SV=2"	PSBQ2	1	0.00774917	104.76	LK(1)AEYLR	2	-3.8184	1
mdm00195 Photosynthesis	4.25717e-08	15	5.01	TRINITY_DN27366_c0_g1_m.10358	146	K	"Oxygen-evolving enhancer protein 3-2, chloroplastic OS=Arabidopsis thaliana OX=3702 GN=PSBQ2 PE=1 SV=2"	PSBQ2	1	0.00521644	83.775	DIVGVK(1)TLIDK	2	-2.5319	2
mdm00195 Photosynthesis	4.25717e-08	15	5.01	TRINITY_DN27955_c2_g1_m.11402	170	K	"Photosystem I reaction center subunit IV A, chloroplastic OS=Nicotiana sylvestris OX=4096 GN=PSAEA PE=1 SV=1"	PSAEA	1	2.23444e-28	208.63	DVGSVVAVDQDPK(1)TR	2	-0.2642	2
mdm00195 Photosynthesis	4.25717e-08	15	5.01	TRINITY_DN27955_c2_g1_m.11402	134	K	"Photosystem I reaction center subunit IV A, chloroplastic OS=Nicotiana sylvestris OX=4096 GN=PSAEA PE=1 SV=1"	PSAEA	1	4.80037e-07	96.27	PK(1)PEPIGPK	2	-4.0145	2
mdm00195 Photosynthesis	4.25717e-08	15	5.01	TRINITY_DN27955_c2_g1_m.11402	141	K	"Photosystem I reaction center subunit IV A, chloroplastic OS=Nicotiana sylvestris OX=4096 GN=PSAEA PE=1 SV=1"	PSAEA	1	1.4841e-28	165.72	PEPIGPK(1)R	2	-3.1479	4
mdm00195 Photosynthesis	4.25717e-08	15	5.01	TRINITY_DN24876_c0_g1_m.6661	246	K	"Photosystem I reaction center subunit II, chloroplastic OS=Cucumis sativus OX=3659 GN=psaD PE=1 SV=1"	psaD	1	4.6787e-16	192.95	SIGK(1)NVSPIEVK	2	0.33469	1
mdm00195 Photosynthesis	4.25717e-08	15	5.01	TRINITY_DN24876_c0_g1_m.6661	254	K	"Photosystem I reaction center subunit II, chloroplastic OS=Cucumis sativus OX=3659 GN=psaD PE=1 SV=1"	psaD	1	0.000165609	127.03	NVSPIEVK(1)FTGK	2	-0.37034	1
mdm00195 Photosynthesis	4.25717e-08	15	5.01	TRINITY_DN24876_c0_g1_m.6661	204	K	"Photosystem I reaction center subunit II, chloroplastic OS=Cucumis sativus OX=3659 GN=psaD PE=1 SV=1"	psaD	1	0.00689202	84.064	IK(1)YQFYR	2	-2.3911	2
mdm00195 Photosynthesis	4.25717e-08	15	5.01	TRINITY_DN24876_c0_g1_m.6661	229	K	"Photosystem I reaction center subunit II, chloroplastic OS=Cucumis sativus OX=3659 GN=psaD PE=1 SV=1"	psaD	1	5.23958e-05	123.42	DGVYPEK(1)VNPGR	2	-1.3758	2
mdm00195 Photosynthesis	4.25717e-08	15	5.01	TRINITY_DN24876_c0_g1_m.6661	183	K	"Photosystem I reaction center subunit II, chloroplastic OS=Cucumis sativus OX=3659 GN=psaD PE=1 SV=1"	psaD	1	0.00109279	113.7	QGPNLLK(1)LAR	2	-2.662	2
mdm00195 Photosynthesis	4.25717e-08	15	5.01	TRINITY_DN24876_c0_g1_m.6661	187	K	"Photosystem I reaction center subunit II, chloroplastic OS=Cucumis sativus OX=3659 GN=psaD PE=1 SV=1"	psaD	1	6.96789e-11	167.06	K(1)EQCLALGTR	2	-4.3933	2
mdm00195 Photosynthesis	4.25717e-08	15	5.01	TRINITY_DN26425_c1_g1_m.8811	77	K	"ATP synthase gamma chain, chloroplastic OS=Nicotiana tabacum OX=4097 GN=ATPC PE=1 SV=1"	ATPC	1	0.0151105	68.49	NTQK(1)ITEAMK	2	-2.7096	2
mdm00195 Photosynthesis	4.25717e-08	15	5.01	TRINITY_DN26425_c1_g1_m.8811	181	K	"ATP synthase gamma chain, chloroplastic OS=Nicotiana tabacum OX=4097 GN=ATPC PE=1 SV=1"	ATPC	1	0.000891834	102.46	K(1)GNTYFQR	2	-4.033	1
mdm00195 Photosynthesis	4.25717e-08	15	5.01	TRINITY_DN26425_c1_g1_m.8811	352	K	"ATP synthase gamma chain, chloroplastic OS=Nicotiana tabacum OX=4097 GN=ATPC PE=1 SV=1"	ATPC	1	3.1334e-145	322.02	MSAMSNATDNAVELK(1)K	2	6.845	12
mdm00195 Photosynthesis	4.25717e-08	15	5.01	TRINITY_DN26425_c1_g1_m.8811	83	K	"ATP synthase gamma chain, chloroplastic OS=Nicotiana tabacum OX=4097 GN=ATPC PE=1 SV=1"	ATPC	1	0.000229307	123.42	ITEAMK(1)LVAAAK	2	-4.0512	2
mdm00195 Photosynthesis	4.25717e-08	15	5.01	TRINITY_DN26425_c1_g1_m.8811	89	K	"ATP synthase gamma chain, chloroplastic OS=Nicotiana tabacum OX=4097 GN=ATPC PE=1 SV=1"	ATPC	1	0.0128238	76.833	LVAAAK(1)VR	2	-5.0425	1
mdm00195 Photosynthesis	4.25717e-08	15	5.01	TRINITY_DN26425_c1_g1_m.8811	73	K	"ATP synthase gamma chain, chloroplastic OS=Nicotiana tabacum OX=4097 GN=ATPC PE=1 SV=1"	ATPC	1	1.81426e-10	162.59	IDSVK(1)NTQK	2	-3.0475	1
mdm00195 Photosynthesis	4.25717e-08	15	5.01	TRINITY_DN26425_c1_g1_m.8811	157	K	"ATP synthase gamma chain, chloroplastic OS=Nicotiana tabacum OX=4097 GN=ATPC PE=1 SV=1"	ATPC	1	6.59518e-05	112.7	GLCGSFNNSIIK(1)K	2	1.0179	1
mdm00195 Photosynthesis	4.25717e-08	15	5.01	TRINITY_DN26425_c1_g1_m.8811	135	K	"ATP synthase gamma chain, chloroplastic OS=Nicotiana tabacum OX=4097 GN=ATPC PE=1 SV=1"	ATPC	1	1.20641e-09	101.82	K(1)VALVVVTGDR	2	-1.9442	1
mdm00195 Photosynthesis	4.25717e-08	15	5.01	TRINITY_DN30319_c0_g1_m.15883	286	K	"Ferredoxin--NADP reductase, root isozyme, chloroplastic OS=Pisum sativum OX=3888 PE=2 SV=2"		1	0.00954492	50.834	YLK(1)DYPDNFR	2	-1.496	1
mdm00195 Photosynthesis	4.25717e-08	15	5.01	TRINITY_DN26164_c2_g1_m.8430	203	K	"Ferredoxin--NADP reductase, leaf isozyme, chloroplastic OS=Pisum sativum OX=3888 GN=PETH PE=1 SV=1"	PETH	1	0.00577134	61.577	ITGPVGK(1)EMLMPK	2	-3.5141	1
mdm00195 Photosynthesis	4.25717e-08	15	5.01	TRINITY_DN26164_c2_g1_m.8430	272	K	"Ferredoxin--NADP reductase, leaf isozyme, chloroplastic OS=Pisum sativum OX=3888 GN=PETH PE=1 SV=1"	PETH	1	0.000649126	112.8	MEEK(1)YPDNFR	2	-1.6583	3
mdm00195 Photosynthesis	4.25717e-08	15	5.01	TRINITY_DN26164_c2_g1_m.8430	85	K	"Ferredoxin--NADP reductase, leaf isozyme, chloroplastic OS=Pisum sativum OX=3888 GN=PETH PE=1 SV=1"	PETH	1	0.000961669	146.03	PK(1)NPYTGR	2	-2.2505	2
mdm00195 Photosynthesis	4.25717e-08	15	5.01	TRINITY_DN26164_c2_g1_m.8430	314	K	"Ferredoxin--NADP reductase, leaf isozyme, chloroplastic OS=Pisum sativum OX=3888 GN=PETH PE=1 SV=1"	PETH	1	4.29796e-10	127.93	K(1)DNTYIYMCGLK	2	-2.4034	2
mdm00195 Photosynthesis	4.25717e-08	15	5.01	TRINITY_DN26164_c2_g1_m.8430	135	K	"Ferredoxin--NADP reductase, leaf isozyme, chloroplastic OS=Pisum sativum OX=3888 GN=PETH PE=1 SV=1"	PETH	0.988887	2.19071e-08	139.7	EGQSIGVIADGVDK(0.989)NGK(0.011)PHK	3	-0.11566	3
mdm00195 Photosynthesis	4.25717e-08	15	5.01	TRINITY_DN26164_c2_g1_m.8430	81	K	"Ferredoxin--NADP reductase, leaf isozyme, chloroplastic OS=Pisum sativum OX=3888 GN=PETH PE=1 SV=1"	PETH	1	9.21827e-13	147.72	KDEEGVVTNK(1)FK	2	-2.7197	5
mdm00195 Photosynthesis	4.25717e-08	15	5.01	TRINITY_DN26164_c2_g1_m.8430	294	K	"Ferredoxin--NADP reductase, leaf isozyme, chloroplastic OS=Pisum sativum OX=3888 GN=PETH PE=1 SV=1"	PETH	1	1.2256e-20	139.61	GEK(1)MYIQTR	2	-2.7939	5
mdm00195 Photosynthesis	4.25717e-08	15	5.01	TRINITY_DN26164_c2_g1_m.8430	166	K	"Ferredoxin--NADP reductase, leaf isozyme, chloroplastic OS=Pisum sativum OX=3888 GN=PETH PE=1 SV=1"	PETH	1	5.58093e-06	143.56	TVSLCVK(1)R	2	-3.4967	1
mdm00195 Photosynthesis	4.25717e-08	15	5.01	TRINITY_DN27166_c0_g1_m.9978	75	K	"Photosystem II 10 kDa polypeptide, chloroplastic OS=Nicotiana tabacum OX=4097 GN=PSBR PE=2 SV=1"	PSBR	1	9.40182e-06	140.05	GK(1)GVYQYVDK	2	-0.49391	1
mdm00195 Photosynthesis	4.25717e-08	15	5.01	TRINITY_DN27166_c0_g1_m.9978	51	K	"Photosystem II 10 kDa polypeptide, chloroplastic OS=Nicotiana tabacum OX=4097 GN=PSBR PE=2 SV=1"	PSBR	1	4.10441e-08	93.772	TDK(1)PYGVNGGMDLR	2	-1.7656	5
mdm00195 Photosynthesis	4.25717e-08	15	5.01	TRINITY_DN27166_c0_g1_m.9978	48	K	"Photosystem II 10 kDa polypeptide, chloroplastic OS=Nicotiana tabacum OX=4097 GN=PSBR PE=2 SV=1"	PSBR	0.999826	0.00376954	74.733	IK(1)TDKPYGVNGGMDLR	3	-3.4857	6
mdm00195 Photosynthesis	4.25717e-08	15	5.01	TRINITY_DN27837_c0_g1_m.11191	134	K	"Photosystem II repair protein PSB27-H1, chloroplastic OS=Arabidopsis thaliana OX=3702 GN=PSB27-1 PE=1 SV=1"	PSB27-1	1	1.23856e-05	119.07	ETSNSWVAK(1)YR	2	-1.6536	1
mdm00195 Photosynthesis	4.25717e-08	15	5.01	TRINITY_DN27837_c0_g1_m.11191	139	K	"Photosystem II repair protein PSB27-H1, chloroplastic OS=Arabidopsis thaliana OX=3702 GN=PSB27-1 PE=1 SV=1"	PSB27-1	1	0.0240551	81.32	EK(1)ALLGR	2	-5.8028	1
mdm00195 Photosynthesis	4.25717e-08	15	5.01	TRINITY_DN24387_c0_g1_m.6079	120	K	"ATP synthase delta chain, chloroplastic OS=Nicotiana tabacum OX=4097 GN=ATPD PE=2 SV=1"	ATPD	1	0.0202198	72.038	K(1)VVDELAK	2	-3.8319	1
mdm00195 Photosynthesis	4.25717e-08	15	5.01	TRINITY_DN24387_c0_g1_m.6079	193	K	"ATP synthase delta chain, chloroplastic OS=Nicotiana tabacum OX=4097 GN=ATPD PE=2 SV=1"	ATPD	1	0.00238929	88.921	QVQK(1)LTGAK	2	-2.2351	1
mdm00195 Photosynthesis	4.25717e-08	15	5.01	TRINITY_DN27054_c0_g1_m.9821	228	K	"Photosynthetic NDH subunit of lumenal location 3, chloroplastic OS=Arabidopsis thaliana OX=3702 GN=PNSL3 PE=1 SV=1"	PNSL3	1	0.00185482	51.454	NLPQTESFYK(1)DTK	2	-0.8311	1
mdm00195 Photosynthesis	4.25717e-08	15	5.01	TRINITY_DN29534_c3_g2_m.14300	114	K	"ATP synthase subunit alpha, chloroplastic OS=Arabis hirsuta OX=78191 GN=atpA PE=3 SV=1"	atpA	1	5.65163e-31	207.88	VINALAK(1)PIDGR	2	-2.1867	3
mdm00500 Starch and sucrose metabolism	0.353542	12	1.15	TRINITY_DN30636_c0_g1_m.16510	246	K	UTP--glucose-1-phosphate uridylyltransferase OS=Pyrus pyrifolia OX=3767 PE=2 SV=1		1	0.011519	81.642	ILSHLIK(1)NK	2	-2.7748	1
mdm00500 Starch and sucrose metabolism	0.353542	12	1.15	TRINITY_DN30636_c0_g1_m.16510	212	K	UTP--glucose-1-phosphate uridylyltransferase OS=Pyrus pyrifolia OX=3767 PE=2 SV=1		1	0.00458908	72.846	NSGK(1)LDGLLSQGK	2	-2.5293	1
mdm00500 Starch and sucrose metabolism	0.353542	12	1.15	TRINITY_DN30636_c0_g1_m.16510	248	K	UTP--glucose-1-phosphate uridylyltransferase OS=Pyrus pyrifolia OX=3767 PE=2 SV=1		1	0.000426737	57.003	NK(1)NEYCMEVTPK	2	0.010497	3
mdm00500 Starch and sucrose metabolism	0.353542	12	1.15	TRINITY_DN30636_c0_g1_m.16510	409	K	UTP--glucose-1-phosphate uridylyltransferase OS=Pyrus pyrifolia OX=3767 PE=2 SV=1		1	1.26676e-25	186.39	TNPANPSIELGPEFK(1)K	2	-0.94326	1
mdm00500 Starch and sucrose metabolism	0.353542	12	1.15	TRINITY_DN30636_c0_g1_m.16510	15	K	UTP--glucose-1-phosphate uridylyltransferase OS=Pyrus pyrifolia OX=3767 PE=2 SV=1		1	7.72158e-63	137.58	AAAVATQSPTDTEK(1)LSK	2	-0.79211	1
mdm00500 Starch and sucrose metabolism	0.353542	12	1.15	TRINITY_DN30636_c0_g1_m.16510	410	K	UTP--glucose-1-phosphate uridylyltransferase OS=Pyrus pyrifolia OX=3767 PE=2 SV=1		1	1.79543e-05	146.27	K(1)VGNFLSR	2	-2.6802	1
mdm00500 Starch and sucrose metabolism	0.353542	12	1.15	TRINITY_DN33782_c1_g1_m.24001	244	K	"Alpha-glucan phosphorylase, H isozyme OS=Vicia faba OX=3906 PE=2 SV=1"		1	0.0340332	49.96	TK(1)NTISLR	2	-3.4625	1
mdm00500 Starch and sucrose metabolism	0.353542	12	1.15	TRINITY_DN33782_c1_g1_m.24001	443	K	"Alpha-glucan phosphorylase, H isozyme OS=Vicia faba OX=3906 PE=2 SV=1"		1	0.00299421	74.849	ILDNNPQK(1)PVVR	2	-1.5005	1
mdm00500 Starch and sucrose metabolism	0.353542	12	1.15	TRINITY_DN32934_c1_g1_m.21756	640	K	"1,4-alpha-glucan-branching enzyme 1, chloroplastic/amyloplastic (Fragment) OS=Pisum sativum OX=3888 GN=SBEII PE=1 SV=1"	SBEII	1	0.00893834	46.447	YK(1)FLNAFDR	2	-2.0265	1
mdm00500 Starch and sucrose metabolism	0.353542	12	1.15	TRINITY_DN35402_c1_g2_m.28674	346	K	"Isoamylase 3, chloroplastic OS=Arabidopsis thaliana OX=3702 GN=ISA3 PE=1 SV=2"	ISA3	1	1.39637e-12	88.42	YASSGGGPLK(1)ASQEFK	2	-2.7331	1
mdm00500 Starch and sucrose metabolism	0.353542	12	1.15	TRINITY_DN35940_c0_g1_m.30395	190	K	"Alpha-amylase 3, chloroplastic OS=Arabidopsis thaliana OX=3702 GN=AMY3 PE=1 SV=1"	AMY3	0.999999	0.00145213	62.705	IK(1)DYAIETPLKK	2	-1.4495	1
mdm00500 Starch and sucrose metabolism	0.353542	12	1.15	TRINITY_DN35940_c0_g1_m.30395	141	K	"Alpha-amylase 3, chloroplastic OS=Arabidopsis thaliana OX=3702 GN=AMY3 PE=1 SV=1"	AMY3	1	0.0168829	61.577	LYHGK(1)SGQDWK	2	-1.5974	1
mdm00500 Starch and sucrose metabolism	0.353542	12	1.15	TRINITY_DN35940_c0_g1_m.30395	489	K	"Alpha-amylase 3, chloroplastic OS=Arabidopsis thaliana OX=3702 GN=AMY3 PE=1 SV=1"	AMY3	1	0.00436196	85.622	HLVSDISSEK(1)R	2	-2.2305	1
mdm00500 Starch and sucrose metabolism	0.353542	12	1.15	TRINITY_DN35940_c0_g1_m.30395	199	K	"Alpha-amylase 3, chloroplastic OS=Arabidopsis thaliana OX=3702 GN=AMY3 PE=1 SV=1"	AMY3	1	0.0168051	71.896	IKDYAIETPLK(1)K	2	-0.96423	1
mdm00500 Starch and sucrose metabolism	0.353542	12	1.15	TRINITY_DN32618_c0_g1_m.20962	47	K	Hexokinase-1 OS=Spinacia oleracea OX=3562 GN=HXK1 PE=2 SV=1	HXK1	1	0.000263154	92.428	EFEEK(1)SATPIAK	2	-2.5193	1
mdm00500 Starch and sucrose metabolism	0.353542	12	1.15	TRINITY_DN28118_c1_g1_m.11680	200	K	"Alpha-1,4 glucan phosphorylase L-2 isozyme, chloroplastic/amyloplastic OS=Solanum tuberosum OX=4113 GN=STP-1 PE=1 SV=1"	STP-1	1	0.0314464	51.872	AEGK(1)FVPDPR	2	-2.2603	1
mdm00500 Starch and sucrose metabolism	0.353542	12	1.15	TRINITY_DN28118_c1_g1_m.11680	211	K	"Alpha-1,4 glucan phosphorylase L-2 isozyme, chloroplastic/amyloplastic OS=Solanum tuberosum OX=4113 GN=STP-1 PE=1 SV=1"	STP-1	1	0.00463043	81.642	FEEVK(1)TFVR	2	-5.5811	1
mdm00500 Starch and sucrose metabolism	0.353542	12	1.15	TRINITY_DN31975_c0_g1_m.19512	95	K	"Probable fructokinase-6, chloroplastic OS=Arabidopsis thaliana OX=3702 GN=At1g66430 PE=2 SV=1"	At1g66430	1	1.45792e-05	67.548	K(1)APGGAPANVAVGIAR	2	-2.8602	1
mdm00500 Starch and sucrose metabolism	0.353542	12	1.15	TRINITY_DN34798_c1_g1_m.26863	298	K	"Alpha-1,4 glucan phosphorylase L-1 isozyme, chloroplastic/amyloplastic OS=Solanum tuberosum OX=4113 PE=1 SV=2"		1	0.00169611	94.806	TK(1)TTINLR	2	-1.1811	1
mdm00500 Starch and sucrose metabolism	0.353542	12	1.15	TRINITY_DN34798_c1_g1_m.26863	266	K	"Alpha-1,4 glucan phosphorylase L-1 isozyme, chloroplastic/amyloplastic OS=Solanum tuberosum OX=4113 PE=1 SV=2"		1	0.00159669	71.066	FYGK(1)LVSGSDGK	2	-1.6572	1
mdm00500 Starch and sucrose metabolism	0.353542	12	1.15	TRINITY_DN31426_c0_g1_m.18240	112	K	"Glucose-1-phosphate adenylyltransferase large subunit 1, chloroplastic OS=Arabidopsis thaliana OX=3702 GN=ADG2 PE=1 SV=3"	ADG2	1	0.00432582	70.389	AK(1)PAVPIGGSYR	2	-1.9621	1
mdm00500 Starch and sucrose metabolism	0.353542	12	1.15	TRINITY_DN31426_c0_g1_m.18240	274	K	"Glucose-1-phosphate adenylyltransferase large subunit 1, chloroplastic OS=Arabidopsis thaliana OX=3702 GN=ADG2 PE=1 SV=3"	ADG2	0.936498	8.61086e-07	79.795	VLSFSEK(0.064)PK(0.936)GQDLK	2	-0.99046	1
mdm00500 Starch and sucrose metabolism	0.353542	12	1.15	TRINITY_DN31426_c0_g1_m.18240	272	K	"Glucose-1-phosphate adenylyltransferase large subunit 1, chloroplastic OS=Arabidopsis thaliana OX=3702 GN=ADG2 PE=1 SV=3"	ADG2	1	0.0104834	74.486	VLSFSEK(1)PK	2	-2.3042	1
mdm00500 Starch and sucrose metabolism	0.353542	12	1.15	TRINITY_DN31426_c0_g1_m.18240	476	K	"Glucose-1-phosphate adenylyltransferase large subunit 1, chloroplastic OS=Arabidopsis thaliana OX=3702 GN=ADG2 PE=1 SV=3"	ADG2	1	0.0151729	53.878	ECIIDK(1)NAR	2	-2.7262	1
mdm00500 Starch and sucrose metabolism	0.353542	12	1.15	TRINITY_DN31426_c0_g1_m.18240	259	K	"Glucose-1-phosphate adenylyltransferase large subunit 1, chloroplastic OS=Arabidopsis thaliana OX=3702 GN=ADG2 PE=1 SV=3"	ADG2	1	0.00156883	85.821	ASDFGLMK(1)IDNK	2	-3.5806	2
mdm00500 Starch and sucrose metabolism	0.353542	12	1.15	TRINITY_DN34549_c1_g1_m.26121	286	K	"Beta-fructofuranosidase, soluble isoenzyme I OS=Daucus carota OX=4039 GN=INV*DC4 PE=1 SV=2"	INV*DC4	1	0.00186429	63.212	YYASK(1)TFYDQHK	2	-2.0513	1
mdm00500 Starch and sucrose metabolism	0.353542	12	1.15	TRINITY_DN33319_c0_g1_m.22747	568	K	"Phosphoglucomutase, cytoplasmic OS=Populus tremula OX=113636 GN=PGM1 PE=2 SV=1"	PGM1	1	0.0253344	59.645	LSK(1)LQEFTGR	2	-4.7702	1
mdm00500 Starch and sucrose metabolism	0.353542	12	1.15	TRINITY_DN33319_c0_g1_m.22747	18	K	"Phosphoglucomutase, cytoplasmic OS=Populus tremula OX=113636 GN=PGM1 PE=2 SV=1"	PGM1	1	4.96564e-15	135.13	VETTPFDGQK(1)PGTSGLR	2	-0.91265	1
mdm00500 Starch and sucrose metabolism	0.353542	12	1.15	TRINITY_DN33319_c0_g1_m.22747	543	K	"Phosphoglucomutase, cytoplasmic OS=Populus tremula OX=113636 GN=PGM1 PE=2 SV=1"	PGM1	1	0.000272734	84.309	LYIEQYEK(1)DPSK	2	-1.6613	1
mdm00350 Tyrosine metabolism	0.829562	3	0.68	TRINITY_DN31374_c0_g1_m.18140	67	K	"Aspartate aminotransferase, mitochondrial OS=Arabidopsis thaliana OX=3702 GN=ASP1 PE=1 SV=1"	ASP1	1	1.90205e-05	105.94	DDNGK(1)PVVLECVR	2	-1.2391	2
mdm00350 Tyrosine metabolism	0.829562	3	0.68	TRINITY_DN31711_c0_g1_m.18901	326	K	Alcohol dehydrogenase 1 OS=Trifolium repens OX=3899 GN=ADH1 PE=2 SV=1	ADH1	0.999797	0.0309938	43.306	TLK(1)GTFYGNYKPR	2	-0.8717	1
mdm00350 Tyrosine metabolism	0.829562	3	0.68	TRINITY_DN28677_c0_g3_m.12714	127	K	Glutathione S-transferase zeta class OS=Euphorbia esula OX=3993 PE=2 SV=1		1	0.00119919	61.577	VGQEEK(1)ASWVK	2	-3.0466	1
mdm03013 RNA transport	0.982833	7	0.53	TRINITY_DN35783_c1_g7_m.29875	161	K	Elongation factor 1-alpha OS=Manihot esculenta OX=3983 GN=EF1 PE=3 SV=1	EF1	1	0.00366498	47.561	MDATTPK(1)YSK	2	-1.2331	1
mdm03013 RNA transport	0.982833	7	0.53	TRINITY_DN22463_c0_g1_m.4216	89	K	Small ubiquitin-related modifier 2 OS=Arabidopsis thaliana OX=3702 GN=SUMO2 PE=1 SV=1	SUMO2	1	0.00490288	57.293	VK(1)GQDGNEVFFR	2	-0.49392	1
mdm03013 RNA transport	0.982833	7	0.53	TRINITY_DN27323_c1_g1_m.10283	99	K	RNA replication polyprotein OS=Citrus leaf blotch virus (isolate Nagami kumquat/France/SRA-153/1984) OX=686981 GN=ORF1 PE=3 SV=1	ORF1	1	0.00714819	101.41	LK(1)DISQR	2	-3.2674	1
mdm03013 RNA transport	0.982833	7	0.53	TRINITY_DN27323_c1_g1_m.10283	36	K	RNA replication polyprotein OS=Citrus leaf blotch virus (isolate Nagami kumquat/France/SRA-153/1984) OX=686981 GN=ORF1 PE=3 SV=1	ORF1	1	0.00772201	88.181	NSNDIIQK(1)FR	2	-3.4273	1
mdm03013 RNA transport	0.982833	7	0.53	TRINITY_DN27323_c1_g1_m.10283	73	K	RNA replication polyprotein OS=Citrus leaf blotch virus (isolate Nagami kumquat/France/SRA-153/1984) OX=686981 GN=ORF1 PE=3 SV=1	ORF1	1	0.00174896	76.85	K(1)VEELSESLK	2	-2.2518	1
mdm03013 RNA transport	0.982833	7	0.53	TRINITY_DN28616_c1_g1_m.12605	214	K	"30S ribosomal protein 2, chloroplastic OS=Arabidopsis thaliana OX=3702 GN=PSRP2 PE=2 SV=1"	PSRP2	1	0.00516078	52.837	NFFSEK(1)GNVLSAK	2	-1.0045	1
mdm03013 RNA transport	0.982833	7	0.53	TRINITY_DN24119_c0_g1_m.5780	137	K	GTP-binding nuclear protein Ran-2 OS=Arabidopsis thaliana OX=3702 GN=RAN2 PE=1 SV=3	RAN2	1	0.0270213	56.014	AK(1)QVTFHR	2	-2.9125	1
mdm03013 RNA transport	0.982833	7	0.53	TRINITY_DN24119_c0_g1_m.5780	145	K	GTP-binding nuclear protein Ran-2 OS=Arabidopsis thaliana OX=3702 GN=RAN2 PE=1 SV=3	RAN2	1	0.00618188	83.775	K(1)NLQYYEISAK	2	-2.5228	1
mdm03013 RNA transport	0.982833	7	0.53	TRINITY_DN24119_c0_g1_m.5780	40	K	GTP-binding nuclear protein Ran-2 OS=Arabidopsis thaliana OX=3702 GN=RAN2 PE=1 SV=3	RAN2	1	0.00944024	88.181	HLTGEFEK(1)K	2	-0.80918	1
mdm03013 RNA transport	0.982833	7	0.53	TRINITY_DN24119_c0_g1_m.5780	144	K	GTP-binding nuclear protein Ran-2 OS=Arabidopsis thaliana OX=3702 GN=RAN2 PE=1 SV=3	RAN2	0.925651	1.36161e-40	185.18	K(0.926)K(0.074)NLQYYEISAK	2	-0.728	1
mdm03013 RNA transport	0.982833	7	0.53	TRINITY_DN24119_c0_g1_m.5780	102	K	GTP-binding nuclear protein Ran-2 OS=Arabidopsis thaliana OX=3702 GN=RAN2 PE=1 SV=3	RAN2	1	0.00179056	88.181	LTYK(1)NVPTWHR	2	-0.84327	2
mdm03013 RNA transport	0.982833	7	0.53	TRINITY_DN24119_c0_g1_m.5780	26	K	GTP-binding nuclear protein Ran-2 OS=Arabidopsis thaliana OX=3702 GN=RAN2 PE=1 SV=3	RAN2	1	1.54522e-05	55.604	LVIVGDGGTGK(1)TTFVK	2	0.091095	1
mdm03013 RNA transport	0.982833	7	0.53	TRINITY_DN35783_c1_g9_m.29879	26	K	Elongation factor 1-alpha OS=Oryza sativa subsp. japonica OX=39947 GN=REFA1 PE=2 SV=2	REFA1	1	6.74851e-43	191.24	GFVASNSK(1)DDPAR	2	-1.6517	1
mdm03013 RNA transport	0.982833	7	0.53	TRINITY_DN35783_c1_g9_m.29879	135	K	Elongation factor 1-alpha OS=Oryza sativa subsp. japonica OX=39947 GN=REFA1 PE=2 SV=2	REFA1	1	5.22548e-55	228.73	QTVAVGVIK(1)NVEK	2	-1.2265	1
mdm03013 RNA transport	0.982833	7	0.53	TRINITY_DN26383_c0_g1_m.8751	65	K	RNA-binding protein Y14 OS=Arabidopsis thaliana OX=3702 GN=Y14 PE=1 SV=1	Y14	1	1.32193e-05	77.431	LK(1)SAITGGGASSSLVSQK	2	-0.44714	1
mdm00053 Ascorbate and aldarate metabolism	0.00646099	8	2.76	TRINITY_DN27520_c0_g1_m.10624	238	K	"Glutathione S-transferase DHAR3, chloroplastic OS=Arabidopsis thaliana OX=3702 GN=DHAR3 PE=1 SV=1"	DHAR3	1	6.03507e-16	180.34	AYTK(1)AIFSR	2	-2.9172	1
mdm00053 Ascorbate and aldarate metabolism	0.00646099	8	2.76	TRINITY_DN27520_c0_g1_m.10624	149	K	"Glutathione S-transferase DHAR3, chloroplastic OS=Arabidopsis thaliana OX=3702 GN=DHAR3 PE=1 SV=1"	DHAR3	1	0.00226835	76.196	YPEPPLGTPPEK(1)ASVGSK	2	-0.89505	1
mdm00053 Ascorbate and aldarate metabolism	0.00646099	8	2.76	TRINITY_DN27520_c0_g1_m.10624	118	K	"Glutathione S-transferase DHAR3, chloroplastic OS=Arabidopsis thaliana OX=3702 GN=DHAR3 PE=1 SV=1"	DHAR3	1	0.00878764	74.269	VPVIK(1)LDEK	2	-3.6627	1
mdm00053 Ascorbate and aldarate metabolism	0.00646099	8	2.76	TRINITY_DN27520_c0_g1_m.10624	113	K	"Glutathione S-transferase DHAR3, chloroplastic OS=Arabidopsis thaliana OX=3702 GN=DHAR3 PE=1 SV=1"	DHAR3	1	0.00015018	127.94	INADGK(1)VPVIK	2	-2.6203	1
mdm00053 Ascorbate and aldarate metabolism	0.00646099	8	2.76	TRINITY_DN33357_c0_g2_m.22872	109	K	"Monodehydroascorbate reductase, chloroplastic/mitochondrial OS=Arabidopsis thaliana OX=3702 GN=MDAR5 PE=1 SV=3"	MDAR5	0.808146	0.000294428	61.48	AYLFPLDK(0.808)K(0.192)PAR	2	-1.1863	1
mdm00053 Ascorbate and aldarate metabolism	0.00646099	8	2.76	TRINITY_DN33357_c0_g2_m.22872	276	K	"Monodehydroascorbate reductase, chloroplastic/mitochondrial OS=Arabidopsis thaliana OX=3702 GN=MDAR5 PE=1 SV=3"	MDAR5	1	7.87367e-05	68.548	GALIK(1)NLEASADGR	2	-2.9296	1
mdm00053 Ascorbate and aldarate metabolism	0.00646099	8	2.76	TRINITY_DN33357_c0_g2_m.22872	162	K	"Monodehydroascorbate reductase, chloroplastic/mitochondrial OS=Arabidopsis thaliana OX=3702 GN=MDAR5 PE=1 SV=3"	MDAR5	1	0.00461113	66.664	QILTTNSGK(1)LLK	2	-2.2046	1
mdm00053 Ascorbate and aldarate metabolism	0.00646099	8	2.76	TRINITY_DN30909_c2_g1_m.17093	136	K	"L-ascorbate peroxidase, cytosolic OS=Pisum sativum OX=3888 GN=APX1 PE=1 SV=2"	APX1	1	1.26409e-10	174.23	LPDATK(1)GSDHLR	2	-1.1986	3
mdm00053 Ascorbate and aldarate metabolism	0.00646099	8	2.76	TRINITY_DN30909_c2_g1_m.17093	3	K	"L-ascorbate peroxidase, cytosolic OS=Pisum sativum OX=3888 GN=APX1 PE=1 SV=2"	APX1	1	0.000451752	96.946	AK(1)NYPVVSEDYK	2	0.1855	3
mdm00053 Ascorbate and aldarate metabolism	0.00646099	8	2.76	TRINITY_DN30909_c2_g1_m.17093	49	K	"L-ascorbate peroxidase, cytosolic OS=Pisum sativum OX=3888 GN=APX1 PE=1 SV=2"	APX1	1	2.97637e-15	172.1	LAWHSAGTFDK(1)K	2	-2.3179	2
mdm00053 Ascorbate and aldarate metabolism	0.00646099	8	2.76	TRINITY_DN29819_c0_g1_m.14863	64	K	Glutathione S-transferase DHAR2 OS=Arabidopsis thaliana OX=3702 GN=DHAR2 PE=1 SV=1	DHAR2	1	0.0221455	60.892	VPVVK(1)FDGK	2	-4.5219	1
mdm00053 Ascorbate and aldarate metabolism	0.00646099	8	2.76	TRINITY_DN29607_c0_g1_m.14450	209	K	"L-ascorbate peroxidase T, chloroplastic OS=Arabidopsis thaliana OX=3702 GN=APXT PE=2 SV=2"	APXT	1	0.00466139	105.04	LLQPIK(1)DK	2	-4.3873	1
mdm00053 Ascorbate and aldarate metabolism	0.00646099	8	2.76	TRINITY_DN29607_c0_g1_m.14450	412	K	"L-ascorbate peroxidase T, chloroplastic OS=Arabidopsis thaliana OX=3702 GN=APXT PE=2 SV=2"	APXT	1	0.022236	68.49	PAPEK(1)FVAAK	2	-2.7134	1
mdm00053 Ascorbate and aldarate metabolism	0.00646099	8	2.76	TRINITY_DN29607_c0_g1_m.14450	385	K	"L-ascorbate peroxidase T, chloroplastic OS=Arabidopsis thaliana OX=3702 GN=APXT PE=2 SV=2"	APXT	1	1.58158e-16	86.729	DYAEAHAK(1)LSNLGAK	2	-0.75678	1
mdm00053 Ascorbate and aldarate metabolism	0.00646099	8	2.76	TRINITY_DN29607_c0_g1_m.14450	309	K	"L-ascorbate peroxidase T, chloroplastic OS=Arabidopsis thaliana OX=3702 GN=APXT PE=2 SV=2"	APXT	0.998082	0.00142325	74.524	SGWGK(0.002)PETK(0.998)YTK	2	-2.6964	1
mdm00053 Ascorbate and aldarate metabolism	0.00646099	8	2.76	TRINITY_DN29607_c0_g1_m.14450	144	K	"L-ascorbate peroxidase T, chloroplastic OS=Arabidopsis thaliana OX=3702 GN=APXT PE=2 SV=2"	APXT	1	0.00982611	63.301	EDIK(1)QLLK	2	-2.9238	1
mdm00053 Ascorbate and aldarate metabolism	0.00646099	8	2.76	TRINITY_DN29607_c0_g1_m.14450	417	K	"L-ascorbate peroxidase T, chloroplastic OS=Arabidopsis thaliana OX=3702 GN=APXT PE=2 SV=2"	APXT	1	0.000942367	104.39	FVAAK(1)YSSGK	2	-2.0878	2
mdm00053 Ascorbate and aldarate metabolism	0.00646099	8	2.76	TRINITY_DN29607_c0_g1_m.14450	336	K	"L-ascorbate peroxidase T, chloroplastic OS=Arabidopsis thaliana OX=3702 GN=APXT PE=2 SV=2"	APXT	1	0.000168339	99.34	FDNSYFK(1)DIK	2	-1.9714	1
mdm00053 Ascorbate and aldarate metabolism	0.00646099	8	2.76	TRINITY_DN29607_c0_g1_m.14450	176	K	"L-ascorbate peroxidase T, chloroplastic OS=Arabidopsis thaliana OX=3702 GN=APXT PE=2 SV=2"	APXT	1	0.0190754	58.426	NIEEWPK(1)R	2	-2.5889	1
mdm00053 Ascorbate and aldarate metabolism	0.00646099	8	2.76	TRINITY_DN30975_c1_g1_m.17251	568	K	"L-galactono-1,4-lactone dehydrogenase, mitochondrial OS=Arabidopsis thaliana OX=3702 GN=GLDH PE=1 SV=1"	GLDH	1	0.00407518	90.142	NK(1)EELAALQAR	2	-2.583	1
mdm00053 Ascorbate and aldarate metabolism	0.00646099	8	2.76	TRINITY_DN30975_c1_g1_m.17251	412	K	"L-galactono-1,4-lactone dehydrogenase, mitochondrial OS=Arabidopsis thaliana OX=3702 GN=GLDH PE=1 SV=1"	GLDH	1	0.0361102	57.293	LLALDPLNK(1)DHVVK	2	-1.2509	1
mdm00053 Ascorbate and aldarate metabolism	0.00646099	8	2.76	TRINITY_DN34488_c0_g1_m.25954	252	K	"Aldehyde dehydrogenase family 3 member I1, chloroplastic OS=Arabidopsis thaliana OX=3702 GN=ALDH3I1 PE=1 SV=2"	ALDH3I1	1	0.0228119	41.824	WDK(1)ILYTGSAR	2	-3.6692	1
mdm00053 Ascorbate and aldarate metabolism	0.00646099	8	2.76	TRINITY_DN34488_c0_g1_m.25954	366	K	"Aldehyde dehydrogenase family 3 member I1, chloroplastic OS=Arabidopsis thaliana OX=3702 GN=ALDH3I1 PE=1 SV=2"	ALDH3I1	1	0.00307414	67.507	LVK(1)LLDQDK	2	-2.6429	1
mdm00053 Ascorbate and aldarate metabolism	0.00646099	8	2.76	TRINITY_DN34488_c0_g1_m.25954	502	K	"Aldehyde dehydrogenase family 3 member I1, chloroplastic OS=Arabidopsis thaliana OX=3702 GN=ALDH3I1 PE=1 SV=2"	ALDH3I1	1	0.015963	65.404	FSFDGFSHK(1)K	2	-1.3971	1
mdm00053 Ascorbate and aldarate metabolism	0.00646099	8	2.76	TRINITY_DN31743_c0_g1_m.18976	264	K	"Thylakoid lumenal 29 kDa protein, chloroplastic OS=Solanum lycopersicum OX=4081 GN=CLEB3J9 PE=3 SV=1"	CLEB3J9	1	1.69845e-06	102.55	DK(1)FSAIGFGPR	2	-5.1109	1
mdm00053 Ascorbate and aldarate metabolism	0.00646099	8	2.76	TRINITY_DN31743_c0_g1_m.18976	255	K	"Thylakoid lumenal 29 kDa protein, chloroplastic OS=Solanum lycopersicum OX=4081 GN=CLEB3J9 PE=3 SV=1"	CLEB3J9	1	0.00655137	71.219	VPLWEK(1)ATVQEMK	2	-2.7144	1
mdm00230 Purine metabolism	0.108949	11	1.51	TRINITY_DN26305_c0_g1_m.8646	137	K	"Nucleoside diphosphate kinase 2, chloroplastic OS=Nicotiana tabacum OX=4097 GN=NDPK2 PE=1 SV=1"	NDPK2	1	5.09485e-10	129.69	DLAEEHYK(1)DLK	2	-0.8822	2
mdm00230 Purine metabolism	0.108949	11	1.51	TRINITY_DN26305_c0_g1_m.8646	123	K	"Nucleoside diphosphate kinase 2, chloroplastic OS=Nicotiana tabacum OX=4097 GN=NDPK2 PE=1 SV=1"	NDPK2	1	0.000118693	102.55	LTGLK(1)LFQCPR	2	-0.75901	1
mdm00230 Purine metabolism	0.108949	11	1.51	TRINITY_DN26305_c0_g1_m.8646	173	K	"Nucleoside diphosphate kinase 2, chloroplastic OS=Nicotiana tabacum OX=4097 GN=NDPK2 PE=1 SV=1"	NDPK2	1	3.61246e-19	86.135	K(1)LIGATNPLQSEPGTIR	2	-1.0733	1
mdm00230 Purine metabolism	0.108949	11	1.51	TRINITY_DN26305_c0_g1_m.8646	118	K	"Nucleoside diphosphate kinase 2, chloroplastic OS=Nicotiana tabacum OX=4097 GN=NDPK2 PE=1 SV=1"	NDPK2	1	0.00668311	56.014	GFK(1)LTGLK	2	-3.5892	1
mdm00230 Purine metabolism	0.108949	11	1.51	TRINITY_DN35061_c6_g2_m.27633	424	K	"Pyruvate kinase 1, cytosolic OS=Oryza sativa subsp. japonica OX=39947 GN=Os11g0148500 PE=1 SV=1"	Os11g0148500	1	0.00300044	65.879	VVVCQK(1)VGDASVVK	2	-1.8444	1
mdm00230 Purine metabolism	0.108949	11	1.51	TRINITY_DN34148_c3_g2_m.24996	563	K	"Adenylate kinase 5, chloroplastic OS=Arabidopsis thaliana OX=3702 GN=At5g35170 PE=1 SV=1"	At5g35170	1	0.00638993	77.358	EK(1)YVALSTFPK	2	-2.411	1
mdm00230 Purine metabolism	0.108949	11	1.51	TRINITY_DN34148_c3_g2_m.24996	133	K	"Adenylate kinase 5, chloroplastic OS=Arabidopsis thaliana OX=3702 GN=At5g35170 PE=1 SV=1"	At5g35170	1	3.78378e-12	97.175	AEVSSGTEIGNK(1)AK	2	-3.9556	1
mdm00230 Purine metabolism	0.108949	11	1.51	TRINITY_DN31069_c0_g1_m.17476	293	K	(S)-ureidoglycine aminohydrolase OS=Arabidopsis thaliana OX=3702 GN=UGLYAH PE=1 SV=1	UGLYAH	1	0.000745935	69.905	YLLYK(1)DVNR	2	-1.482	1
mdm00230 Purine metabolism	0.108949	11	1.51	TRINITY_DN33046_c0_g1_m.22023	99	K	Bifunctional purine biosynthesis protein PurH OS=Bacillus thuringiensis subsp. konkukian (strain 97-27) OX=281309 GN=purH PE=3 SV=1	purH	1	0.0148997	43.272	QALISLSDK(1)K	2	-2.2557	1
mdm00230 Purine metabolism	0.108949	11	1.51	TRINITY_DN25649_c0_g1_m.7685	37	K	Inosine triphosphate pyrophosphatase OS=Vitis vinifera OX=29760 GN=VIT_05s0051g00580 PE=2 SV=1	VIT_05s0051g00580	1	0.014344	67.881	PVTFVTGNAK(1)K	2	-1.8908	1
mdm00230 Purine metabolism	0.108949	11	1.51	TRINITY_DN32792_c1_g1_m.21377	172	K	"Nucleoside diphosphate kinase IV, chloroplastic/mitochondrial OS=Arabidopsis thaliana OX=3702 GN=NDK4 PE=1 SV=2"	NDK4	1	0.00282513	112.8	K(1)LIGATDPQK	2	-3.2201	1
mdm00230 Purine metabolism	0.108949	11	1.51	TRINITY_DN32792_c1_g1_m.21377	181	K	"Nucleoside diphosphate kinase IV, chloroplastic/mitochondrial OS=Arabidopsis thaliana OX=3702 GN=NDK4 PE=1 SV=2"	NDK4	1	7.01208e-91	285.28	LIGATDPQK(1)SEPGTIR	2	-2.3501	4
mdm00230 Purine metabolism	0.108949	11	1.51	TRINITY_DN32792_c1_g1_m.21377	95	K	"Nucleoside diphosphate kinase IV, chloroplastic/mitochondrial OS=Arabidopsis thaliana OX=3702 GN=NDK4 PE=1 SV=2"	NDK4	1	0.00211838	74.849	TFIAIK(1)PDGVQR	2	-2.1961	1
mdm00230 Purine metabolism	0.108949	11	1.51	TRINITY_DN32792_c1_g1_m.21377	133	K	"Nucleoside diphosphate kinase IV, chloroplastic/mitochondrial OS=Arabidopsis thaliana OX=3702 GN=NDK4 PE=1 SV=2"	NDK4	1	2.61043e-53	240.82	EFAQK(1)HYHDLK	2	-1.3619	1
mdm00230 Purine metabolism	0.108949	11	1.51	TRINITY_DN33780_c1_g1_m.23994	243	K	"Guanylate kinase 3, chloroplastic OS=Arabidopsis thaliana OX=3702 GN=GK3 PE=2 SV=1"	GK3	1	0.017067	56.938	HVK(1)NFDYVVVNAEGK	2	-1.6054	1
mdm00230 Purine metabolism	0.108949	11	1.51	TRINITY_DN28456_c0_g1_m.12309	69	K	Adenylate kinase 4 OS=Oryza sativa subsp. japonica OX=39947 GN=ADK-B PE=2 SV=1	ADK-B	1	0.0126272	44.57	AAVAAK(1)TPLGVK	2	-4.0394	1
mdm00230 Purine metabolism	0.108949	11	1.51	TRINITY_DN28456_c0_g1_m.12309	215	K	Adenylate kinase 4 OS=Oryza sativa subsp. japonica OX=39947 GN=ADK-B PE=2 SV=1	ADK-B	1	1.17382e-10	153.33	QTEPVIEYYSK(1)K	2	-0.57614	1
mdm00230 Purine metabolism	0.108949	11	1.51	TRINITY_DN28456_c0_g1_m.12309	232	K	Adenylate kinase 4 OS=Oryza sativa subsp. japonica OX=39947 GN=ADK-B PE=2 SV=1	ADK-B	0.97225	0.00136908	44.853	SIVANLHAEK(0.028)PPQEVK(0.972)SEVQK	3	-0.20457	1
mdm00230 Purine metabolism	0.108949	11	1.51	TRINITY_DN28456_c0_g1_m.12309	196	K	Adenylate kinase 4 OS=Oryza sativa subsp. japonica OX=39947 GN=ADK-B PE=2 SV=1	ADK-B	1	4.88287e-10	168.69	KDDTAAVLK(1)SR	2	-2.9523	1
mdm00230 Purine metabolism	0.108949	11	1.51	TRINITY_DN28456_c0_g1_m.12309	129	K	Adenylate kinase 4 OS=Oryza sativa subsp. japonica OX=39947 GN=ADK-B PE=2 SV=1	ADK-B	1	0.00387247	74.424	LDEMLEK(1)QGAK	2	-2.0653	1
mdm00230 Purine metabolism	0.108949	11	1.51	TRINITY_DN28456_c0_g1_m.12309	226	K	Adenylate kinase 4 OS=Oryza sativa subsp. japonica OX=39947 GN=ADK-B PE=2 SV=1	ADK-B	1	1.2037e-12	103.23	SIVANLHAEK(1)PPQEVK	2	-1.1793	1
mdm00230 Purine metabolism	0.108949	11	1.51	TRINITY_DN28456_c0_g1_m.12309	167	K	Adenylate kinase 4 OS=Oryza sativa subsp. japonica OX=39947 GN=ADK-B PE=2 SV=1	ADK-B	1	0.000315536	98.009	TYHTK(1)FAPPK	2	-3.0755	1
mdm00230 Purine metabolism	0.108949	11	1.51	TRINITY_DN33319_c0_g1_m.22747	568	K	"Phosphoglucomutase, cytoplasmic OS=Populus tremula OX=113636 GN=PGM1 PE=2 SV=1"	PGM1	1	0.0253344	59.645	LSK(1)LQEFTGR	2	-4.7702	1
mdm00230 Purine metabolism	0.108949	11	1.51	TRINITY_DN33319_c0_g1_m.22747	18	K	"Phosphoglucomutase, cytoplasmic OS=Populus tremula OX=113636 GN=PGM1 PE=2 SV=1"	PGM1	1	4.96564e-15	135.13	VETTPFDGQK(1)PGTSGLR	2	-0.91265	1
mdm00230 Purine metabolism	0.108949	11	1.51	TRINITY_DN33319_c0_g1_m.22747	543	K	"Phosphoglucomutase, cytoplasmic OS=Populus tremula OX=113636 GN=PGM1 PE=2 SV=1"	PGM1	1	0.000272734	84.309	LYIEQYEK(1)DPSK	2	-1.6613	1
mdm00230 Purine metabolism	0.108949	11	1.51	TRINITY_DN25379_c0_g1_m.7308	87	K	Nucleoside diphosphate kinase 1 OS=Pisum sativum OX=3888 GN=NDPK1 PE=2 SV=1	NDPK1	1	3.07851e-26	184.65	K(1)IIGATNPAESAPGTIR	2	-1.1738	2
mdm00230 Purine metabolism	0.108949	11	1.51	TRINITY_DN25379_c0_g1_m.7308	37	K	Nucleoside diphosphate kinase 1 OS=Pisum sativum OX=3888 GN=NDPK1 PE=2 SV=1	NDPK1	1	0.000651239	99.305	GLK(1)IISVDR	2	-4.1272	1
mdm00230 Purine metabolism	0.108949	11	1.51	TRINITY_DN25379_c0_g1_m.7308	29	K	Nucleoside diphosphate kinase 1 OS=Pisum sativum OX=3888 GN=NDPK1 PE=2 SV=1	NDPK1	1	0.000639506	83.623	FEQK(1)GFFLK	2	-2.3515	1
mdm00230 Purine metabolism	0.108949	11	1.51	TRINITY_DN25379_c0_g1_m.7308	48	K	Nucleoside diphosphate kinase 1 OS=Pisum sativum OX=3888 GN=NDPK1 PE=2 SV=1	NDPK1	1	1.77991e-12	169.57	AFAEK(1)HYADLSAK	2	0.29406	1
mdm00052 Galactose metabolism	0.274272	6	1.36	TRINITY_DN30636_c0_g1_m.16510	246	K	UTP--glucose-1-phosphate uridylyltransferase OS=Pyrus pyrifolia OX=3767 PE=2 SV=1		1	0.011519	81.642	ILSHLIK(1)NK	2	-2.7748	1
mdm00052 Galactose metabolism	0.274272	6	1.36	TRINITY_DN30636_c0_g1_m.16510	212	K	UTP--glucose-1-phosphate uridylyltransferase OS=Pyrus pyrifolia OX=3767 PE=2 SV=1		1	0.00458908	72.846	NSGK(1)LDGLLSQGK	2	-2.5293	1
mdm00052 Galactose metabolism	0.274272	6	1.36	TRINITY_DN30636_c0_g1_m.16510	248	K	UTP--glucose-1-phosphate uridylyltransferase OS=Pyrus pyrifolia OX=3767 PE=2 SV=1		1	0.000426737	57.003	NK(1)NEYCMEVTPK	2	0.010497	3
mdm00052 Galactose metabolism	0.274272	6	1.36	TRINITY_DN30636_c0_g1_m.16510	409	K	UTP--glucose-1-phosphate uridylyltransferase OS=Pyrus pyrifolia OX=3767 PE=2 SV=1		1	1.26676e-25	186.39	TNPANPSIELGPEFK(1)K	2	-0.94326	1
mdm00052 Galactose metabolism	0.274272	6	1.36	TRINITY_DN30636_c0_g1_m.16510	15	K	UTP--glucose-1-phosphate uridylyltransferase OS=Pyrus pyrifolia OX=3767 PE=2 SV=1		1	7.72158e-63	137.58	AAAVATQSPTDTEK(1)LSK	2	-0.79211	1
mdm00052 Galactose metabolism	0.274272	6	1.36	TRINITY_DN30636_c0_g1_m.16510	410	K	UTP--glucose-1-phosphate uridylyltransferase OS=Pyrus pyrifolia OX=3767 PE=2 SV=1		1	1.79543e-05	146.27	K(1)VGNFLSR	2	-2.6802	1
mdm00052 Galactose metabolism	0.274272	6	1.36	TRINITY_DN32618_c0_g1_m.20962	47	K	Hexokinase-1 OS=Spinacia oleracea OX=3562 GN=HXK1 PE=2 SV=1	HXK1	1	0.000263154	92.428	EFEEK(1)SATPIAK	2	-2.5193	1
mdm00052 Galactose metabolism	0.274272	6	1.36	TRINITY_DN32685_c2_g2_m.21118	269	K	"ATP-dependent 6-phosphofructokinase 4, chloroplastic OS=Arabidopsis thaliana OX=3702 GN=PFK4 PE=1 SV=1"	PFK4	1	0.0027354	55.235	VTETQNTVK(1)LR	2	-1.9499	1
mdm00052 Galactose metabolism	0.274272	6	1.36	TRINITY_DN30796_c0_g2_m.16869	229	K	Alpha-galactosidase 3 OS=Arabidopsis thaliana OX=3702 GN=AGAL3 PE=1 SV=1	AGAL3	0.795678	0.000291439	79.795	YDNCFNLGIEPK(0.796)K(0.204)R	2	-0.16059	1
mdm00052 Galactose metabolism	0.274272	6	1.36	TRINITY_DN34549_c1_g1_m.26121	286	K	"Beta-fructofuranosidase, soluble isoenzyme I OS=Daucus carota OX=4039 GN=INV*DC4 PE=1 SV=2"	INV*DC4	1	0.00186429	63.212	YYASK(1)TFYDQHK	2	-2.0513	1
mdm00052 Galactose metabolism	0.274272	6	1.36	TRINITY_DN33319_c0_g1_m.22747	568	K	"Phosphoglucomutase, cytoplasmic OS=Populus tremula OX=113636 GN=PGM1 PE=2 SV=1"	PGM1	1	0.0253344	59.645	LSK(1)LQEFTGR	2	-4.7702	1
mdm00052 Galactose metabolism	0.274272	6	1.36	TRINITY_DN33319_c0_g1_m.22747	18	K	"Phosphoglucomutase, cytoplasmic OS=Populus tremula OX=113636 GN=PGM1 PE=2 SV=1"	PGM1	1	4.96564e-15	135.13	VETTPFDGQK(1)PGTSGLR	2	-0.91265	1
mdm00052 Galactose metabolism	0.274272	6	1.36	TRINITY_DN33319_c0_g1_m.22747	543	K	"Phosphoglucomutase, cytoplasmic OS=Populus tremula OX=113636 GN=PGM1 PE=2 SV=1"	PGM1	1	0.000272734	84.309	LYIEQYEK(1)DPSK	2	-1.6613	1
mdm00460 Cyanoamino acid metabolism	0.975376	1	0.28	TRINITY_DN30261_c0_g1_m.15776	112	K	"L-3-cyanoalanine synthase 1, mitochondrial OS=Malus domestica OX=3750 GN=CAS1 PE=1 SV=1"	CAS1	1	0.000202605	77.431	DRPALAMINDAEK(1)K	2	-1.208	1
mdm00460 Cyanoamino acid metabolism	0.975376	1	0.28	TRINITY_DN30261_c0_g1_m.15776	60	K	"L-3-cyanoalanine synthase 1, mitochondrial OS=Malus domestica OX=3750 GN=CAS1 PE=1 SV=1"	CAS1	1	1.14292e-06	138.26	K(1)EVSQLIGR	2	-2.8551	1
mdm00910 Nitrogen metabolism	0.0167839	5	3.16	TRINITY_DN30524_c0_g1_m.16295	53	K	"Carbonic anhydrase, chloroplastic OS=Nicotiana tabacum OX=4097 PE=2 SV=1"		1	0.0255728	45.489	IK(1)TGFAHFK	2	-1.6156	1
mdm00910 Nitrogen metabolism	0.0167839	5	3.16	TRINITY_DN30524_c0_g1_m.16295	30	K	"Carbonic anhydrase, chloroplastic OS=Nicotiana tabacum OX=4097 PE=2 SV=1"		1	0.00531347	48.785	GHLGDAAAAK(1)IK	2	-1.872	1
mdm00910 Nitrogen metabolism	0.0167839	5	3.16	TRINITY_DN30524_c0_g1_m.16295	66	K	"Carbonic anhydrase, chloroplastic OS=Nicotiana tabacum OX=4097 PE=2 SV=1"		1	5.8617e-08	88.24	YLK(1)NPDLYGELAK	2	-2.4266	1
mdm00910 Nitrogen metabolism	0.0167839	5	3.16	TRINITY_DN33066_c0_g1_m.22079	99	K	"Glutamine synthetase leaf isozyme, chloroplastic OS=Phaseolus vulgaris OX=3885 PE=2 SV=1"		1	6.85473e-74	224.52	SK(1)TISKPVEHPSELPK	3	0.20136	3
mdm00910 Nitrogen metabolism	0.0167839	5	3.16	TRINITY_DN33066_c0_g1_m.22079	103	K	"Glutamine synthetase leaf isozyme, chloroplastic OS=Phaseolus vulgaris OX=3885 PE=2 SV=1"		1	4.56937e-21	178.52	TISK(1)PVEHPSELPK	2	-0.84113	2
mdm00910 Nitrogen metabolism	0.0167839	5	3.16	TRINITY_DN33066_c0_g1_m.22079	339	K	"Glutamine synthetase leaf isozyme, chloroplastic OS=Phaseolus vulgaris OX=3885 PE=2 SV=1"		1	1.567e-27	211.52	HK(1)EHISAYGEGNER	3	-2.6046	4
mdm00910 Nitrogen metabolism	0.0167839	5	3.16	TRINITY_DN33066_c0_g1_m.22079	178	K	"Glutamine synthetase leaf isozyme, chloroplastic OS=Phaseolus vulgaris OX=3885 PE=2 SV=1"		1	0.000608322	113.7	AAEIFSNK(1)K	2	-4.2075	2
mdm00910 Nitrogen metabolism	0.0167839	5	3.16	TRINITY_DN33066_c0_g1_m.22079	329	K	"Glutamine synthetase leaf isozyme, chloroplastic OS=Phaseolus vulgaris OX=3885 PE=2 SV=1"		1	5.97702e-05	118.06	K(1)AILNLSLR	2	-3.2687	2
mdm00910 Nitrogen metabolism	0.0167839	5	3.16	TRINITY_DN28953_c0_g1_m.13235	304	K	"Carbonic anhydrase, chloroplastic OS=Pisum sativum OX=3888 PE=1 SV=1"		1	3.92536e-07	114.93	TLGLK(1)GGYYDFVK	2	-1.1592	1
mdm00910 Nitrogen metabolism	0.0167839	5	3.16	TRINITY_DN28953_c0_g1_m.13235	155	K	"Carbonic anhydrase, chloroplastic OS=Pisum sativum OX=3888 PE=1 SV=1"		1	6.9719e-17	155.57	GQSPK(1)FMVFACSDSR	2	-0.73046	4
mdm00910 Nitrogen metabolism	0.0167839	5	3.16	TRINITY_DN28953_c0_g1_m.13235	127	K	"Carbonic anhydrase, chloroplastic OS=Pisum sativum OX=3888 PE=1 SV=1"		1	0.00379742	105.36	LK(1)SGFIHFK	2	-2.8241	3
mdm00910 Nitrogen metabolism	0.0167839	5	3.16	TRINITY_DN28953_c0_g1_m.13235	134	K	"Carbonic anhydrase, chloroplastic OS=Pisum sativum OX=3888 PE=1 SV=1"		1	0.0267803	47.349	SGFIHFK(1)K	2	-2.6247	1
mdm00910 Nitrogen metabolism	0.0167839	5	3.16	TRINITY_DN28953_c0_g1_m.13235	299	K	"Carbonic anhydrase, chloroplastic OS=Pisum sativum OX=3888 PE=1 SV=1"		1	8.61274e-05	111.61	EGLVNK(1)TLGLK	2	-0.35765	2
mdm00910 Nitrogen metabolism	0.0167839	5	3.16	TRINITY_DN28953_c0_g1_m.13235	137	K	"Carbonic anhydrase, chloroplastic OS=Pisum sativum OX=3888 PE=1 SV=1"		1	6.14929e-57	200.9	EK(1)YDKNPALYSELAK	3	-1.7952	8
mdm00910 Nitrogen metabolism	0.0167839	5	3.16	TRINITY_DN28953_c0_g1_m.13235	92	K	"Carbonic anhydrase, chloroplastic OS=Pisum sativum OX=3888 PE=1 SV=1"		0.999999	9.63978e-16	139.7	LLSEK(1)GDLKPVAASK	2	-0.49999	3
mdm00910 Nitrogen metabolism	0.0167839	5	3.16	TRINITY_DN28953_c0_g1_m.13235	140	K	"Carbonic anhydrase, chloroplastic OS=Pisum sativum OX=3888 PE=1 SV=1"		1	2.68935e-70	186.39	YDK(1)NPALYSELAK	2	-1.4472	4
mdm00910 Nitrogen metabolism	0.0167839	5	3.16	TRINITY_DN28953_c0_g1_m.13235	150	K	"Carbonic anhydrase, chloroplastic OS=Pisum sativum OX=3888 PE=1 SV=1"		1	1.6386e-102	245.18	NPALYSELAK(1)GQSPK	2	-0.15744	5
mdm00910 Nitrogen metabolism	0.0167839	5	3.16	TRINITY_DN27268_c1_g2_m.10149	278	K	Glutamine synthetase nodule isozyme OS=Vigna aconitifolia OX=3918 PE=2 SV=1		1	0.00145605	65.408	HK(1)DHIAAYGEGNER	3	-3.5791	1
mdm00910 Nitrogen metabolism	0.0167839	5	3.16	TRINITY_DN17336_c0_g1_m.1739	257	K	Alpha carbonic anhydrase 4 OS=Arabidopsis thaliana OX=3702 GN=ACA4 PE=3 SV=1	ACA4	1	0.00795391	78.157	ALK(1)QAVDDGFEENAR	2	0.45178	1
mdm02010 ABC transporters	0.969311	2	0.39	TRINITY_DN35870_c0_g3_m.30166	90	K	"ABC transporter B family member 25, mitochondrial OS=Arabidopsis thaliana OX=3702 GN=ABCB25 PE=1 SV=1"	ABCB25	1	1.78167e-05	129.69	KYEDAALK(1)TQR	2	-1.8287	1
mdm02010 ABC transporters	0.969311	2	0.39	TRINITY_DN22617_c0_g1_m.4342	6	K	ABC transporter C family member 10 OS=Arabidopsis thaliana OX=3702 GN=ABCC10 PE=2 SV=2	ABCC10	1	0.0163451	44.57	VRQK(1)SNLQSSNK	2	26.208	1
mdm00920 Sulfur metabolism	0.0371422	6	2.35	TRINITY_DN29451_c0_g1_m.14144	262	K	"Thiosulfate/3-mercaptopyruvate sulfurtransferase 1, mitochondrial OS=Arabidopsis thaliana OX=3702 GN=STR1 PE=1 SV=1"	STR1	1	0.00465402	73.891	NLEEK(1)THQIVDAR	2	-0.8087	2
mdm00920 Sulfur metabolism	0.0371422	6	2.35	TRINITY_DN27424_c0_g1_m.10453	131	K	Selenium-binding protein 1 OS=Arabidopsis thaliana OX=3702 GN=SBP1 PE=1 SV=1	SBP1	1	0.000287018	105.36	IYVVDTK(1)TNPK	2	-1.716	1
mdm00920 Sulfur metabolism	0.0371422	6	2.35	TRINITY_DN30453_c0_g1_m.16151	133	K	"Persulfide dioxygenase ETHE1 homolog, mitochondrial OS=Arabidopsis thaliana OX=3702 GN=GLY3 PE=1 SV=3"	GLY3	1	0.00996175	56.202	VPGVK(1)SVISK	2	-3.5113	1
mdm00920 Sulfur metabolism	0.0371422	6	2.35	TRINITY_DN30261_c0_g1_m.15776	112	K	"L-3-cyanoalanine synthase 1, mitochondrial OS=Malus domestica OX=3750 GN=CAS1 PE=1 SV=1"	CAS1	1	0.000202605	77.431	DRPALAMINDAEK(1)K	2	-1.208	1
mdm00920 Sulfur metabolism	0.0371422	6	2.35	TRINITY_DN30261_c0_g1_m.15776	60	K	"L-3-cyanoalanine synthase 1, mitochondrial OS=Malus domestica OX=3750 GN=CAS1 PE=1 SV=1"	CAS1	1	1.14292e-06	138.26	K(1)EVSQLIGR	2	-2.8551	1
mdm00920 Sulfur metabolism	0.0371422	6	2.35	TRINITY_DN25449_c0_g1_m.7401	355	K	"Cysteine synthase, chloroplastic/chromoplastic OS=Solanum tuberosum OX=4113 PE=2 SV=1"		1	0.00797151	99.855	VGK(1)RPENAGK	2	-3.49	1
mdm00920 Sulfur metabolism	0.0371422	6	2.35	TRINITY_DN25449_c0_g1_m.7401	290	K	"Cysteine synthase, chloroplastic/chromoplastic OS=Solanum tuberosum OX=4113 PE=2 SV=1"		1	0.00111438	54.556	VIGIEPTESNILSGGK(1)PGPHK	3	-1.2038	1
mdm00920 Sulfur metabolism	0.0371422	6	2.35	TRINITY_DN28055_c0_g1_m.11581	170	K	Cysteine synthase OS=Citrullus lanatus OX=3654 PE=1 SV=1		1	4.71704e-19	121.86	VHYETTGPEIWK(1)GSGGK	2	-0.50387	1
mdm00920 Sulfur metabolism	0.0371422	6	2.35	TRINITY_DN28055_c0_g1_m.11581	197	K	Cysteine synthase OS=Citrullus lanatus OX=3654 PE=1 SV=1		1	2.12246e-10	167.06	YLK(1)EQKPDVK	2	-0.87058	1
mdm00920 Sulfur metabolism	0.0371422	6	2.35	TRINITY_DN28055_c0_g1_m.11581	49	K	Cysteine synthase OS=Citrullus lanatus OX=3654 PE=1 SV=1		1	0.00612133	71.896	LEMMEPCSSVK(1)DR	2	-2.179	1
mdm00785 Lipoic acid metabolism	0.241476	1	3.79	TRINITY_DN27884_c0_g2_m.11278	26	K	"Octanoyltransferase LIP2, mitochondrial OS=Arabidopsis thaliana OX=3702 GN=LIP2 PE=1 SV=1"	LIP2	1	0.00822231	63.397	LQEK(1)LVSAR	2	-1.7706	1
mdm00270 Cysteine and methionine metabolism	0.0422232	13	1.68	TRINITY_DN33011_c3_g1_m.21948	429	K	"Alanine--glyoxylate aminotransferase 2 homolog 1, mitochondrial OS=Arabidopsis thaliana OX=3702 GN=AGT2 PE=1 SV=1"	AGT2	1	2.97036e-09	115.05	TPAK(1)EETGVLFEK	2	-0.6959	1
mdm00270 Cysteine and methionine metabolism	0.0422232	13	1.68	TRINITY_DN31374_c0_g1_m.18140	67	K	"Aspartate aminotransferase, mitochondrial OS=Arabidopsis thaliana OX=3702 GN=ASP1 PE=1 SV=1"	ASP1	1	1.90205e-05	105.94	DDNGK(1)PVVLECVR	2	-1.2391	2
mdm00270 Cysteine and methionine metabolism	0.0422232	13	1.68	TRINITY_DN34070_c4_g1_m.24800	216	K	S-adenosylmethionine synthase 2 OS=Elaeagnus umbellata OX=43233 GN=SAMS2 PE=2 SV=1	SAMS2	1	0.000445485	92.445	EHVIK(1)PVIPEK	2	-1.9703	1
mdm00270 Cysteine and methionine metabolism	0.0422232	13	1.68	TRINITY_DN34070_c4_g1_m.24800	364	K	S-adenosylmethionine synthase 2 OS=Elaeagnus umbellata OX=43233 GN=SAMS2 PE=2 SV=1	SAMS2	1	2.67731e-10	125.98	FLK(1)TAAYGHFGR	2	-1.5234	1
mdm00270 Cysteine and methionine metabolism	0.0422232	13	1.68	TRINITY_DN29451_c0_g1_m.14144	262	K	"Thiosulfate/3-mercaptopyruvate sulfurtransferase 1, mitochondrial OS=Arabidopsis thaliana OX=3702 GN=STR1 PE=1 SV=1"	STR1	1	0.00465402	73.891	NLEEK(1)THQIVDAR	2	-0.8087	2
mdm00270 Cysteine and methionine metabolism	0.0422232	13	1.68	TRINITY_DN28302_c2_g3_m.12026	241	K	1-aminocyclopropane-1-carboxylate oxidase 3 OS=Petunia hybrida OX=4102 GN=ACO3 PE=3 SV=1	ACO3	1	0.023564	45.489	LYAGLK(1)FQAK	2	-7.0249	1
mdm00270 Cysteine and methionine metabolism	0.0422232	13	1.68	TRINITY_DN24451_c0_g1_m.6150	112	K	Malate dehydrogenase OS=Nicotiana tabacum OX=4097 GN=MD1 PE=1 SV=1	MD1	1	3.81101e-08	119.43	NVSIYK(1)SQASALEK	2	-1.2594	1
mdm00270 Cysteine and methionine metabolism	0.0422232	13	1.68	TRINITY_DN24451_c0_g1_m.6150	120	K	Malate dehydrogenase OS=Nicotiana tabacum OX=4097 GN=MD1 PE=1 SV=1	MD1	1	1.6988e-121	305.74	SQASALEK(1)HAAANAK	2	-0.67246	2
mdm00270 Cysteine and methionine metabolism	0.0422232	13	1.68	TRINITY_DN24451_c0_g1_m.6150	106	K	Malate dehydrogenase OS=Nicotiana tabacum OX=4097 GN=MD1 PE=1 SV=1	MD1	1	0.00806375	99.589	DVMSK(1)NVSIYK	2	-0.99276	3
mdm00270 Cysteine and methionine metabolism	0.0422232	13	1.68	TRINITY_DN24451_c0_g1_m.6150	313	K	Malate dehydrogenase OS=Nicotiana tabacum OX=4097 GN=MD1 PE=1 SV=1	MD1	1	1.7263e-15	157.74	K(1)LDLTAEELSEEK	2	-1.6477	2
mdm00270 Cysteine and methionine metabolism	0.0422232	13	1.68	TRINITY_DN33715_c0_g1_m.23831	445	K	"Malate dehydrogenase, chloroplastic OS=Arabidopsis thaliana OX=3702 GN=At3g47520 PE=1 SV=1"	At3g47520	1	0.0143136	61.48	ALEALK(1)PELK	2	-2.8121	1
mdm00270 Cysteine and methionine metabolism	0.0422232	13	1.68	TRINITY_DN33715_c0_g1_m.23831	449	K	"Malate dehydrogenase, chloroplastic OS=Arabidopsis thaliana OX=3702 GN=At3g47520 PE=1 SV=1"	At3g47520	1	5.74319e-07	76.196	PELK(1)ASIEK	2	-4.1808	2
mdm00270 Cysteine and methionine metabolism	0.0422232	13	1.68	TRINITY_DN30261_c0_g1_m.15776	112	K	"L-3-cyanoalanine synthase 1, mitochondrial OS=Malus domestica OX=3750 GN=CAS1 PE=1 SV=1"	CAS1	1	0.000202605	77.431	DRPALAMINDAEK(1)K	2	-1.208	1
mdm00270 Cysteine and methionine metabolism	0.0422232	13	1.68	TRINITY_DN30261_c0_g1_m.15776	60	K	"L-3-cyanoalanine synthase 1, mitochondrial OS=Malus domestica OX=3750 GN=CAS1 PE=1 SV=1"	CAS1	1	1.14292e-06	138.26	K(1)EVSQLIGR	2	-2.8551	1
mdm00270 Cysteine and methionine metabolism	0.0422232	13	1.68	TRINITY_DN25449_c0_g1_m.7401	355	K	"Cysteine synthase, chloroplastic/chromoplastic OS=Solanum tuberosum OX=4113 PE=2 SV=1"		1	0.00797151	99.855	VGK(1)RPENAGK	2	-3.49	1
mdm00270 Cysteine and methionine metabolism	0.0422232	13	1.68	TRINITY_DN25449_c0_g1_m.7401	290	K	"Cysteine synthase, chloroplastic/chromoplastic OS=Solanum tuberosum OX=4113 PE=2 SV=1"		1	0.00111438	54.556	VIGIEPTESNILSGGK(1)PGPHK	3	-1.2038	1
mdm00270 Cysteine and methionine metabolism	0.0422232	13	1.68	TRINITY_DN26630_c0_g1_m.9120	182	K	"Malate dehydrogenase, cytoplasmic OS=Zea mays OX=4577 PE=1 SV=2"		1	0.0292925	45.489	EFAPSIPK(1)K	2	1.7164	1
mdm00270 Cysteine and methionine metabolism	0.0422232	13	1.68	TRINITY_DN28055_c0_g1_m.11581	170	K	Cysteine synthase OS=Citrullus lanatus OX=3654 PE=1 SV=1		1	4.71704e-19	121.86	VHYETTGPEIWK(1)GSGGK	2	-0.50387	1
mdm00270 Cysteine and methionine metabolism	0.0422232	13	1.68	TRINITY_DN28055_c0_g1_m.11581	197	K	Cysteine synthase OS=Citrullus lanatus OX=3654 PE=1 SV=1		1	2.12246e-10	167.06	YLK(1)EQKPDVK	2	-0.87058	1
mdm00270 Cysteine and methionine metabolism	0.0422232	13	1.68	TRINITY_DN28055_c0_g1_m.11581	49	K	Cysteine synthase OS=Citrullus lanatus OX=3654 PE=1 SV=1		1	0.00612133	71.896	LEMMEPCSSVK(1)DR	2	-2.179	1
mdm00270 Cysteine and methionine metabolism	0.0422232	13	1.68	TRINITY_DN27228_c1_g1_m.10087	190	K	"Malate dehydrogenase 1, mitochondrial OS=Arabidopsis thaliana OX=3702 GN=At1g53240 PE=1 SV=1"	At1g53240	1	0.0051252	84.368	AK(1)TFYAGK	2	-4.0067	1
mdm00270 Cysteine and methionine metabolism	0.0422232	13	1.68	TRINITY_DN27228_c1_g1_m.10087	90	K	"Malate dehydrogenase 1, mitochondrial OS=Arabidopsis thaliana OX=3702 GN=At1g53240 PE=1 SV=1"	At1g53240	1	3.87566e-84	273.75	SEVK(1)GYVGEENLR	2	-0.67396	2
mdm00270 Cysteine and methionine metabolism	0.0422232	13	1.68	TRINITY_DN27228_c1_g1_m.10087	330	K	"Malate dehydrogenase 1, mitochondrial OS=Arabidopsis thaliana OX=3702 GN=At1g53240 PE=1 SV=1"	At1g53240	0.999995	6.44425e-41	219.89	EGLEK(1)LKPELK	2	-1.9485	3
mdm00270 Cysteine and methionine metabolism	0.0422232	13	1.68	TRINITY_DN27228_c1_g1_m.10087	336	K	"Malate dehydrogenase 1, mitochondrial OS=Arabidopsis thaliana OX=3702 GN=At1g53240 PE=1 SV=1"	At1g53240	1	0.0179497	88.24	PELK(1)ASIEK	2	-4.1808	2
mdm00270 Cysteine and methionine metabolism	0.0422232	13	1.68	TRINITY_DN29900_c0_g1_m.15035	73	K	Spermidine synthase 1 OS=Pisum sativum OX=3888 GN=SPDSYN1 PE=2 SV=1	SPDSYN1	1	0.0167243	77.072	VEK(1)ILFQGK	2	-4.2292	1
mdm00710 Carbon fixation in photosynthetic organisms	5.73741e-17	28	6.12	TRINITY_DN30713_c0_g1_m.16700	456	K	"NAD-dependent malic enzyme 62 kDa isoform, mitochondrial OS=Solanum tuberosum OX=4113 PE=1 SV=1"		1	4.74864e-24	192.95	EVLEALK(1)GSTSTR	2	-1.0064	1
mdm00710 Carbon fixation in photosynthetic organisms	5.73741e-17	28	6.12	TRINITY_DN30713_c0_g1_m.16700	251	K	"NAD-dependent malic enzyme 62 kDa isoform, mitochondrial OS=Solanum tuberosum OX=4113 PE=1 SV=1"		1	0.0009824	75.474	LLK(1)DPLYLGLQR	2	-1.3415	1
mdm00710 Carbon fixation in photosynthetic organisms	5.73741e-17	28	6.12	TRINITY_DN30713_c0_g1_m.16700	118	K	"NAD-dependent malic enzyme 62 kDa isoform, mitochondrial OS=Solanum tuberosum OX=4113 PE=1 SV=1"		1	0.00567788	41.824	DGPSDPYALAK(1)WR	2	-0.10816	1
mdm00710 Carbon fixation in photosynthetic organisms	5.73741e-17	28	6.12	TRINITY_DN30713_c0_g1_m.16700	585	K	"NAD-dependent malic enzyme 62 kDa isoform, mitochondrial OS=Solanum tuberosum OX=4113 PE=1 SV=1"		1	0.00157246	62.271	EAIK(1)EDLAEGYR	2	0.068903	1
mdm00710 Carbon fixation in photosynthetic organisms	5.73741e-17	28	6.12	TRINITY_DN30713_c0_g1_m.16700	300	K	"NAD-dependent malic enzyme 62 kDa isoform, mitochondrial OS=Solanum tuberosum OX=4113 PE=1 SV=1"		1	0.000984689	117.62	WAFK(1)LLQR	2	-2.5672	1
mdm00710 Carbon fixation in photosynthetic organisms	5.73741e-17	28	6.12	TRINITY_DN22616_c0_g1_m.4341	4	K	"Triosephosphate isomerase, cytosolic OS=Petunia hybrida OX=4102 GN=TPIP1 PE=2 SV=1"	TPIP1	1	1.37291e-06	142.36	K(1)FFVGGNWK	2	-3.3506	1
mdm00710 Carbon fixation in photosynthetic organisms	5.73741e-17	28	6.12	TRINITY_DN22616_c0_g1_m.4341	120	K	"Triosephosphate isomerase, cytosolic OS=Petunia hybrida OX=4102 GN=TPIP1 PE=2 SV=1"	TPIP1	1	0.0170242	54.436	VAYALSK(1)GLK	2	-3.3575	1
mdm00710 Carbon fixation in photosynthetic organisms	5.73741e-17	28	6.12	TRINITY_DN31374_c0_g1_m.18140	67	K	"Aspartate aminotransferase, mitochondrial OS=Arabidopsis thaliana OX=3702 GN=ASP1 PE=1 SV=1"	ASP1	1	1.90205e-05	105.94	DDNGK(1)PVVLECVR	2	-1.2391	2
mdm00710 Carbon fixation in photosynthetic organisms	5.73741e-17	28	6.12	TRINITY_DN32588_c0_g1_m.20889	412	K	"Phosphoglycerate kinase, chloroplastic OS=Nicotiana tabacum OX=4097 PE=2 SV=1"		1	5.06056e-06	131.22	FAVGTEAIAK(1)K	2	-3.5551	2
mdm00710 Carbon fixation in photosynthetic organisms	5.73741e-17	28	6.12	TRINITY_DN32588_c0_g1_m.20889	207	K	"Phosphoglycerate kinase, chloroplastic OS=Nicotiana tabacum OX=4097 PE=2 SV=1"		0.999984	0.000274387	92.747	FYKEEEKNDPEYAK(1)K	3	-1.0583	1
mdm00710 Carbon fixation in photosynthetic organisms	5.73741e-17	28	6.12	TRINITY_DN32588_c0_g1_m.20889	328	K	"Phosphoglycerate kinase, chloroplastic OS=Nicotiana tabacum OX=4097 PE=2 SV=1"		1	0.00211838	74.849	LGLATSLLEK(1)AK	2	-1.8944	1
mdm00710 Carbon fixation in photosynthetic organisms	5.73741e-17	28	6.12	TRINITY_DN32588_c0_g1_m.20889	273	K	"Phosphoglycerate kinase, chloroplastic OS=Nicotiana tabacum OX=4097 PE=2 SV=1"		1	2.44542e-20	153.52	RPFAAIVGGSK(1)VSSK	2	-1.926	5
mdm00710 Carbon fixation in photosynthetic organisms	5.73741e-17	28	6.12	TRINITY_DN32588_c0_g1_m.20889	129	K	"Phosphoglycerate kinase, chloroplastic OS=Nicotiana tabacum OX=4097 PE=2 SV=1"		1	0.0137803	50.314	HLIQNGAK(1)VILSSHLGR	3	-1.7188	1
mdm00710 Carbon fixation in photosynthetic organisms	5.73741e-17	28	6.12	TRINITY_DN32588_c0_g1_m.20889	236	K	"Phosphoglycerate kinase, chloroplastic OS=Nicotiana tabacum OX=4097 PE=2 SV=1"		1	0.00522754	75.474	AHASTEGVTK(1)FLK	2	-3.3763	1
mdm00710 Carbon fixation in photosynthetic organisms	5.73741e-17	28	6.12	TRINITY_DN32588_c0_g1_m.20889	121	K	"Phosphoglycerate kinase, chloroplastic OS=Nicotiana tabacum OX=4097 PE=2 SV=1"		1	5.24315e-21	150.21	AAIPTIK(1)HLIQNGAK	2	-3.0954	7
mdm00710 Carbon fixation in photosynthetic organisms	5.73741e-17	28	6.12	TRINITY_DN32588_c0_g1_m.20889	200	K	"Phosphoglycerate kinase, chloroplastic OS=Nicotiana tabacum OX=4097 PE=2 SV=1"		0.999966	3.51658e-11	110.58	FYKEEEK(1)NDPEYAK	2	-2.0685	1
mdm00710 Carbon fixation in photosynthetic organisms	5.73741e-17	28	6.12	TRINITY_DN32588_c0_g1_m.20889	87	K	"Phosphoglycerate kinase, chloroplastic OS=Nicotiana tabacum OX=4097 PE=2 SV=1"		1	3.98177e-07	129.69	SVGDLTAANLK(1)GK	2	-1.5663	1
mdm00710 Carbon fixation in photosynthetic organisms	5.73741e-17	28	6.12	TRINITY_DN32588_c0_g1_m.20889	413	K	"Phosphoglycerate kinase, chloroplastic OS=Nicotiana tabacum OX=4097 PE=2 SV=1"		1	0.00409504	119.07	K(1)LADLSGK	2	-4.4622	1
mdm00710 Carbon fixation in photosynthetic organisms	5.73741e-17	28	6.12	TRINITY_DN32588_c0_g1_m.20889	76	K	"Phosphoglycerate kinase, chloroplastic OS=Nicotiana tabacum OX=4097 PE=2 SV=1"		1	8.16716e-41	223.96	K(1)SVGDLTAANLK	2	-1.3689	2
mdm00710 Carbon fixation in photosynthetic organisms	5.73741e-17	28	6.12	TRINITY_DN32588_c0_g1_m.20889	196	K	"Phosphoglycerate kinase, chloroplastic OS=Nicotiana tabacum OX=4097 PE=2 SV=1"		1	3.06358e-26	185.9	FYK(1)EEEKNDPEYAK	3	-2.097	2
mdm00710 Carbon fixation in photosynthetic organisms	5.73741e-17	28	6.12	TRINITY_DN30076_c2_g1_m.15393	50	K	"Phosphoribulokinase, chloroplastic OS=Mesembryanthemum crystallinum OX=3544 PE=2 SV=1"		1	0.0123522	67.903	LIQK(1)EGVK	2	-3.2584	1
mdm00710 Carbon fixation in photosynthetic organisms	5.73741e-17	28	6.12	TRINITY_DN30076_c2_g1_m.15393	76	K	"Phosphoribulokinase, chloroplastic OS=Mesembryanthemum crystallinum OX=3544 PE=2 SV=1"		1	1.30313e-21	143.39	K(1)LTCSYPGIK	2	-2.3641	1
mdm00710 Carbon fixation in photosynthetic organisms	5.73741e-17	28	6.12	TRINITY_DN26630_c0_g1_m.9120	182	K	"Malate dehydrogenase, cytoplasmic OS=Zea mays OX=4577 PE=1 SV=2"		1	0.0292925	45.489	EFAPSIPK(1)K	2	1.7164	1
mdm00710 Carbon fixation in photosynthetic organisms	5.73741e-17	28	6.12	TRINITY_DN30412_c0_g1_m.16062	317	K	"Sedoheptulose-1,7-bisphosphatase, chloroplastic OS=Arabidopsis thaliana OX=3702 GN=At3g55800 PE=2 SV=1"	At3g55800	1	1.32879e-45	216.04	GIFTNVISPSAK(1)AK	2	-1.6711	2
mdm00710 Carbon fixation in photosynthetic organisms	5.73741e-17	28	6.12	TRINITY_DN30412_c0_g1_m.16062	366	K	"Sedoheptulose-1,7-bisphosphatase, chloroplastic OS=Arabidopsis thaliana OX=3702 GN=At3g55800 PE=2 SV=1"	At3g55800	1	1.76499e-83	244.44	TQVAYGSK(1)NEIIR	2	0.42617	1
mdm00710 Carbon fixation in photosynthetic organisms	5.73741e-17	28	6.12	TRINITY_DN30412_c0_g1_m.16062	89	K	"Sedoheptulose-1,7-bisphosphatase, chloroplastic OS=Arabidopsis thaliana OX=3702 GN=At3g55800 PE=2 SV=1"	At3g55800	1	0.0219068	51.43	ATPDK(1)GLR	2	-4.9381	1
mdm00710 Carbon fixation in photosynthetic organisms	5.73741e-17	28	6.12	TRINITY_DN30412_c0_g1_m.16062	282	K	"Sedoheptulose-1,7-bisphosphatase, chloroplastic OS=Arabidopsis thaliana OX=3702 GN=At3g55800 PE=2 SV=1"	At3g55800	1	0.0112797	62.969	LIDYYVK(1)EK	2	-1.9865	1
mdm00710 Carbon fixation in photosynthetic organisms	5.73741e-17	28	6.12	TRINITY_DN30412_c0_g1_m.16062	248	K	"Sedoheptulose-1,7-bisphosphatase, chloroplastic OS=Arabidopsis thaliana OX=3702 GN=At3g55800 PE=2 SV=1"	At3g55800	1	9.65448e-13	124.24	WQHVK(1)DTTEIGEGK	2	-0.68901	2
mdm00710 Carbon fixation in photosynthetic organisms	5.73741e-17	28	6.12	TRINITY_DN30412_c0_g1_m.16062	305	K	"Sedoheptulose-1,7-bisphosphatase, chloroplastic OS=Arabidopsis thaliana OX=3702 GN=At3g55800 PE=2 SV=1"	At3g55800	1	8.55441e-71	229.4	EK(1)GIFTNVISPSAK	2	-0.43483	6
mdm00710 Carbon fixation in photosynthetic organisms	5.73741e-17	28	6.12	TRINITY_DN30412_c0_g1_m.16062	108	K	"Sedoheptulose-1,7-bisphosphatase, chloroplastic OS=Arabidopsis thaliana OX=3702 GN=At3g55800 PE=2 SV=1"	At3g55800	1	0.000181095	104.76	TISFK(1)VR	2	-4.176	1
mdm00710 Carbon fixation in photosynthetic organisms	5.73741e-17	28	6.12	TRINITY_DN30076_c2_g1_m.15392	234	K	"Phosphoribulokinase, chloroplastic OS=Mesembryanthemum crystallinum OX=3544 PE=2 SV=1"		1	8.5586e-07	156.14	K(1)PDFDAYIDPQK	2	-1.7002	1
mdm00710 Carbon fixation in photosynthetic organisms	5.73741e-17	28	6.12	TRINITY_DN30076_c2_g1_m.15392	125	K	"Phosphoribulokinase, chloroplastic OS=Mesembryanthemum crystallinum OX=3544 PE=2 SV=1"		1	8.02722e-06	152.17	EK(1)GVTALDPR	2	-0.27567	3
mdm00710 Carbon fixation in photosynthetic organisms	5.73741e-17	28	6.12	TRINITY_DN30076_c2_g1_m.15392	227	K	"Phosphoribulokinase, chloroplastic OS=Mesembryanthemum crystallinum OX=3544 PE=2 SV=1"		1	7.67775e-36	198.33	GHSLESIK(1)ASIEAR	2	-1.5654	1
mdm00710 Carbon fixation in photosynthetic organisms	5.73741e-17	28	6.12	TRINITY_DN30076_c2_g1_m.15392	211	K	"Phosphoribulokinase, chloroplastic OS=Mesembryanthemum crystallinum OX=3544 PE=2 SV=1"		1	0.0070772	101.47	FAWK(1)IQR	2	-4.2021	1
mdm00710 Carbon fixation in photosynthetic organisms	5.73741e-17	28	6.12	TRINITY_DN31703_c0_g1_m.18880	11	K	"Phosphoglycerate kinase 3, cytosolic OS=Arabidopsis thaliana OX=3702 GN=PGK3 PE=1 SV=1"	PGK3	1	0.00622013	40.386	SVGTLK(1)EAELK	2	-2.2791	1
mdm00710 Carbon fixation in photosynthetic organisms	5.73741e-17	28	6.12	TRINITY_DN31703_c0_g1_m.18880	125	K	"Phosphoglycerate kinase 3, cytosolic OS=Arabidopsis thaliana OX=3702 GN=PGK3 PE=1 SV=1"	PGK3	0.999997	4.3706e-11	83.214	FYK(1)EEEKNDPEFAK	2	-1.773	1
mdm00710 Carbon fixation in photosynthetic organisms	5.73741e-17	28	6.12	TRINITY_DN31703_c0_g1_m.18880	129	K	"Phosphoglycerate kinase 3, cytosolic OS=Arabidopsis thaliana OX=3702 GN=PGK3 PE=1 SV=1"	PGK3	0.999997	2.61136e-15	112.95	FYKEEEK(1)NDPEFAK	2	-0.91122	2
mdm00710 Carbon fixation in photosynthetic organisms	5.73741e-17	28	6.12	TRINITY_DN31703_c0_g1_m.18880	78	K	"Phosphoglycerate kinase 3, cytosolic OS=Arabidopsis thaliana OX=3702 GN=PGK3 PE=1 SV=1"	PGK3	1	0.000817196	108.92	YSLK(1)PLVPR	2	-2.7963	1
mdm00710 Carbon fixation in photosynthetic organisms	5.73741e-17	28	6.12	TRINITY_DN34445_c2_g9_m.25825	92	K	"Glyceraldehyde-3-phosphate dehydrogenase A, chloroplastic OS=Pisum sativum OX=3888 GN=GAPA PE=1 SV=2"	GAPA	1	8.55742e-19	89.923	K(1)DSPLDVIAINDTGGVK	2	-0.66059	1
mdm00710 Carbon fixation in photosynthetic organisms	5.73741e-17	28	6.12	TRINITY_DN34445_c2_g9_m.25825	320	K	"Glyceraldehyde-3-phosphate dehydrogenase A, chloroplastic OS=Pisum sativum OX=3888 GN=GAPA PE=1 SV=2"	GAPA	1	5.53938e-10	120.65	K(1)TFAEEVNAAFR	2	-2.1458	1
mdm00710 Carbon fixation in photosynthetic organisms	5.73741e-17	28	6.12	TRINITY_DN34445_c2_g9_m.25825	185	K	"Glyceraldehyde-3-phosphate dehydrogenase A, chloroplastic OS=Pisum sativum OX=3888 GN=GAPA PE=1 SV=2"	GAPA	1	0.00787288	85.813	HIQAGAK(1)K	2	-4.0445	4
mdm00710 Carbon fixation in photosynthetic organisms	5.73741e-17	28	6.12	TRINITY_DN34445_c2_g9_m.25825	186	K	"Glyceraldehyde-3-phosphate dehydrogenase A, chloroplastic OS=Pisum sativum OX=3888 GN=GAPA PE=1 SV=2"	GAPA	1	6.79324e-05	105.36	K(1)VLITAPGK	2	-4.2123	1
mdm00710 Carbon fixation in photosynthetic organisms	5.73741e-17	28	6.12	TRINITY_DN34445_c2_g9_m.25825	178	K	"Glyceraldehyde-3-phosphate dehydrogenase A, chloroplastic OS=Pisum sativum OX=3888 GN=GAPA PE=1 SV=2"	GAPA	1	1.61415e-22	167.76	EGAGK(1)HIQAGAK	2	-2.3318	2
mdm00710 Carbon fixation in photosynthetic organisms	5.73741e-17	28	6.12	TRINITY_DN34445_c2_g9_m.25825	295	K	"Glyceraldehyde-3-phosphate dehydrogenase A, chloroplastic OS=Pisum sativum OX=3888 GN=GAPA PE=1 SV=2"	GAPA	1	0.00133005	101.41	GK(1)LNGIALR	2	-3.5256	3
mdm00710 Carbon fixation in photosynthetic organisms	5.73741e-17	28	6.12	TRINITY_DN34445_c2_g9_m.25825	236	K	"Glyceraldehyde-3-phosphate dehydrogenase A, chloroplastic OS=Pisum sativum OX=3888 GN=GAPA PE=1 SV=2"	GAPA	1	0.000716725	102.55	VLDQK(1)FGIIK	2	0.73211	1
mdm00710 Carbon fixation in photosynthetic organisms	5.73741e-17	28	6.12	TRINITY_DN34445_c2_g9_m.25825	293	K	"Glyceraldehyde-3-phosphate dehydrogenase A, chloroplastic OS=Pisum sativum OX=3888 GN=GAPA PE=1 SV=2"	GAPA	1	2.26379e-05	97.277	AVALVLPTLK(1)GK	2	-2.352	4
mdm00710 Carbon fixation in photosynthetic organisms	5.73741e-17	28	6.12	TRINITY_DN25868_c0_g1_m.7982	276	K	"Fructose-bisphosphate aldolase 2, chloroplastic OS=Arabidopsis thaliana OX=3702 GN=FBA2 PE=1 SV=2"	FBA2	1	8.5687e-11	112.7	PSMVTPGAESK(1)DK	2	-1.3563	2
mdm00710 Carbon fixation in photosynthetic organisms	5.73741e-17	28	6.12	TRINITY_DN25868_c0_g1_m.7982	129	K	"Fructose-bisphosphate aldolase 2, chloroplastic OS=Arabidopsis thaliana OX=3702 GN=FBA2 PE=1 SV=2"	FBA2	1	0.0151094	109.36	K(1)IVDILK	2	-4.7492	1
mdm00710 Carbon fixation in photosynthetic organisms	5.73741e-17	28	6.12	TRINITY_DN25868_c0_g1_m.7982	386	K	"Fructose-bisphosphate aldolase 2, chloroplastic OS=Arabidopsis thaliana OX=3702 GN=FBA2 PE=1 SV=2"	FBA2	1	0.000306244	110.88	YTGEGESEEAK(1)K	2	-3.16	1
mdm00710 Carbon fixation in photosynthetic organisms	5.73741e-17	28	6.12	TRINITY_DN25868_c0_g1_m.7982	58	K	"Fructose-bisphosphate aldolase 2, chloroplastic OS=Arabidopsis thaliana OX=3702 GN=FBA2 PE=1 SV=2"	FBA2	1	3.20616e-22	174.8	TAK(1)TIASPGR	2	-2.3069	1
mdm00710 Carbon fixation in photosynthetic organisms	5.73741e-17	28	6.12	TRINITY_DN25868_c0_g1_m.7982	79	K	"Fructose-bisphosphate aldolase 2, chloroplastic OS=Arabidopsis thaliana OX=3702 GN=FBA2 PE=1 SV=2"	FBA2	1	4.37064e-71	244.44	GILAMDESNATCGK(1)R	2	-2.0402	7
mdm00710 Carbon fixation in photosynthetic organisms	5.73741e-17	28	6.12	TRINITY_DN25868_c0_g1_m.7982	345	K	"Fructose-bisphosphate aldolase 2, chloroplastic OS=Arabidopsis thaliana OX=3702 GN=FBA2 PE=1 SV=2"	FBA2	1	1.56607e-09	177.41	ALQNTALK(1)TWGGRPENVK	3	1.9174	1
mdm00710 Carbon fixation in photosynthetic organisms	5.73741e-17	28	6.12	TRINITY_DN25868_c0_g1_m.7982	375	K	"Fructose-bisphosphate aldolase 2, chloroplastic OS=Arabidopsis thaliana OX=3702 GN=FBA2 PE=1 SV=2"	FBA2	1	9.78645e-51	198.44	SNSLAQLGK(1)YTGEGESEEAK	2	-0.47998	2
mdm00710 Carbon fixation in photosynthetic organisms	5.73741e-17	28	6.12	TRINITY_DN25868_c0_g1_m.7982	366	K	"Fructose-bisphosphate aldolase 2, chloroplastic OS=Arabidopsis thaliana OX=3702 GN=FBA2 PE=1 SV=2"	FBA2	1	2.8007e-30	203.97	AK(1)SNSLAQLGK	2	-2.1341	3
mdm00710 Carbon fixation in photosynthetic organisms	5.73741e-17	28	6.12	TRINITY_DN25868_c0_g1_m.7982	278	K	"Fructose-bisphosphate aldolase 2, chloroplastic OS=Arabidopsis thaliana OX=3702 GN=FBA2 PE=1 SV=2"	FBA2	1	1.122e-16	162.23	DK(1)ATPTQVADYTLK	2	0.81838	1
mdm00710 Carbon fixation in photosynthetic organisms	5.73741e-17	28	6.12	TRINITY_DN25868_c0_g1_m.7982	144	K	"Fructose-bisphosphate aldolase 2, chloroplastic OS=Arabidopsis thaliana OX=3702 GN=FBA2 PE=1 SV=2"	FBA2	1	0.000518448	94.791	EQNIVPGIK(1)VDK	2	-2.941	2
mdm00710 Carbon fixation in photosynthetic organisms	5.73741e-17	28	6.12	TRINITY_DN25868_c0_g1_m.7982	355	K	"Fructose-bisphosphate aldolase 2, chloroplastic OS=Arabidopsis thaliana OX=3702 GN=FBA2 PE=1 SV=2"	FBA2	1	2.40575e-12	137.58	PENVK(1)AAQDALLLR	2	-1.3876	1
mdm00710 Carbon fixation in photosynthetic organisms	5.73741e-17	28	6.12	TRINITY_DN30176_c2_g1_m.15598	221	K	Glyceraldehyde-3-phosphate dehydrogenase OS=Atriplex nummularia OX=3553 PE=2 SV=1		1	0.000155285	113.46	AVGK(1)VLPSLNGK	2	-3.2651	2
mdm00710 Carbon fixation in photosynthetic organisms	5.73741e-17	28	6.12	TRINITY_DN30176_c2_g1_m.15598	67	K	Glyceraldehyde-3-phosphate dehydrogenase OS=Atriplex nummularia OX=3553 PE=2 SV=1		0.99946	3.05646e-06	123.92	VK(0.001)DEK(0.999)TLLFGEK	2	-1.4854	1
mdm00710 Carbon fixation in photosynthetic organisms	5.73741e-17	28	6.12	TRINITY_DN30176_c2_g1_m.15598	217	K	Glyceraldehyde-3-phosphate dehydrogenase OS=Atriplex nummularia OX=3553 PE=2 SV=1		1	4.6918e-05	97.949	AASFNIIPSSTGAAK(1)AVGK	2	-0.51706	1
mdm00710 Carbon fixation in photosynthetic organisms	5.73741e-17	28	6.12	TRINITY_DN30176_c2_g1_m.15598	261	K	Glyceraldehyde-3-phosphate dehydrogenase OS=Atriplex nummularia OX=3553 PE=2 SV=1		1	0.00564911	62.271	AATYEQIK(1)AAIK	2	-2.556	1
mdm00710 Carbon fixation in photosynthetic organisms	5.73741e-17	28	6.12	TRINITY_DN30176_c2_g1_m.15598	120	K	Glyceraldehyde-3-phosphate dehydrogenase OS=Atriplex nummularia OX=3553 PE=2 SV=1		1	0.00641683	65.404	K(1)VIISAPSK	2	-2.9622	1
mdm00710 Carbon fixation in photosynthetic organisms	5.73741e-17	28	6.12	TRINITY_DN30176_c2_g1_m.15598	57	K	Glyceraldehyde-3-phosphate dehydrogenase OS=Atriplex nummularia OX=3553 PE=2 SV=1		1	5.66202e-05	84.102	YDSVHGQWK(1)HFDLK	2	-0.44131	2
mdm00710 Carbon fixation in photosynthetic organisms	5.73741e-17	28	6.12	TRINITY_DN30176_c2_g1_m.15598	253	K	Glyceraldehyde-3-phosphate dehydrogenase OS=Atriplex nummularia OX=3553 PE=2 SV=1		1	2.55799e-06	141.29	LEK(1)AATYEQIK	2	-1.8317	1
mdm00710 Carbon fixation in photosynthetic organisms	5.73741e-17	28	6.12	TRINITY_DN30176_c2_g1_m.15598	115	K	Glyceraldehyde-3-phosphate dehydrogenase OS=Atriplex nummularia OX=3553 PE=2 SV=1		1	0.00825794	62.969	AAAHLK(1)GGAK	2	-2.5598	1
mdm00710 Carbon fixation in photosynthetic organisms	5.73741e-17	28	6.12	TRINITY_DN30176_c2_g1_m.15598	196	K	Glyceraldehyde-3-phosphate dehydrogenase OS=Atriplex nummularia OX=3553 PE=2 SV=1		1	1.93849e-06	140.05	TVDGPSSK(1)DWR	2	-2.6679	1
mdm00710 Carbon fixation in photosynthetic organisms	5.73741e-17	28	6.12	TRINITY_DN30176_c2_g1_m.15598	62	K	Glyceraldehyde-3-phosphate dehydrogenase OS=Atriplex nummularia OX=3553 PE=2 SV=1		1	0.000887514	84.699	HFDLK(1)VK	2	-4.809	3
mdm00710 Carbon fixation in photosynthetic organisms	5.73741e-17	28	6.12	TRINITY_DN30176_c2_g1_m.15598	5	K	Glyceraldehyde-3-phosphate dehydrogenase OS=Atriplex nummularia OX=3553 PE=2 SV=1		1	0.000536423	94.806	IK(1)IGINGFGR	2	-3.2791	1
mdm00710 Carbon fixation in photosynthetic organisms	5.73741e-17	28	6.12	TRINITY_DN24451_c0_g1_m.6150	112	K	Malate dehydrogenase OS=Nicotiana tabacum OX=4097 GN=MD1 PE=1 SV=1	MD1	1	3.81101e-08	119.43	NVSIYK(1)SQASALEK	2	-1.2594	1
mdm00710 Carbon fixation in photosynthetic organisms	5.73741e-17	28	6.12	TRINITY_DN24451_c0_g1_m.6150	120	K	Malate dehydrogenase OS=Nicotiana tabacum OX=4097 GN=MD1 PE=1 SV=1	MD1	1	1.6988e-121	305.74	SQASALEK(1)HAAANAK	2	-0.67246	2
mdm00710 Carbon fixation in photosynthetic organisms	5.73741e-17	28	6.12	TRINITY_DN24451_c0_g1_m.6150	106	K	Malate dehydrogenase OS=Nicotiana tabacum OX=4097 GN=MD1 PE=1 SV=1	MD1	1	0.00806375	99.589	DVMSK(1)NVSIYK	2	-0.99276	3
mdm00710 Carbon fixation in photosynthetic organisms	5.73741e-17	28	6.12	TRINITY_DN24451_c0_g1_m.6150	313	K	Malate dehydrogenase OS=Nicotiana tabacum OX=4097 GN=MD1 PE=1 SV=1	MD1	1	1.7263e-15	157.74	K(1)LDLTAEELSEEK	2	-1.6477	2
mdm00710 Carbon fixation in photosynthetic organisms	5.73741e-17	28	6.12	TRINITY_DN23269_c0_g1_m.4925	151	K	"Ribulose bisphosphate carboxylase small chain, chloroplastic OS=Pyrus pyrifolia OX=3767 GN=RBCS PE=2 SV=1"	RBCS	1	3.46684e-15	184.04	K(1)AYPDSHIR	2	-1.7127	3
mdm00710 Carbon fixation in photosynthetic organisms	5.73741e-17	28	6.12	TRINITY_DN23269_c0_g1_m.4925	178	K	"Ribulose bisphosphate carboxylase small chain, chloroplastic OS=Pyrus pyrifolia OX=3767 GN=RBCS PE=2 SV=1"	RBCS	1	7.55921e-58	208.63	QVQCISFIAYK(1)PPAK	2	0.77674	3
mdm00710 Carbon fixation in photosynthetic organisms	5.73741e-17	28	6.12	TRINITY_DN33166_c1_g1_m.22341	99	K	"Probable ribose-5-phosphate isomerase 3, chloroplastic OS=Arabidopsis thaliana OX=3702 GN=RPI3 PE=1 SV=1"	RPI3	1	0.000166236	125.17	TPIK(1)DALAAGK	2	-3.159	2
mdm00710 Carbon fixation in photosynthetic organisms	5.73741e-17	28	6.12	TRINITY_DN33166_c1_g1_m.22341	64	K	"Probable ribose-5-phosphate isomerase 3, chloroplastic OS=Arabidopsis thaliana OX=3702 GN=RPI3 PE=1 SV=1"	RPI3	1	4.912e-10	126.48	LQELFK(1)EEGVEAK	2	-1.2719	1
mdm00710 Carbon fixation in photosynthetic organisms	5.73741e-17	28	6.12	TRINITY_DN33715_c0_g1_m.23831	445	K	"Malate dehydrogenase, chloroplastic OS=Arabidopsis thaliana OX=3702 GN=At3g47520 PE=1 SV=1"	At3g47520	1	0.0143136	61.48	ALEALK(1)PELK	2	-2.8121	1
mdm00710 Carbon fixation in photosynthetic organisms	5.73741e-17	28	6.12	TRINITY_DN33715_c0_g1_m.23831	449	K	"Malate dehydrogenase, chloroplastic OS=Arabidopsis thaliana OX=3702 GN=At3g47520 PE=1 SV=1"	At3g47520	1	5.74319e-07	76.196	PELK(1)ASIEK	2	-4.1808	2
mdm00710 Carbon fixation in photosynthetic organisms	5.73741e-17	28	6.12	TRINITY_DN33426_c0_g1_m.23052	133	K	"Transketolase, chloroplastic OS=Solanum tuberosum OX=4113 PE=2 SV=1"		1	0.00228221	86.205	YNPK(1)NPYWFNR	2	-2.2868	1
mdm00710 Carbon fixation in photosynthetic organisms	5.73741e-17	28	6.12	TRINITY_DN27478_c0_g1_m.10544	304	K	"Fructose-1,6-bisphosphatase, chloroplastic OS=Pisum sativum OX=3888 GN=FBP PE=1 SV=2"	FBP	0.999989	0.000332963	95.656	K(1)YIDDLKDPGPSGK	2	-1.0001	2
mdm00710 Carbon fixation in photosynthetic organisms	5.73741e-17	28	6.12	TRINITY_DN27478_c0_g1_m.10544	317	K	"Fructose-1,6-bisphosphatase, chloroplastic OS=Pisum sativum OX=3888 GN=FBP PE=1 SV=2"	FBP	1	1.9631e-09	129.53	YIDDLKDPGPSGK(1)PYSAR	3	-1.6788	3
mdm00710 Carbon fixation in photosynthetic organisms	5.73741e-17	28	6.12	TRINITY_DN27478_c0_g1_m.10544	310	K	"Fructose-1,6-bisphosphatase, chloroplastic OS=Pisum sativum OX=3888 GN=FBP PE=1 SV=2"	FBP	1	3.4155e-09	125.17	YIDDLK(1)DPGPSGK	2	-1.4058	1
mdm00710 Carbon fixation in photosynthetic organisms	5.73741e-17	28	6.12	TRINITY_DN29315_c0_g1_m.13895	339	K	"Glyceraldehyde-3-phosphate dehydrogenase B, chloroplastic OS=Pisum sativum OX=3888 GN=GAPB PE=1 SV=2"	GAPB	1	1.42575e-07	114.39	AVSLVLPQLK(1)GK	2	-3.2442	3
mdm00710 Carbon fixation in photosynthetic organisms	5.73741e-17	28	6.12	TRINITY_DN29315_c0_g1_m.13895	366	K	"Glyceraldehyde-3-phosphate dehydrogenase B, chloroplastic OS=Pisum sativum OX=3888 GN=GAPB PE=1 SV=2"	GAPB	1	8.6942e-10	129.69	K(1)GISAEDVNAAFR	2	14.039	2
mdm00710 Carbon fixation in photosynthetic organisms	5.73741e-17	28	6.12	TRINITY_DN29315_c0_g1_m.13895	229	K	"Glyceraldehyde-3-phosphate dehydrogenase B, chloroplastic OS=Pisum sativum OX=3888 GN=GAPB PE=1 SV=2"	GAPB	1	0.00787288	85.813	HIQAGAK(1)K	2	-4.0445	4
mdm00710 Carbon fixation in photosynthetic organisms	5.73741e-17	28	6.12	TRINITY_DN29315_c0_g1_m.13895	230	K	"Glyceraldehyde-3-phosphate dehydrogenase B, chloroplastic OS=Pisum sativum OX=3888 GN=GAPB PE=1 SV=2"	GAPB	1	0.00339675	69.716	K(1)VIITAPAK	2	-4.111	1
mdm00710 Carbon fixation in photosynthetic organisms	5.73741e-17	28	6.12	TRINITY_DN29315_c0_g1_m.13895	341	K	"Glyceraldehyde-3-phosphate dehydrogenase B, chloroplastic OS=Pisum sativum OX=3888 GN=GAPB PE=1 SV=2"	GAPB	1	0.00133005	101.41	GK(1)LNGIALR	2	-3.5256	3
mdm00710 Carbon fixation in photosynthetic organisms	5.73741e-17	28	6.12	TRINITY_DN29315_c0_g1_m.13895	115	K	"Glyceraldehyde-3-phosphate dehydrogenase B, chloroplastic OS=Pisum sativum OX=3888 GN=GAPB PE=1 SV=2"	GAPB	1	0.000401893	98.009	LK(1)VAINGFGR	2	-3.092	3
mdm00710 Carbon fixation in photosynthetic organisms	5.73741e-17	28	6.12	TRINITY_DN29315_c0_g1_m.13895	187	K	"Glyceraldehyde-3-phosphate dehydrogenase B, chloroplastic OS=Pisum sativum OX=3888 GN=GAPB PE=1 SV=2"	GAPB	1	2.75356e-06	109.36	PIK(1)VVSNRDPLK	3	-3.9065	2
mdm00710 Carbon fixation in photosynthetic organisms	5.73741e-17	28	6.12	TRINITY_DN26955_c0_g2_m.9661	190	K	Ribulose bisphosphate carboxylase large chain OS=Morus indica OX=248361 GN=rbcL PE=3 SV=1	rbcL	1	0.000742193	102.46	LGLSAK(1)NYGR	2	-2.6608	1
mdm00710 Carbon fixation in photosynthetic organisms	5.73741e-17	28	6.12	TRINITY_DN26955_c0_g2_m.9661	28	K	Ribulose bisphosphate carboxylase large chain OS=Morus indica OX=248361 GN=rbcL PE=3 SV=1	rbcL	1	6.18518e-27	159.44	DYK(1)LTYYTPEYEVK	2	-0.67305	1
mdm00710 Carbon fixation in photosynthetic organisms	5.73741e-17	28	6.12	TRINITY_DN26955_c0_g2_m.9661	182	K	Ribulose bisphosphate carboxylase large chain OS=Morus indica OX=248361 GN=rbcL PE=3 SV=1	rbcL	1	5.60696e-15	154.28	YGRPLLGCTIK(1)PK	3	-3.4345	8
mdm00710 Carbon fixation in photosynthetic organisms	5.73741e-17	28	6.12	TRINITY_DN26955_c0_g2_m.9661	436	K	Ribulose bisphosphate carboxylase large chain OS=Morus indica OX=248361 GN=rbcL PE=3 SV=1	rbcL	1	0.000942367	118.06	VALEACVK(1)AR	2	-2.5621	1
mdm00710 Carbon fixation in photosynthetic organisms	5.73741e-17	28	6.12	TRINITY_DN26955_c0_g2_m.9661	259	K	Ribulose bisphosphate carboxylase large chain OS=Morus indica OX=248361 GN=rbcL PE=3 SV=1	rbcL	1	1.41152e-50	220.34	GHYLNATAGTCEEMMK(1)R	3	-0.017982	20
mdm00710 Carbon fixation in photosynthetic organisms	5.73741e-17	28	6.12	TRINITY_DN26955_c0_g2_m.9661	323	K	Ribulose bisphosphate carboxylase large chain OS=Morus indica OX=248361 GN=rbcL PE=3 SV=1	rbcL	1	0.0070772	88.201	VLAK(1)ALR	2	-5.5867	1
mdm00710 Carbon fixation in photosynthetic organisms	5.73741e-17	28	6.12	TRINITY_DN26955_c0_g2_m.9661	341	K	Ribulose bisphosphate carboxylase large chain OS=Morus indica OX=248361 GN=rbcL PE=3 SV=1	rbcL	1	2.28888e-75	247.34	MSGGDHIHSGTVVGK(1)LEGER	3	-1.4544	6
mdm00710 Carbon fixation in photosynthetic organisms	5.73741e-17	28	6.12	TRINITY_DN26955_c0_g2_m.9661	153	K	Ribulose bisphosphate carboxylase large chain OS=Morus indica OX=248361 GN=rbcL PE=3 SV=1	rbcL	1	6.60155e-16	113.48	IPTAYTK(1)TFQGPPHGIQVER	3	-2.7081	1
mdm00710 Carbon fixation in photosynthetic organisms	5.73741e-17	28	6.12	TRINITY_DN26955_c0_g2_m.9661	184	K	Ribulose bisphosphate carboxylase large chain OS=Morus indica OX=248361 GN=rbcL PE=3 SV=1	rbcL	1	0.00287268	88.921	PK(1)LGLSAK	2	-4.9811	1
mdm00710 Carbon fixation in photosynthetic organisms	5.73741e-17	28	6.12	TRINITY_DN26955_c0_g2_m.9661	363	K	Ribulose bisphosphate carboxylase large chain OS=Morus indica OX=248361 GN=rbcL PE=3 SV=1	rbcL	1	0.0176535	60.589	DDFIEK(1)DR	2	-2.0451	1
mdm00710 Carbon fixation in photosynthetic organisms	5.73741e-17	28	6.12	TRINITY_DN26955_c0_g2_m.9661	312	K	Ribulose bisphosphate carboxylase large chain OS=Morus indica OX=248361 GN=rbcL PE=3 SV=1	rbcL	1	2.0024e-22	200.66	QK(1)NHGIHFR	2	-1.4659	1
mdm00710 Carbon fixation in photosynthetic organisms	5.73741e-17	28	6.12	TRINITY_DN26955_c0_g2_m.9661	171	K	Ribulose bisphosphate carboxylase large chain OS=Morus indica OX=248361 GN=rbcL PE=3 SV=1	rbcL	1	4.46308e-05	130	DKLNK(1)YGR	2	-3.1422	1
mdm00710 Carbon fixation in photosynthetic organisms	5.73741e-17	28	6.12	TRINITY_DN33166_c2_g1_m.22344	92	K	"Probable ribose-5-phosphate isomerase 3, chloroplastic OS=Arabidopsis thaliana OX=3702 GN=RPI3 PE=1 SV=1"	RPI3	1	1.93996e-05	148.9	LAADK(1)AVEYVK	2	-0.031165	2
mdm00710 Carbon fixation in photosynthetic organisms	5.73741e-17	28	6.12	TRINITY_DN27228_c1_g1_m.10087	190	K	"Malate dehydrogenase 1, mitochondrial OS=Arabidopsis thaliana OX=3702 GN=At1g53240 PE=1 SV=1"	At1g53240	1	0.0051252	84.368	AK(1)TFYAGK	2	-4.0067	1
mdm00710 Carbon fixation in photosynthetic organisms	5.73741e-17	28	6.12	TRINITY_DN27228_c1_g1_m.10087	90	K	"Malate dehydrogenase 1, mitochondrial OS=Arabidopsis thaliana OX=3702 GN=At1g53240 PE=1 SV=1"	At1g53240	1	3.87566e-84	273.75	SEVK(1)GYVGEENLR	2	-0.67396	2
mdm00710 Carbon fixation in photosynthetic organisms	5.73741e-17	28	6.12	TRINITY_DN27228_c1_g1_m.10087	330	K	"Malate dehydrogenase 1, mitochondrial OS=Arabidopsis thaliana OX=3702 GN=At1g53240 PE=1 SV=1"	At1g53240	0.999995	6.44425e-41	219.89	EGLEK(1)LKPELK	2	-1.9485	3
mdm00710 Carbon fixation in photosynthetic organisms	5.73741e-17	28	6.12	TRINITY_DN27228_c1_g1_m.10087	336	K	"Malate dehydrogenase 1, mitochondrial OS=Arabidopsis thaliana OX=3702 GN=At1g53240 PE=1 SV=1"	At1g53240	1	0.0179497	88.24	PELK(1)ASIEK	2	-4.1808	2
mdm00710 Carbon fixation in photosynthetic organisms	5.73741e-17	28	6.12	TRINITY_DN28329_c0_g1_m.12080	243	K	"Glyceraldehyde-3-phosphate dehydrogenase, cytosolic OS=Sinapis alba OX=3728 GN=GAPC PE=2 SV=2"	GAPC	1	0.00597191	50.834	AVGK(1)VLPALNGK	2	-3.1936	1
mdm00710 Carbon fixation in photosynthetic organisms	5.73741e-17	28	6.12	TRINITY_DN28329_c0_g1_m.12080	89	K	"Glyceraldehyde-3-phosphate dehydrogenase, cytosolic OS=Sinapis alba OX=3728 GN=GAPC PE=2 SV=2"	GAPC	0.99946	3.05646e-06	123.92	VK(0.001)DEK(0.999)TLLFGEK	2	-1.4854	1
mdm00710 Carbon fixation in photosynthetic organisms	5.73741e-17	28	6.12	TRINITY_DN28329_c0_g1_m.12080	329	K	"Glyceraldehyde-3-phosphate dehydrogenase, cytosolic OS=Sinapis alba OX=3728 GN=GAPC PE=2 SV=2"	GAPC	1	0.00672599	86.205	AGIALNK(1)NFVK	2	-2.7126	1
mdm00710 Carbon fixation in photosynthetic organisms	5.73741e-17	28	6.12	TRINITY_DN28329_c0_g1_m.12080	275	K	"Glyceraldehyde-3-phosphate dehydrogenase, cytosolic OS=Sinapis alba OX=3728 GN=GAPC PE=2 SV=2"	GAPC	1	0.0103366	76.85	LEK(1)AATYDEIK	2	-2.5233	1
mdm00710 Carbon fixation in photosynthetic organisms	5.73741e-17	28	6.12	TRINITY_DN28329_c0_g1_m.12080	79	K	"Glyceraldehyde-3-phosphate dehydrogenase, cytosolic OS=Sinapis alba OX=3728 GN=GAPC PE=2 SV=2"	GAPC	1	1.42235e-05	112.7	YDSVHGQWK(1)HHELK	3	-2.5878	1
mdm00710 Carbon fixation in photosynthetic organisms	5.73741e-17	28	6.12	TRINITY_DN33941_c0_g1_m.24424	440	K	NADP-dependent malic enzyme OS=Vitis vinifera OX=29760 PE=2 SV=1		1	0.00627544	53.051	AIK(1)PTVLIGSSGTGR	2	-1.0973	1
mdm00710 Carbon fixation in photosynthetic organisms	5.73741e-17	28	6.12	TRINITY_DN33941_c0_g1_m.24424	420	K	NADP-dependent malic enzyme OS=Vitis vinifera OX=29760 PE=2 SV=1		1	0.000956411	103.87	K(1)PWAHEHEPVK	2	-2.124	2
mdm00710 Carbon fixation in photosynthetic organisms	5.73741e-17	28	6.12	TRINITY_DN33337_c0_g2_m.22811	84	K	"NAD-dependent malic enzyme 2, mitochondrial OS=Arabidopsis thaliana OX=3702 GN=NAD-ME2 PE=1 SV=1"	NAD-ME2	1	2.8659e-112	252.68	SLEK(1)NTQGQPHGTVSLAK	2	-0.1877	2
mdm00710 Carbon fixation in photosynthetic organisms	5.73741e-17	28	6.12	TRINITY_DN33337_c0_g2_m.22811	359	K	"NAD-dependent malic enzyme 2, mitochondrial OS=Arabidopsis thaliana OX=3702 GN=NAD-ME2 PE=1 SV=1"	NAD-ME2	1	0.0236981	72.038	K(1)QFFLLDK	2	-2.7173	1
mdm00710 Carbon fixation in photosynthetic organisms	5.73741e-17	28	6.12	TRINITY_DN33337_c0_g2_m.22811	375	K	"NAD-dependent malic enzyme 2, mitochondrial OS=Arabidopsis thaliana OX=3702 GN=NAD-ME2 PE=1 SV=1"	NAD-ME2	1	0.000141781	108.4	K(1)NLDPAAAPFAK	2	-2.6025	1
mdm00710 Carbon fixation in photosynthetic organisms	5.73741e-17	28	6.12	TRINITY_DN33337_c0_g2_m.22811	323	K	"NAD-dependent malic enzyme 2, mitochondrial OS=Arabidopsis thaliana OX=3702 GN=NAD-ME2 PE=1 SV=1"	NAD-ME2	1	0.00463043	102.46	PLSDFVK(1)QK	2	-3.0546	1
mdm00710 Carbon fixation in photosynthetic organisms	5.73741e-17	28	6.12	TRINITY_DN30092_c1_g2_m.15422	419	K	"Malate dehydrogenase [NADP], chloroplastic OS=Medicago sativa OX=3879 GN=MDH1 PE=2 SV=1"	MDH1	1	0.012949	46.033	TEAELLAEK(1)R	2	-2.8714	1
mdm00710 Carbon fixation in photosynthetic organisms	5.73741e-17	28	6.12	TRINITY_DN30092_c1_g2_m.15422	410	K	"Malate dehydrogenase [NADP], chloroplastic OS=Medicago sativa OX=3879 GN=MDH1 PE=2 SV=1"	MDH1	1	2.37234e-10	129.69	IAK(1)TEAELLAEK	2	-2.5148	1
mdm00710 Carbon fixation in photosynthetic organisms	5.73741e-17	28	6.12	TRINITY_DN25412_c0_g1_m.7351	379	K	"Triosephosphate isomerase, chloroplastic OS=Fragaria ananassa OX=3747 GN=TPI PE=2 SV=1"	TPI	1	0.00285671	54.309	GPEFATIVNSVTAK(1)K	2	-2.4321	1
mdm00710 Carbon fixation in photosynthetic organisms	5.73741e-17	28	6.12	TRINITY_DN25412_c0_g1_m.7351	321	K	"Triosephosphate isomerase, chloroplastic OS=Fragaria ananassa OX=3747 GN=TPI PE=2 SV=1"	TPI	1	0.0174543	55.604	DWLK(1)NNVSAEVASK	2	-2.2972	1
mdm00710 Carbon fixation in photosynthetic organisms	5.73741e-17	28	6.12	TRINITY_DN25412_c0_g1_m.7351	239	K	"Triosephosphate isomerase, chloroplastic OS=Fragaria ananassa OX=3747 GN=TPI PE=2 SV=1"	TPI	1	1.73242e-23	166.65	RHVIGEDDQFIGK(1)K	3	-3.8604	4
mdm00710 Carbon fixation in photosynthetic organisms	5.73741e-17	28	6.12	TRINITY_DN25412_c0_g1_m.7351	266	K	"Triosephosphate isomerase, chloroplastic OS=Fragaria ananassa OX=3747 GN=TPI PE=2 SV=1"	TPI	1	4.82404e-07	94.791	EAGK(1)TFDVVYQQLK	2	-1.5189	1
mdm00710 Carbon fixation in photosynthetic organisms	5.73741e-17	28	6.12	TRINITY_DN29663_c0_g1_m.14555	90	K	Glutamate--glyoxylate aminotransferase 2 OS=Arabidopsis thaliana OX=3702 GN=GGAT2 PE=1 SV=1	GGAT2	1	5.58639e-06	62.711	AK(1)HYLSLTSGGLGAYSDSR	3	-0.77728	1
mdm00710 Carbon fixation in photosynthetic organisms	5.73741e-17	28	6.12	TRINITY_DN29663_c0_g1_m.14555	39	K	Glutamate--glyoxylate aminotransferase 2 OS=Arabidopsis thaliana OX=3702 GN=GGAT2 PE=1 SV=1	GGAT2	1	1.15729e-18	153.25	K(1)IIFTNVGNPHALGQK	2	-0.64246	2
mdm00710 Carbon fixation in photosynthetic organisms	5.73741e-17	28	6.12	TRINITY_DN29663_c0_g1_m.14555	114	K	Glutamate--glyoxylate aminotransferase 2 OS=Arabidopsis thaliana OX=3702 GN=GGAT2 PE=1 SV=1	GGAT2	1	3.12825e-16	179.36	K(1)EVAEFIGR	2	-1.6609	1
mdm00710 Carbon fixation in photosynthetic organisms	5.73741e-17	28	6.12	TRINITY_DN29663_c0_g1_m.14555	406	K	Glutamate--glyoxylate aminotransferase 2 OS=Arabidopsis thaliana OX=3702 GN=GGAT2 PE=1 SV=1	GGAT2	1	0.000914811	85.716	AIEAAK(1)SAGK	2	-3.8003	1
mdm00710 Carbon fixation in photosynthetic organisms	5.73741e-17	28	6.12	TRINITY_DN29663_c0_g1_m.14555	17	K	Glutamate--glyoxylate aminotransferase 2 OS=Arabidopsis thaliana OX=3702 GN=GGAT2 PE=1 SV=1	GGAT2	1	0.0200149	64.547	K(1)AQYAVR	2	-3.4521	1
mdm00710 Carbon fixation in photosynthetic organisms	5.73741e-17	28	6.12	TRINITY_DN29663_c0_g1_m.14555	268	K	Glutamate--glyoxylate aminotransferase 2 OS=Arabidopsis thaliana OX=3702 GN=GGAT2 PE=1 SV=1	GGAT2	1	0.00612454	62.705	K(1)VLLDMGPPISR	2	-2.8271	1
mdm00710 Carbon fixation in photosynthetic organisms	5.73741e-17	28	6.12	TRINITY_DN29663_c0_g1_m.14555	4	K	Glutamate--glyoxylate aminotransferase 2 OS=Arabidopsis thaliana OX=3702 GN=GGAT2 PE=1 SV=1	GGAT2	1	3.76964e-05	77.696	PLK(1)ALDYDSINENVK	2	-0.78054	1
mdm00710 Carbon fixation in photosynthetic organisms	5.73741e-17	28	6.12	TRINITY_DN29663_c0_g1_m.14555	16	K	Glutamate--glyoxylate aminotransferase 2 OS=Arabidopsis thaliana OX=3702 GN=GGAT2 PE=1 SV=1	GGAT2	1	1.86302e-23	186.27	ALDYDSINENVK(1)K	2	-1.8897	1
mdm00710 Carbon fixation in photosynthetic organisms	5.73741e-17	28	6.12	TRINITY_DN29663_c0_g1_m.14555	410	K	Glutamate--glyoxylate aminotransferase 2 OS=Arabidopsis thaliana OX=3702 GN=GGAT2 PE=1 SV=1	GGAT2	1	0.000611622	101.64	SAGK(1)VPDVFYCLK	2	-1.4402	1
mdm00480 Glutathione metabolism	0.000226223	16	2.64	TRINITY_DN27471_c0_g1_m.10537	145	K	Isocitrate dehydrogenase [NADP] OS=Nicotiana tabacum OX=4097 PE=2 SV=1		1	0.00405231	87.251	EPILCK(1)NVPR	2	-2.4638	1
mdm00480 Glutathione metabolism	0.000226223	16	2.64	TRINITY_DN27471_c0_g1_m.10537	404	K	Isocitrate dehydrogenase [NADP] OS=Nicotiana tabacum OX=4097 PE=2 SV=1		1	5.73031e-09	91.939	MTK(1)DLALIIHGSK	2	-0.71336	2
mdm00480 Glutathione metabolism	0.000226223	16	2.64	TRINITY_DN29607_c0_g1_m.14450	209	K	"L-ascorbate peroxidase T, chloroplastic OS=Arabidopsis thaliana OX=3702 GN=APXT PE=2 SV=2"	APXT	1	0.00466139	105.04	LLQPIK(1)DK	2	-4.3873	1
mdm00480 Glutathione metabolism	0.000226223	16	2.64	TRINITY_DN29607_c0_g1_m.14450	412	K	"L-ascorbate peroxidase T, chloroplastic OS=Arabidopsis thaliana OX=3702 GN=APXT PE=2 SV=2"	APXT	1	0.022236	68.49	PAPEK(1)FVAAK	2	-2.7134	1
mdm00480 Glutathione metabolism	0.000226223	16	2.64	TRINITY_DN29607_c0_g1_m.14450	385	K	"L-ascorbate peroxidase T, chloroplastic OS=Arabidopsis thaliana OX=3702 GN=APXT PE=2 SV=2"	APXT	1	1.58158e-16	86.729	DYAEAHAK(1)LSNLGAK	2	-0.75678	1
mdm00480 Glutathione metabolism	0.000226223	16	2.64	TRINITY_DN29607_c0_g1_m.14450	309	K	"L-ascorbate peroxidase T, chloroplastic OS=Arabidopsis thaliana OX=3702 GN=APXT PE=2 SV=2"	APXT	0.998082	0.00142325	74.524	SGWGK(0.002)PETK(0.998)YTK	2	-2.6964	1
mdm00480 Glutathione metabolism	0.000226223	16	2.64	TRINITY_DN29607_c0_g1_m.14450	144	K	"L-ascorbate peroxidase T, chloroplastic OS=Arabidopsis thaliana OX=3702 GN=APXT PE=2 SV=2"	APXT	1	0.00982611	63.301	EDIK(1)QLLK	2	-2.9238	1
mdm00480 Glutathione metabolism	0.000226223	16	2.64	TRINITY_DN29607_c0_g1_m.14450	417	K	"L-ascorbate peroxidase T, chloroplastic OS=Arabidopsis thaliana OX=3702 GN=APXT PE=2 SV=2"	APXT	1	0.000942367	104.39	FVAAK(1)YSSGK	2	-2.0878	2
mdm00480 Glutathione metabolism	0.000226223	16	2.64	TRINITY_DN29607_c0_g1_m.14450	336	K	"L-ascorbate peroxidase T, chloroplastic OS=Arabidopsis thaliana OX=3702 GN=APXT PE=2 SV=2"	APXT	1	0.000168339	99.34	FDNSYFK(1)DIK	2	-1.9714	1
mdm00480 Glutathione metabolism	0.000226223	16	2.64	TRINITY_DN29607_c0_g1_m.14450	176	K	"L-ascorbate peroxidase T, chloroplastic OS=Arabidopsis thaliana OX=3702 GN=APXT PE=2 SV=2"	APXT	1	0.0190754	58.426	NIEEWPK(1)R	2	-2.5889	1
mdm00480 Glutathione metabolism	0.000226223	16	2.64	TRINITY_DN33813_c0_g1_m.24086	120	K	"Probable phospholipid hydroperoxide glutathione peroxidase 6, mitochondrial OS=Arabidopsis thaliana OX=3702 GN=GPX6 PE=2 SV=2"	GPX6	1	0.0349316	55.578	GSIHDFTVK(1)DAK	2	-2.4391	1
mdm00480 Glutathione metabolism	0.000226223	16	2.64	TRINITY_DN33813_c0_g2_m.24087	59	K	Probable phospholipid hydroperoxide glutathione peroxidase OS=Citrus sinensis OX=2711 GN=CSA PE=1 SV=1	CSA	1	0.0061164	73.655	FK(1)AEYPIFDK	2	-3.3611	1
mdm00480 Glutathione metabolism	0.000226223	16	2.64	TRINITY_DN33813_c0_g2_m.24087	124	K	Probable phospholipid hydroperoxide glutathione peroxidase OS=Citrus sinensis OX=2711 GN=CSA PE=1 SV=1	CSA	1	0.00576246	64.266	YAPTTSPLSIEK(1)DIK	2	-0.7345	1
mdm00480 Glutathione metabolism	0.000226223	16	2.64	TRINITY_DN27484_c2_g2_m.10560	136	K	Probable glutathione S-transferase OS=Nicotiana tabacum OX=4097 PE=2 SV=1		1	0.00171985	46.068	K(1)VYEFVAQMTAR	2	-1.081	1
mdm00480 Glutathione metabolism	0.000226223	16	2.64	TRINITY_DN27484_c2_g2_m.10560	58	K	Probable glutathione S-transferase OS=Nicotiana tabacum OX=4097 PE=2 SV=1		1	0.00395534	99.305	K(1)EFLDNLK	2	-3.1346	1
mdm00480 Glutathione metabolism	0.000226223	16	2.64	TRINITY_DN28132_c0_g1_m.11710	71	K	Glutathione transferase GST 23 OS=Zea mays OX=4577 PE=2 SV=1		1	4.16501e-09	121.96	SQLLLELNPVHK(1)K	2	-0.37749	1
mdm00480 Glutathione metabolism	0.000226223	16	2.64	TRINITY_DN29900_c0_g1_m.15035	73	K	Spermidine synthase 1 OS=Pisum sativum OX=3888 GN=SPDSYN1 PE=2 SV=1	SPDSYN1	1	0.0167243	77.072	VEK(1)ILFQGK	2	-4.2292	1
mdm00480 Glutathione metabolism	0.000226223	16	2.64	TRINITY_DN35840_c1_g11_m.30073	132	K	Puromycin-sensitive aminopeptidase OS=Arabidopsis thaliana OX=3702 GN=MPA1 PE=2 SV=1	MPA1	1	0.00517781	71.066	TIVSSK(1)ISVIPR	2	-4.5643	1
mdm00480 Glutathione metabolism	0.000226223	16	2.64	TRINITY_DN35840_c1_g11_m.30073	126	K	Puromycin-sensitive aminopeptidase OS=Arabidopsis thaliana OX=3702 GN=MPA1 PE=2 SV=1	MPA1	1	0.000123163	97.594	FSLGEEK(1)TIVSSK	2	-1.9617	1
mdm00480 Glutathione metabolism	0.000226223	16	2.64	TRINITY_DN33383_c5_g1_m.22941	137	K	Glutathione S-transferase L3 OS=Arabidopsis thaliana OX=3702 GN=GSTL3 PE=2 SV=1	GSTL3	1	0.0262206	48.157	ASFK(1)SDPVK	2	-2.4494	1
mdm00480 Glutathione metabolism	0.000226223	16	2.64	TRINITY_DN32117_c0_g1_m.19819	186	K	"Isocitrate dehydrogenase [NADP], chloroplastic/mitochondrial OS=Arabidopsis thaliana OX=3702 GN=At5g14590 PE=1 SV=1"	At5g14590	1	0.0122223	74.486	EPILCK(1)NIPR	2	-3.0164	1
mdm00480 Glutathione metabolism	0.000226223	16	2.64	TRINITY_DN32117_c0_g1_m.19819	264	K	"Isocitrate dehydrogenase [NADP], chloroplastic/mitochondrial OS=Arabidopsis thaliana OX=3702 GN=At5g14590 PE=1 SV=1"	At5g14590	1	0.00818345	72.846	AFAK(1)SSMLLAFEK	2	-2.4276	1
mdm00480 Glutathione metabolism	0.000226223	16	2.64	TRINITY_DN32117_c0_g1_m.19819	222	K	"Isocitrate dehydrogenase [NADP], chloroplastic/mitochondrial OS=Arabidopsis thaliana OX=3702 GN=At5g14590 PE=1 SV=1"	At5g14590	1	3.30912e-09	101.82	ATDTIIEGPGK(1)LK	2	-1.3122	1
mdm00480 Glutathione metabolism	0.000226223	16	2.64	TRINITY_DN32781_c0_g1_m.21355	205	K	"Glutathione reductase, chloroplastic (Fragment) OS=Nicotiana tabacum OX=4097 GN=GOR PE=1 SV=1"	GOR	1	1.53154e-07	85.081	GK(1)IVDPHTVDVDGK	2	-0.52996	1
mdm00480 Glutathione metabolism	0.000226223	16	2.64	TRINITY_DN32781_c0_g1_m.21355	367	K	"Glutathione reductase, chloroplastic (Fragment) OS=Nicotiana tabacum OX=4097 GN=GOR PE=1 SV=1"	GOR	1	0.000178239	79.311	NLGLEAMGVK(1)LNK	2	1.0541	1
mdm00480 Glutathione metabolism	0.000226223	16	2.64	TRINITY_DN32781_c0_g1_m.21355	421	K	"Glutathione reductase, chloroplastic (Fragment) OS=Nicotiana tabacum OX=4097 GN=GOR PE=1 SV=1"	GOR	1	2.41836e-05	74.524	TLFQNEPTK(1)PDYR	2	-2.0947	1
mdm00480 Glutathione metabolism	0.000226223	16	2.64	TRINITY_DN32781_c0_g1_m.21355	334	K	"Glutathione reductase, chloroplastic (Fragment) OS=Nicotiana tabacum OX=4097 GN=GOR PE=1 SV=1"	GOR	1	0.00497467	64.906	SADGSLSLK(1)TNK	2	6.12	1
mdm00480 Glutathione metabolism	0.000226223	16	2.64	TRINITY_DN32781_c0_g1_m.21355	370	K	"Glutathione reductase, chloroplastic (Fragment) OS=Nicotiana tabacum OX=4097 GN=GOR PE=1 SV=1"	GOR	1	3.88084e-15	142.51	LNK(1)NGAIEVDEYSR	2	-1.3515	2
mdm00480 Glutathione metabolism	0.000226223	16	2.64	TRINITY_DN34049_c1_g1_m.24736	152	K	"Leucine aminopeptidase 2, chloroplastic OS=Arabidopsis thaliana OX=3702 GN=LAP2 PE=2 SV=2"	LAP2	1	0.0120659	82.716	LPGLSSK(1)R	2	-4.8627	1
mdm00480 Glutathione metabolism	0.000226223	16	2.64	TRINITY_DN34049_c1_g1_m.24736	306	K	"Leucine aminopeptidase 2, chloroplastic OS=Arabidopsis thaliana OX=3702 GN=LAP2 PE=2 SV=2"	LAP2	1	0.000115061	110.88	ILDVEQCK(1)ELK	2	-0.23132	1
mdm00480 Glutathione metabolism	0.000226223	16	2.64	TRINITY_DN34049_c1_g1_m.24736	229	K	"Leucine aminopeptidase 2, chloroplastic OS=Arabidopsis thaliana OX=3702 GN=LAP2 PE=2 SV=2"	LAP2	0.964853	0.0240211	98.009	SESK(0.965)K(0.035)PSIK	2	-2.7087	1
mdm00480 Glutathione metabolism	0.000226223	16	2.64	TRINITY_DN34049_c1_g1_m.24736	108	K	"Leucine aminopeptidase 2, chloroplastic OS=Arabidopsis thaliana OX=3702 GN=LAP2 PE=2 SV=2"	LAP2	1	0.0179965	65.879	DENSK(1)FENPILK	2	-1.3592	1
mdm00480 Glutathione metabolism	0.000226223	16	2.64	TRINITY_DN34049_c1_g1_m.24736	115	K	"Leucine aminopeptidase 2, chloroplastic OS=Arabidopsis thaliana OX=3702 GN=LAP2 PE=2 SV=2"	LAP2	1	0.000501312	74.524	FENPILK(1)K	2	-3.4286	2
mdm00480 Glutathione metabolism	0.000226223	16	2.64	TRINITY_DN34049_c1_g1_m.24736	341	K	"Leucine aminopeptidase 2, chloroplastic OS=Arabidopsis thaliana OX=3702 GN=LAP2 PE=2 SV=2"	LAP2	1	0.00904495	67.464	TK(1)LALVGK	2	-5.0017	1
mdm00480 Glutathione metabolism	0.000226223	16	2.64	TRINITY_DN27520_c0_g1_m.10624	238	K	"Glutathione S-transferase DHAR3, chloroplastic OS=Arabidopsis thaliana OX=3702 GN=DHAR3 PE=1 SV=1"	DHAR3	1	6.03507e-16	180.34	AYTK(1)AIFSR	2	-2.9172	1
mdm00480 Glutathione metabolism	0.000226223	16	2.64	TRINITY_DN27520_c0_g1_m.10624	149	K	"Glutathione S-transferase DHAR3, chloroplastic OS=Arabidopsis thaliana OX=3702 GN=DHAR3 PE=1 SV=1"	DHAR3	1	0.00226835	76.196	YPEPPLGTPPEK(1)ASVGSK	2	-0.89505	1
mdm00480 Glutathione metabolism	0.000226223	16	2.64	TRINITY_DN27520_c0_g1_m.10624	118	K	"Glutathione S-transferase DHAR3, chloroplastic OS=Arabidopsis thaliana OX=3702 GN=DHAR3 PE=1 SV=1"	DHAR3	1	0.00878764	74.269	VPVIK(1)LDEK	2	-3.6627	1
mdm00480 Glutathione metabolism	0.000226223	16	2.64	TRINITY_DN27520_c0_g1_m.10624	113	K	"Glutathione S-transferase DHAR3, chloroplastic OS=Arabidopsis thaliana OX=3702 GN=DHAR3 PE=1 SV=1"	DHAR3	1	0.00015018	127.94	INADGK(1)VPVIK	2	-2.6203	1
mdm00480 Glutathione metabolism	0.000226223	16	2.64	TRINITY_DN30909_c2_g1_m.17093	136	K	"L-ascorbate peroxidase, cytosolic OS=Pisum sativum OX=3888 GN=APX1 PE=1 SV=2"	APX1	1	1.26409e-10	174.23	LPDATK(1)GSDHLR	2	-1.1986	3
mdm00480 Glutathione metabolism	0.000226223	16	2.64	TRINITY_DN30909_c2_g1_m.17093	3	K	"L-ascorbate peroxidase, cytosolic OS=Pisum sativum OX=3888 GN=APX1 PE=1 SV=2"	APX1	1	0.000451752	96.946	AK(1)NYPVVSEDYK	2	0.1855	3
mdm00480 Glutathione metabolism	0.000226223	16	2.64	TRINITY_DN30909_c2_g1_m.17093	49	K	"L-ascorbate peroxidase, cytosolic OS=Pisum sativum OX=3888 GN=APX1 PE=1 SV=2"	APX1	1	2.97637e-15	172.1	LAWHSAGTFDK(1)K	2	-2.3179	2
mdm00480 Glutathione metabolism	0.000226223	16	2.64	TRINITY_DN29819_c0_g1_m.14863	64	K	Glutathione S-transferase DHAR2 OS=Arabidopsis thaliana OX=3702 GN=DHAR2 PE=1 SV=1	DHAR2	1	0.0221455	60.892	VPVVK(1)FDGK	2	-4.5219	1
mdm00480 Glutathione metabolism	0.000226223	16	2.64	TRINITY_DN31743_c0_g1_m.18976	264	K	"Thylakoid lumenal 29 kDa protein, chloroplastic OS=Solanum lycopersicum OX=4081 GN=CLEB3J9 PE=3 SV=1"	CLEB3J9	1	1.69845e-06	102.55	DK(1)FSAIGFGPR	2	-5.1109	1
mdm00480 Glutathione metabolism	0.000226223	16	2.64	TRINITY_DN31743_c0_g1_m.18976	255	K	"Thylakoid lumenal 29 kDa protein, chloroplastic OS=Solanum lycopersicum OX=4081 GN=CLEB3J9 PE=3 SV=1"	CLEB3J9	1	0.00655137	71.219	VPLWEK(1)ATVQEMK	2	-2.7144	1
mdm00620 Pyruvate metabolism	7.88348e-09	22	3.91	TRINITY_DN30713_c0_g1_m.16700	456	K	"NAD-dependent malic enzyme 62 kDa isoform, mitochondrial OS=Solanum tuberosum OX=4113 PE=1 SV=1"		1	4.74864e-24	192.95	EVLEALK(1)GSTSTR	2	-1.0064	1
mdm00620 Pyruvate metabolism	7.88348e-09	22	3.91	TRINITY_DN30713_c0_g1_m.16700	251	K	"NAD-dependent malic enzyme 62 kDa isoform, mitochondrial OS=Solanum tuberosum OX=4113 PE=1 SV=1"		1	0.0009824	75.474	LLK(1)DPLYLGLQR	2	-1.3415	1
mdm00620 Pyruvate metabolism	7.88348e-09	22	3.91	TRINITY_DN30713_c0_g1_m.16700	118	K	"NAD-dependent malic enzyme 62 kDa isoform, mitochondrial OS=Solanum tuberosum OX=4113 PE=1 SV=1"		1	0.00567788	41.824	DGPSDPYALAK(1)WR	2	-0.10816	1
mdm00620 Pyruvate metabolism	7.88348e-09	22	3.91	TRINITY_DN30713_c0_g1_m.16700	585	K	"NAD-dependent malic enzyme 62 kDa isoform, mitochondrial OS=Solanum tuberosum OX=4113 PE=1 SV=1"		1	0.00157246	62.271	EAIK(1)EDLAEGYR	2	0.068903	1
mdm00620 Pyruvate metabolism	7.88348e-09	22	3.91	TRINITY_DN30713_c0_g1_m.16700	300	K	"NAD-dependent malic enzyme 62 kDa isoform, mitochondrial OS=Solanum tuberosum OX=4113 PE=1 SV=1"		1	0.000984689	117.62	WAFK(1)LLQR	2	-2.5672	1
mdm00620 Pyruvate metabolism	7.88348e-09	22	3.91	TRINITY_DN35061_c6_g2_m.27633	424	K	"Pyruvate kinase 1, cytosolic OS=Oryza sativa subsp. japonica OX=39947 GN=Os11g0148500 PE=1 SV=1"	Os11g0148500	1	0.00300044	65.879	VVVCQK(1)VGDASVVK	2	-1.8444	1
mdm00620 Pyruvate metabolism	7.88348e-09	22	3.91	TRINITY_DN28123_c0_g1_m.11689	498	K	"Dihydrolipoyllysine-residue acetyltransferase component 1 of pyruvate dehydrogenase complex, mitochondrial OS=Arabidopsis thaliana OX=3702 GN=LTA3 PE=1 SV=2"	LTA3	1	1.70414e-45	160.07	EQHNVK(1)VSVNDIVIK	2	-0.70139	2
mdm00620 Pyruvate metabolism	7.88348e-09	22	3.91	TRINITY_DN28123_c0_g1_m.11689	437	K	"Dihydrolipoyllysine-residue acetyltransferase component 1 of pyruvate dehydrogenase complex, mitochondrial OS=Arabidopsis thaliana OX=3702 GN=LTA3 PE=1 SV=2"	LTA3	1	0.00255651	97.175	ETAPASSSEK(1)RPHVK	2	-2.1252	2
mdm00620 Pyruvate metabolism	7.88348e-09	22	3.91	TRINITY_DN28123_c0_g1_m.11689	492	K	"Dihydrolipoyllysine-residue acetyltransferase component 1 of pyruvate dehydrogenase complex, mitochondrial OS=Arabidopsis thaliana OX=3702 GN=LTA3 PE=1 SV=2"	LTA3	1	1.34776e-29	195.58	DLK(1)EQHNVK	2	-3.374	3
mdm00620 Pyruvate metabolism	7.88348e-09	22	3.91	TRINITY_DN28123_c0_g1_m.11689	443	K	"Dihydrolipoyllysine-residue acetyltransferase component 1 of pyruvate dehydrogenase complex, mitochondrial OS=Arabidopsis thaliana OX=3702 GN=LTA3 PE=1 SV=2"	LTA3	1	7.49751e-08	106.97	K(1)EDSFEDFPNSQIR	2	-0.91075	1
mdm00620 Pyruvate metabolism	7.88348e-09	22	3.91	TRINITY_DN28123_c0_g1_m.11689	411	K	"Dihydrolipoyllysine-residue acetyltransferase component 1 of pyruvate dehydrogenase complex, mitochondrial OS=Arabidopsis thaliana OX=3702 GN=LTA3 PE=1 SV=2"	LTA3	1	0.015628	42.061	SGIGSSK(1)VSSSK	2	-2.3321	1
mdm00620 Pyruvate metabolism	7.88348e-09	22	3.91	TRINITY_DN28123_c0_g1_m.11689	622	K	"Dihydrolipoyllysine-residue acetyltransferase component 1 of pyruvate dehydrogenase complex, mitochondrial OS=Arabidopsis thaliana OX=3702 GN=LTA3 PE=1 SV=2"	LTA3	1	2.00758e-50	222.48	GNK(1)VVAPVVGSDGVER	2	-0.48016	4
mdm00620 Pyruvate metabolism	7.88348e-09	22	3.91	TRINITY_DN28123_c0_g1_m.11689	361	K	"Dihydrolipoyllysine-residue acetyltransferase component 1 of pyruvate dehydrogenase complex, mitochondrial OS=Arabidopsis thaliana OX=3702 GN=LTA3 PE=1 SV=2"	LTA3	1	3.00646e-06	109.88	IETGGQK(1)APVK	2	-2.6541	2
mdm00620 Pyruvate metabolism	7.88348e-09	22	3.91	TRINITY_DN28753_c0_g1_m.12857	77	K	"Pyruvate dehydrogenase E1 component subunit beta-1, mitochondrial OS=Arabidopsis thaliana OX=3702 GN=PDH2 PE=1 SV=2"	PDH2	1	0.0119257	77.072	ISK(1)GLLDK	2	-4.271	1
mdm00620 Pyruvate metabolism	7.88348e-09	22	3.91	TRINITY_DN28753_c0_g1_m.12857	82	K	"Pyruvate dehydrogenase E1 component subunit beta-1, mitochondrial OS=Arabidopsis thaliana OX=3702 GN=PDH2 PE=1 SV=2"	PDH2	1	0.00670733	53.517	GLLDK(1)YGPER	2	-2.5224	1
mdm00620 Pyruvate metabolism	7.88348e-09	22	3.91	TRINITY_DN26630_c0_g1_m.9120	182	K	"Malate dehydrogenase, cytoplasmic OS=Zea mays OX=4577 PE=1 SV=2"		1	0.0292925	45.489	EFAPSIPK(1)K	2	1.7164	1
mdm00620 Pyruvate metabolism	7.88348e-09	22	3.91	TRINITY_DN32083_c2_g1_m.19748	123	K	"Pyruvate dehydrogenase E1 component subunit alpha-1, mitochondrial OS=Arabidopsis thaliana OX=3702 GN=E1 ALPHA PE=1 SV=2"	E1	1	1.91937e-05	140.05	MEIAADSLYK(1)AK	2	-1.7963	5
mdm00620 Pyruvate metabolism	7.88348e-09	22	3.91	TRINITY_DN32083_c2_g1_m.19748	363	K	"Pyruvate dehydrogenase E1 component subunit alpha-1, mitochondrial OS=Arabidopsis thaliana OX=3702 GN=E1 ALPHA PE=1 SV=2"	E1	1	3.72156e-07	126.48	K(1)LILAHDIATEK	2	-3.1847	3
mdm00620 Pyruvate metabolism	7.88348e-09	22	3.91	TRINITY_DN32083_c2_g1_m.19748	280	K	"Pyruvate dehydrogenase E1 component subunit alpha-1, mitochondrial OS=Arabidopsis thaliana OX=3702 GN=E1 ALPHA PE=1 SV=2"	E1	1	0.0115285	83.623	AAK(1)SPAYYK	2	-2.3934	1
mdm00620 Pyruvate metabolism	7.88348e-09	22	3.91	TRINITY_DN32083_c2_g1_m.19748	393	K	"Pyruvate dehydrogenase E1 component subunit alpha-1, mitochondrial OS=Arabidopsis thaliana OX=3702 GN=E1 ALPHA PE=1 SV=2"	E1	1	1.10016e-05	122.51	KEVDEAIAK(1)AK	2	-1.7911	1
mdm00620 Pyruvate metabolism	7.88348e-09	22	3.91	TRINITY_DN32083_c2_g1_m.19748	151	K	"Pyruvate dehydrogenase E1 component subunit alpha-1, mitochondrial OS=Arabidopsis thaliana OX=3702 GN=E1 ALPHA PE=1 SV=2"	E1	1	0.000637148	100.84	K(1)DAIITAYR	2	-3.2436	1
mdm00620 Pyruvate metabolism	7.88348e-09	22	3.91	TRINITY_DN32083_c2_g1_m.19748	374	K	"Pyruvate dehydrogenase E1 component subunit alpha-1, mitochondrial OS=Arabidopsis thaliana OX=3702 GN=E1 ALPHA PE=1 SV=2"	E1	1	5.17822e-69	186.56	LILAHDIATEK(1)ELK	2	-1.0898	4
mdm00620 Pyruvate metabolism	7.88348e-09	22	3.91	TRINITY_DN28415_c0_g1_m.12228	13	K	"Probable acetyl-CoA acetyltransferase, cytosolic 2 OS=Arabidopsis thaliana OX=3702 GN=At5g47720 PE=2 SV=1"	At5g47720	1	0.00566637	72.846	APASNPSSSSIK(1)PR	2	-2.0345	1
mdm00620 Pyruvate metabolism	7.88348e-09	22	3.91	TRINITY_DN29477_c0_g2_m.14191	343	K	"Dihydrolipoyllysine-residue acetyltransferase component 4 of pyruvate dehydrogenase complex, chloroplastic OS=Arabidopsis thaliana OX=3702 GN=LTA2 PE=2 SV=1"	LTA2	1	5.89711e-05	101.45	SK(1)MLVNVTADHR	2	-2.4474	2
mdm00620 Pyruvate metabolism	7.88348e-09	22	3.91	TRINITY_DN28590_c0_g1_m.12553	147	K	Leghemoglobin reductase OS=Vigna unguiculata OX=3917 GN=FLBR PE=1 SV=1	FLBR	1	0.00694883	69.905	VNYVK(1)GYGK	2	-2.3981	1
mdm00620 Pyruvate metabolism	7.88348e-09	22	3.91	TRINITY_DN28590_c0_g1_m.12553	398	K	Leghemoglobin reductase OS=Vigna unguiculata OX=3917 GN=FLBR PE=1 SV=1	FLBR	1	8.44784e-53	182.09	VPGVVYTHPEVASVGK(1)TEEQVK	3	0.40769	1
mdm00620 Pyruvate metabolism	7.88348e-09	22	3.91	TRINITY_DN28590_c0_g1_m.12553	272	K	Leghemoglobin reductase OS=Vigna unguiculata OX=3917 GN=FLBR PE=1 SV=1	FLBR	1	1.11146e-27	172.92	TK(1)VVGVDTSGSGVK	2	2.1731	4
mdm00620 Pyruvate metabolism	7.88348e-09	22	3.91	TRINITY_DN28590_c0_g1_m.12553	63	K	Leghemoglobin reductase OS=Vigna unguiculata OX=3917 GN=FLBR PE=1 SV=1	FLBR	1	4.64641e-32	196.44	AAQLGLK(1)TTCIEK	2	-1.7041	3
mdm00620 Pyruvate metabolism	7.88348e-09	22	3.91	TRINITY_DN28590_c0_g1_m.12553	206	K	Leghemoglobin reductase OS=Vigna unguiculata OX=3917 GN=FLBR PE=1 SV=1	FLBR	1	3.17545e-12	115.05	IVSSTGALALK(1)EIPK	2	-1.2066	2
mdm00620 Pyruvate metabolism	7.88348e-09	22	3.91	TRINITY_DN28590_c0_g1_m.12553	142	K	Leghemoglobin reductase OS=Vigna unguiculata OX=3917 GN=FLBR PE=1 SV=1	FLBR	1	1.19433e-08	148.98	NK(1)VNYVK	2	-2.734	3
mdm00620 Pyruvate metabolism	7.88348e-09	22	3.91	TRINITY_DN28590_c0_g1_m.12553	424	K	Leghemoglobin reductase OS=Vigna unguiculata OX=3917 GN=FLBR PE=1 SV=1	FLBR	1	1.00398e-15	192.95	AK(1)AIDDAEGLVK	2	-2.7436	4
mdm00620 Pyruvate metabolism	7.88348e-09	22	3.91	TRINITY_DN28590_c0_g1_m.12553	262	K	Leghemoglobin reductase OS=Vigna unguiculata OX=3917 GN=FLBR PE=1 SV=1	FLBR	1	0.0147517	79.809	ALEK(1)QGMK	2	-3.6461	1
mdm00620 Pyruvate metabolism	7.88348e-09	22	3.91	TRINITY_DN28590_c0_g1_m.12553	327	K	Leghemoglobin reductase OS=Vigna unguiculata OX=3917 GN=FLBR PE=1 SV=1	FLBR	1	0.000397715	139.02	IGVETDK(1)VGR	2	-1.1747	3
mdm00620 Pyruvate metabolism	7.88348e-09	22	3.91	TRINITY_DN28590_c0_g1_m.12553	99	K	Leghemoglobin reductase OS=Vigna unguiculata OX=3917 GN=FLBR PE=1 SV=1	FLBR	1	8.95294e-53	209.08	ALLHSSHMYHEAK(1)HSFASHGVK	3	0.16662	5
mdm00620 Pyruvate metabolism	7.88348e-09	22	3.91	TRINITY_DN28590_c0_g1_m.12553	173	K	Leghemoglobin reductase OS=Vigna unguiculata OX=3917 GN=FLBR PE=1 SV=1	FLBR	1	2.06392e-09	143.22	GK(1)NIIIATGSDVK	2	0.31869	1
mdm00620 Pyruvate metabolism	7.88348e-09	22	3.91	TRINITY_DN28590_c0_g1_m.12553	498	K	Leghemoglobin reductase OS=Vigna unguiculata OX=3917 GN=FLBR PE=1 SV=1	FLBR	1	1.97633e-24	178.95	EAAMATYDK(1)PIHI	2	-1.5148	4
mdm00620 Pyruvate metabolism	7.88348e-09	22	3.91	TRINITY_DN28590_c0_g1_m.12553	125	K	Leghemoglobin reductase OS=Vigna unguiculata OX=3917 GN=FLBR PE=1 SV=1	FLBR	1	0.0190902	81.163	DK(1)AVSNLTR	2	-2.5876	2
mdm00620 Pyruvate metabolism	7.88348e-09	22	3.91	TRINITY_DN28590_c0_g1_m.12553	404	K	Leghemoglobin reductase OS=Vigna unguiculata OX=3917 GN=FLBR PE=1 SV=1	FLBR	1	1.2079e-89	244.71	TEEQVK(1)ALGVPYNVGK	2	0.4855	1
mdm00620 Pyruvate metabolism	7.88348e-09	22	3.91	TRINITY_DN34488_c0_g1_m.25954	252	K	"Aldehyde dehydrogenase family 3 member I1, chloroplastic OS=Arabidopsis thaliana OX=3702 GN=ALDH3I1 PE=1 SV=2"	ALDH3I1	1	0.0228119	41.824	WDK(1)ILYTGSAR	2	-3.6692	1
mdm00620 Pyruvate metabolism	7.88348e-09	22	3.91	TRINITY_DN34488_c0_g1_m.25954	366	K	"Aldehyde dehydrogenase family 3 member I1, chloroplastic OS=Arabidopsis thaliana OX=3702 GN=ALDH3I1 PE=1 SV=2"	ALDH3I1	1	0.00307414	67.507	LVK(1)LLDQDK	2	-2.6429	1
mdm00620 Pyruvate metabolism	7.88348e-09	22	3.91	TRINITY_DN34488_c0_g1_m.25954	502	K	"Aldehyde dehydrogenase family 3 member I1, chloroplastic OS=Arabidopsis thaliana OX=3702 GN=ALDH3I1 PE=1 SV=2"	ALDH3I1	1	0.015963	65.404	FSFDGFSHK(1)K	2	-1.3971	1
mdm00620 Pyruvate metabolism	7.88348e-09	22	3.91	TRINITY_DN33809_c0_g1_m.24078	280	K	"Dihydrolipoyllysine-residue acetyltransferase component 2 of pyruvate dehydrogenase complex, mitochondrial OS=Arabidopsis thaliana OX=3702 GN=At3g13930 PE=1 SV=2"	At3g13930	1	3.77319e-30	153.56	VPLSSIK(1)GTGPDGR	2	-2.6662	2
mdm00620 Pyruvate metabolism	7.88348e-09	22	3.91	TRINITY_DN33809_c0_g1_m.24078	374	K	"Dihydrolipoyllysine-residue acetyltransferase component 2 of pyruvate dehydrogenase complex, mitochondrial OS=Arabidopsis thaliana OX=3702 GN=At3g13930 PE=1 SV=2"	At3g13930	1	3.02961e-70	256.71	AQLNTLQESSGGK(1)R	2	-1.8688	10
mdm00620 Pyruvate metabolism	7.88348e-09	22	3.91	TRINITY_DN33809_c0_g1_m.24078	245	K	"Dihydrolipoyllysine-residue acetyltransferase component 2 of pyruvate dehydrogenase complex, mitochondrial OS=Arabidopsis thaliana OX=3702 GN=At3g13930 PE=1 SV=2"	At3g13930	0.99994	1.64195e-19	171.26	EPATSPEPK(1)ISKPSAPSAAEDR	3	-0.79465	2
mdm00620 Pyruvate metabolism	7.88348e-09	22	3.91	TRINITY_DN33809_c0_g1_m.24078	248	K	"Dihydrolipoyllysine-residue acetyltransferase component 2 of pyruvate dehydrogenase complex, mitochondrial OS=Arabidopsis thaliana OX=3702 GN=At3g13930 PE=1 SV=2"	At3g13930	1	8.78608e-05	101.64	ISK(1)PSAPSAAEDR	2	-1.7335	1
mdm00620 Pyruvate metabolism	7.88348e-09	22	3.91	TRINITY_DN33809_c0_g1_m.24078	444	K	"Dihydrolipoyllysine-residue acetyltransferase component 2 of pyruvate dehydrogenase complex, mitochondrial OS=Arabidopsis thaliana OX=3702 GN=At3g13930 PE=1 SV=2"	At3g13930	1	2.14426e-30	204.86	IAEEVK(1)QLAQK	2	-1.6062	7
mdm00620 Pyruvate metabolism	7.88348e-09	22	3.91	TRINITY_DN33809_c0_g1_m.24078	273	K	"Dihydrolipoyllysine-residue acetyltransferase component 2 of pyruvate dehydrogenase complex, mitochondrial OS=Arabidopsis thaliana OX=3702 GN=At3g13930 PE=1 SV=2"	At3g13930	1	5.6663e-45	168.05	NLAEENK(1)VPLSSIK	2	-0.18138	2
mdm00620 Pyruvate metabolism	7.88348e-09	22	3.91	TRINITY_DN25735_c0_g1_m.7799	193	K	Lactoylglutathione lyase GLX1 OS=Arabidopsis thaliana OX=3702 GN=GLX1 PE=1 SV=1	GLX1	1	0.0192444	65.313	FYEK(1)ALGMR	2	-2.4644	1
mdm00620 Pyruvate metabolism	7.88348e-09	22	3.91	TRINITY_DN24451_c0_g1_m.6150	112	K	Malate dehydrogenase OS=Nicotiana tabacum OX=4097 GN=MD1 PE=1 SV=1	MD1	1	3.81101e-08	119.43	NVSIYK(1)SQASALEK	2	-1.2594	1
mdm00620 Pyruvate metabolism	7.88348e-09	22	3.91	TRINITY_DN24451_c0_g1_m.6150	120	K	Malate dehydrogenase OS=Nicotiana tabacum OX=4097 GN=MD1 PE=1 SV=1	MD1	1	1.6988e-121	305.74	SQASALEK(1)HAAANAK	2	-0.67246	2
mdm00620 Pyruvate metabolism	7.88348e-09	22	3.91	TRINITY_DN24451_c0_g1_m.6150	106	K	Malate dehydrogenase OS=Nicotiana tabacum OX=4097 GN=MD1 PE=1 SV=1	MD1	1	0.00806375	99.589	DVMSK(1)NVSIYK	2	-0.99276	3
mdm00620 Pyruvate metabolism	7.88348e-09	22	3.91	TRINITY_DN24451_c0_g1_m.6150	313	K	Malate dehydrogenase OS=Nicotiana tabacum OX=4097 GN=MD1 PE=1 SV=1	MD1	1	1.7263e-15	157.74	K(1)LDLTAEELSEEK	2	-1.6477	2
mdm00620 Pyruvate metabolism	7.88348e-09	22	3.91	TRINITY_DN29176_c1_g1_m.13647	308	K	Protein DJ-1 homolog D OS=Arabidopsis thaliana OX=3702 GN=DJ1D PE=1 SV=1	DJ1D	1	0.0301132	67.881	ASEYLALDK(1)K	2	-5.5736	1
mdm00620 Pyruvate metabolism	7.88348e-09	22	3.91	TRINITY_DN29176_c1_g1_m.13647	123	K	Protein DJ-1 homolog D OS=Arabidopsis thaliana OX=3702 GN=DJ1D PE=1 SV=1	DJ1D	1	0.00223703	60.547	VLNLVTK(1)FSDSK	2	-2.7049	1
mdm00620 Pyruvate metabolism	7.88348e-09	22	3.91	TRINITY_DN33715_c0_g1_m.23831	445	K	"Malate dehydrogenase, chloroplastic OS=Arabidopsis thaliana OX=3702 GN=At3g47520 PE=1 SV=1"	At3g47520	1	0.0143136	61.48	ALEALK(1)PELK	2	-2.8121	1
mdm00620 Pyruvate metabolism	7.88348e-09	22	3.91	TRINITY_DN33715_c0_g1_m.23831	449	K	"Malate dehydrogenase, chloroplastic OS=Arabidopsis thaliana OX=3702 GN=At3g47520 PE=1 SV=1"	At3g47520	1	5.74319e-07	76.196	PELK(1)ASIEK	2	-4.1808	2
mdm00620 Pyruvate metabolism	7.88348e-09	22	3.91	TRINITY_DN30659_c0_g1_m.16574	262	K	"Probable lactoylglutathione lyase, chloroplastic OS=Arabidopsis thaliana OX=3702 GN=At1g67280 PE=1 SV=1"	At1g67280	1	0.0186643	56.378	IK(1)DNPVYK	2	-2.1212	1
mdm00620 Pyruvate metabolism	7.88348e-09	22	3.91	TRINITY_DN30659_c0_g3_m.16575	191	K	"Probable lactoylglutathione lyase, chloroplastic OS=Arabidopsis thaliana OX=3702 GN=At1g67280 PE=1 SV=1"	At1g67280	1	0.0176535	69.905	TVELIK(1)AK	2	-4.2314	1
mdm00620 Pyruvate metabolism	7.88348e-09	22	3.91	TRINITY_DN30659_c0_g3_m.16575	326	K	"Probable lactoylglutathione lyase, chloroplastic OS=Arabidopsis thaliana OX=3702 GN=At1g67280 PE=1 SV=1"	At1g67280	1	0.0124843	72.492	LVGGK(1)VTR	2	-3.8924	1
mdm00620 Pyruvate metabolism	7.88348e-09	22	3.91	TRINITY_DN30659_c0_g3_m.16575	321	K	"Probable lactoylglutathione lyase, chloroplastic OS=Arabidopsis thaliana OX=3702 GN=At1g67280 PE=1 SV=1"	At1g67280	1	0.00480018	78.816	TAEAVK(1)LVGGK	2	-4.0671	1
mdm00620 Pyruvate metabolism	7.88348e-09	22	3.91	TRINITY_DN27228_c1_g1_m.10087	190	K	"Malate dehydrogenase 1, mitochondrial OS=Arabidopsis thaliana OX=3702 GN=At1g53240 PE=1 SV=1"	At1g53240	1	0.0051252	84.368	AK(1)TFYAGK	2	-4.0067	1
mdm00620 Pyruvate metabolism	7.88348e-09	22	3.91	TRINITY_DN27228_c1_g1_m.10087	90	K	"Malate dehydrogenase 1, mitochondrial OS=Arabidopsis thaliana OX=3702 GN=At1g53240 PE=1 SV=1"	At1g53240	1	3.87566e-84	273.75	SEVK(1)GYVGEENLR	2	-0.67396	2
mdm00620 Pyruvate metabolism	7.88348e-09	22	3.91	TRINITY_DN27228_c1_g1_m.10087	330	K	"Malate dehydrogenase 1, mitochondrial OS=Arabidopsis thaliana OX=3702 GN=At1g53240 PE=1 SV=1"	At1g53240	0.999995	6.44425e-41	219.89	EGLEK(1)LKPELK	2	-1.9485	3
mdm00620 Pyruvate metabolism	7.88348e-09	22	3.91	TRINITY_DN27228_c1_g1_m.10087	336	K	"Malate dehydrogenase 1, mitochondrial OS=Arabidopsis thaliana OX=3702 GN=At1g53240 PE=1 SV=1"	At1g53240	1	0.0179497	88.24	PELK(1)ASIEK	2	-4.1808	2
mdm00620 Pyruvate metabolism	7.88348e-09	22	3.91	TRINITY_DN33941_c0_g1_m.24424	440	K	NADP-dependent malic enzyme OS=Vitis vinifera OX=29760 PE=2 SV=1		1	0.00627544	53.051	AIK(1)PTVLIGSSGTGR	2	-1.0973	1
mdm00620 Pyruvate metabolism	7.88348e-09	22	3.91	TRINITY_DN33941_c0_g1_m.24424	420	K	NADP-dependent malic enzyme OS=Vitis vinifera OX=29760 PE=2 SV=1		1	0.000956411	103.87	K(1)PWAHEHEPVK	2	-2.124	2
mdm00620 Pyruvate metabolism	7.88348e-09	22	3.91	TRINITY_DN26325_c2_g1_m.8678	207	K	Lactoylglutathione lyase OS=Glycine max OX=3847 GN=GLXI PE=1 SV=1	GLXI	1	0.0283932	56.014	MK(1)GIAFIK	2	-3.8441	1
mdm00620 Pyruvate metabolism	7.88348e-09	22	3.91	TRINITY_DN33337_c0_g2_m.22811	84	K	"NAD-dependent malic enzyme 2, mitochondrial OS=Arabidopsis thaliana OX=3702 GN=NAD-ME2 PE=1 SV=1"	NAD-ME2	1	2.8659e-112	252.68	SLEK(1)NTQGQPHGTVSLAK	2	-0.1877	2
mdm00620 Pyruvate metabolism	7.88348e-09	22	3.91	TRINITY_DN33337_c0_g2_m.22811	359	K	"NAD-dependent malic enzyme 2, mitochondrial OS=Arabidopsis thaliana OX=3702 GN=NAD-ME2 PE=1 SV=1"	NAD-ME2	1	0.0236981	72.038	K(1)QFFLLDK	2	-2.7173	1
mdm00620 Pyruvate metabolism	7.88348e-09	22	3.91	TRINITY_DN33337_c0_g2_m.22811	375	K	"NAD-dependent malic enzyme 2, mitochondrial OS=Arabidopsis thaliana OX=3702 GN=NAD-ME2 PE=1 SV=1"	NAD-ME2	1	0.000141781	108.4	K(1)NLDPAAAPFAK	2	-2.6025	1
mdm00620 Pyruvate metabolism	7.88348e-09	22	3.91	TRINITY_DN33337_c0_g2_m.22811	323	K	"NAD-dependent malic enzyme 2, mitochondrial OS=Arabidopsis thaliana OX=3702 GN=NAD-ME2 PE=1 SV=1"	NAD-ME2	1	0.00463043	102.46	PLSDFVK(1)QK	2	-3.0546	1
mdm00620 Pyruvate metabolism	7.88348e-09	22	3.91	TRINITY_DN30092_c1_g2_m.15422	419	K	"Malate dehydrogenase [NADP], chloroplastic OS=Medicago sativa OX=3879 GN=MDH1 PE=2 SV=1"	MDH1	1	0.012949	46.033	TEAELLAEK(1)R	2	-2.8714	1
mdm00620 Pyruvate metabolism	7.88348e-09	22	3.91	TRINITY_DN30092_c1_g2_m.15422	410	K	"Malate dehydrogenase [NADP], chloroplastic OS=Medicago sativa OX=3879 GN=MDH1 PE=2 SV=1"	MDH1	1	2.37234e-10	129.69	IAK(1)TEAELLAEK	2	-2.5148	1
mdm00603 Glycosphingolipid biosynthesis - globo and isoglobo series	0.725207	1	0.81	TRINITY_DN30796_c0_g2_m.16869	229	K	Alpha-galactosidase 3 OS=Arabidopsis thaliana OX=3702 GN=AGAL3 PE=1 SV=1	AGAL3	0.795678	0.000291439	79.795	YDNCFNLGIEPK(0.796)K(0.204)R	2	-0.16059	1
mdm00410 beta-Alanine metabolism	0.00666309	9	2.56	TRINITY_DN34490_c2_g2_m.25963	216	K	"Malonyl-CoA decarboxylase, mitochondrial OS=Mus musculus OX=10090 GN=Mlycd PE=1 SV=1"	Mlycd	1	0.00608095	59.645	ALDSHLK(1)EK	2	-3.164	1
mdm00410 beta-Alanine metabolism	0.00666309	9	2.56	TRINITY_DN33390_c0_g1_m.22956	138	K	"Methylmalonate-semialdehyde dehydrogenase [acylating], mitochondrial OS=Arabidopsis thaliana OX=3702 GN=ALDH6B2 PE=1 SV=2"	ALDH6B2	1	0.00322746	52.837	TLK(1)DAHGDVFR	2	-2.0263	1
mdm00410 beta-Alanine metabolism	0.00666309	9	2.56	TRINITY_DN31923_c1_g1_m.19398	656	K	Peroxisomal acyl-coenzyme A oxidase 1 OS=Arabidopsis thaliana OX=3702 GN=ACX1 PE=1 SV=1	ACX1	1	0.00423069	96.51	PLLK(1)QQLR	2	-2.5987	1
mdm00410 beta-Alanine metabolism	0.00666309	9	2.56	TRINITY_DN31923_c1_g1_m.19398	440	K	Peroxisomal acyl-coenzyme A oxidase 1 OS=Arabidopsis thaliana OX=3702 GN=ACX1 PE=1 SV=1	ACX1	1	2.32049e-07	119.94	FLMK(1)TVSQLASGK	2	-1.5981	4
mdm00410 beta-Alanine metabolism	0.00666309	9	2.56	TRINITY_DN31923_c1_g1_m.19398	450	K	Peroxisomal acyl-coenzyme A oxidase 1 OS=Arabidopsis thaliana OX=3702 GN=ACX1 PE=1 SV=1	ACX1	1	0.0262499	58.889	K(1)PVGTTSYLGR	2	-1.5298	1
mdm00410 beta-Alanine metabolism	0.00666309	9	2.56	TRINITY_DN34669_c0_g2_m.26503	69	K	"Acyl-coenzyme A oxidase 3, peroxisomal OS=Arabidopsis thaliana OX=3702 GN=ACX3 PE=1 SV=1"	ACX3	1	0.00144878	78.932	YLSSIK(1)DPDQR	2	1.9813	1
mdm00410 beta-Alanine metabolism	0.00666309	9	2.56	TRINITY_DN34669_c0_g2_m.26503	300	K	"Acyl-coenzyme A oxidase 3, peroxisomal OS=Arabidopsis thaliana OX=3702 GN=ACX3 PE=1 SV=1"	ACX3	1	5.4453e-17	117.21	FAVEVSNYQK(1)QGQSK	2	-1.2518	1
mdm00410 beta-Alanine metabolism	0.00666309	9	2.56	TRINITY_DN31011_c0_g2_m.17342	179	K	"Acyl-coenzyme A oxidase 4, peroxisomal OS=Arabidopsis thaliana OX=3702 GN=ACX4 PE=1 SV=1"	ACX4	1	0.0124377	45.939	VK(1)GGWILDGQK	2	-2.6036	1
mdm00410 beta-Alanine metabolism	0.00666309	9	2.56	TRINITY_DN31011_c0_g2_m.17342	414	K	"Acyl-coenzyme A oxidase 4, peroxisomal OS=Arabidopsis thaliana OX=3702 GN=ACX4 PE=1 SV=1"	ACX4	1	9.6068e-19	108.5	EVTGIASFK(1)PSASSQR	2	-0.26115	1
mdm00410 beta-Alanine metabolism	0.00666309	9	2.56	TRINITY_DN31011_c0_g2_m.17342	218	K	"Acyl-coenzyme A oxidase 4, peroxisomal OS=Arabidopsis thaliana OX=3702 GN=ACX4 PE=1 SV=1"	ACX4	1	0.00999081	73.655	NTTANQINGFIVK(1)K	2	-4.1456	1
mdm00410 beta-Alanine metabolism	0.00666309	9	2.56	TRINITY_DN28744_c0_g1_m.12840	145	K	"Probable enoyl-CoA hydratase 1, peroxisomal OS=Arabidopsis thaliana OX=3702 GN=ECHIA PE=1 SV=1"	ECHIA	1	0.00891456	69.716	GAK(1)FIDTHAR	2	-2.1145	1
mdm00410 beta-Alanine metabolism	0.00666309	9	2.56	TRINITY_DN31592_c0_g1_m.18618	99	K	"3-hydroxyisobutyryl-CoA hydrolase-like protein 3, mitochondrial OS=Arabidopsis thaliana OX=3702 GN=At4g13360 PE=1 SV=2"	At4g13360	1	0.00204795	69.276	VK(1)CVLVDSSSPR	2	-1.3734	1
mdm00410 beta-Alanine metabolism	0.00666309	9	2.56	TRINITY_DN31592_c0_g1_m.18618	390	K	"3-hydroxyisobutyryl-CoA hydrolase-like protein 3, mitochondrial OS=Arabidopsis thaliana OX=3702 GN=At4g13360 PE=1 SV=2"	At4g13360	1	5.65469e-05	102.55	AVLVDK(1)DQNPK	2	-1.1245	1
mdm00410 beta-Alanine metabolism	0.00666309	9	2.56	TRINITY_DN31592_c0_g1_m.18618	126	K	"3-hydroxyisobutyryl-CoA hydrolase-like protein 3, mitochondrial OS=Arabidopsis thaliana OX=3702 GN=At4g13360 PE=1 SV=2"	At4g13360	1	0.00387306	78.816	GVVAEIQK(1)DR	2	-2.9151	1
mdm00410 beta-Alanine metabolism	0.00666309	9	2.56	TRINITY_DN29900_c0_g1_m.15035	73	K	Spermidine synthase 1 OS=Pisum sativum OX=3888 GN=SPDSYN1 PE=2 SV=1	SPDSYN1	1	0.0167243	77.072	VEK(1)ILFQGK	2	-4.2292	1
mdm00410 beta-Alanine metabolism	0.00666309	9	2.56	TRINITY_DN34488_c0_g1_m.25954	252	K	"Aldehyde dehydrogenase family 3 member I1, chloroplastic OS=Arabidopsis thaliana OX=3702 GN=ALDH3I1 PE=1 SV=2"	ALDH3I1	1	0.0228119	41.824	WDK(1)ILYTGSAR	2	-3.6692	1
mdm00410 beta-Alanine metabolism	0.00666309	9	2.56	TRINITY_DN34488_c0_g1_m.25954	366	K	"Aldehyde dehydrogenase family 3 member I1, chloroplastic OS=Arabidopsis thaliana OX=3702 GN=ALDH3I1 PE=1 SV=2"	ALDH3I1	1	0.00307414	67.507	LVK(1)LLDQDK	2	-2.6429	1
mdm00410 beta-Alanine metabolism	0.00666309	9	2.56	TRINITY_DN34488_c0_g1_m.25954	502	K	"Aldehyde dehydrogenase family 3 member I1, chloroplastic OS=Arabidopsis thaliana OX=3702 GN=ALDH3I1 PE=1 SV=2"	ALDH3I1	1	0.015963	65.404	FSFDGFSHK(1)K	2	-1.3971	1
mdm00564 Glycerophospholipid metabolism	0.976967	3	0.43	TRINITY_DN29070_c0_g1_m.13457	388	K	Glycerophosphodiester phosphodiesterase GDPD5 OS=Arabidopsis thaliana OX=3702 GN=GDPD5 PE=2 SV=1	GDPD5	1	0.0142932	58.889	NAAK(1)LLHEIAK	2	-1.431	1
mdm00564 Glycerophospholipid metabolism	0.976967	3	0.43	TRINITY_DN27455_c0_g1_m.10507	339	K	Diacylglycerol kinase 7 OS=Arabidopsis thaliana OX=3702 GN=DGK7 PE=1 SV=1	DGK7	1	0.00384619	42.446	NEK(1)PYLAQGPITNK	2	-2.0674	1
mdm00564 Glycerophospholipid metabolism	0.976967	3	0.43	TRINITY_DN32453_c0_g2_m.20584	273	K	"Glycerol-3-phosphate acyltransferase, chloroplastic OS=Cucumis sativus OX=3659 PE=2 SV=1"		1	0.0241549	69.716	NLLCVYSK(1)K	2	-3.0562	1
mdm01210 2-Oxocarboxylic acid metabolism	0.0222452	10	2.03	TRINITY_DN30056_c0_g1_m.15351	246	K	"Acetylornithine aminotransferase, mitochondrial OS=Alnus glutinosa OX=3517 GN=AG118 PE=2 SV=1"	AG118	1	5.07383e-16	112.73	TMGALALTSK(1)EHYR	2	-2.209	2
mdm01210 2-Oxocarboxylic acid metabolism	0.0222452	10	2.03	TRINITY_DN31374_c0_g1_m.18140	67	K	"Aspartate aminotransferase, mitochondrial OS=Arabidopsis thaliana OX=3702 GN=ASP1 PE=1 SV=1"	ASP1	1	1.90205e-05	105.94	DDNGK(1)PVVLECVR	2	-1.2391	2
mdm01210 2-Oxocarboxylic acid metabolism	0.0222452	10	2.03	TRINITY_DN30813_c0_g1_m.16913	69	K	"Citrate synthase, glyoxysomal OS=Cucurbita maxima OX=3661 PE=1 SV=1"		1	0.000771012	71.896	K(1)YQVQVSDEGTVK	2	-1.0973	1
mdm01210 2-Oxocarboxylic acid metabolism	0.0222452	10	2.03	TRINITY_DN27471_c0_g1_m.10537	145	K	Isocitrate dehydrogenase [NADP] OS=Nicotiana tabacum OX=4097 PE=2 SV=1		1	0.00405231	87.251	EPILCK(1)NVPR	2	-2.4638	1
mdm01210 2-Oxocarboxylic acid metabolism	0.0222452	10	2.03	TRINITY_DN27471_c0_g1_m.10537	404	K	Isocitrate dehydrogenase [NADP] OS=Nicotiana tabacum OX=4097 PE=2 SV=1		1	5.73031e-09	91.939	MTK(1)DLALIIHGSK	2	-0.71336	2
mdm01210 2-Oxocarboxylic acid metabolism	0.0222452	10	2.03	TRINITY_DN28231_c0_g1_m.11900	172	K	"Aconitate hydratase 3, mitochondrial OS=Arabidopsis thaliana OX=3702 GN=ACO3 PE=1 SV=2"	ACO3	1	0.00088604	65.404	QVEIPFK(1)PAR	2	-2.3905	2
mdm01210 2-Oxocarboxylic acid metabolism	0.0222452	10	2.03	TRINITY_DN28231_c0_g1_m.11900	199	K	"Aconitate hydratase 3, mitochondrial OS=Arabidopsis thaliana OX=3702 GN=ACO3 PE=1 SV=2"	ACO3	1	0.00424342	94.66	DAMNK(1)LGSDSNK	2	-2.3615	2
mdm01210 2-Oxocarboxylic acid metabolism	0.0222452	10	2.03	TRINITY_DN28231_c0_g1_m.11900	105	K	"Aconitate hydratase 3, mitochondrial OS=Arabidopsis thaliana OX=3702 GN=ACO3 PE=1 SV=2"	ACO3	1	0.000390577	95.656	GNLTSLPK(1)PGGGEFGK	2	-1.7766	1
mdm01210 2-Oxocarboxylic acid metabolism	0.0222452	10	2.03	TRINITY_DN32980_c0_g1_m.21877	447	K	"Aconitate hydratase, cytoplasmic OS=Cucurbita maxima OX=3661 PE=2 SV=1"		1	2.85448e-10	179.31	DSPAAK(1)YLLER	2	-1.7611	1
mdm01210 2-Oxocarboxylic acid metabolism	0.0222452	10	2.03	TRINITY_DN32980_c0_g1_m.21877	159	K	"Aconitate hydratase, cytoplasmic OS=Cucurbita maxima OX=3661 PE=2 SV=1"		1	0.00312753	61.48	GFAIPK(1)EAQGK	2	-1.592	1
mdm01210 2-Oxocarboxylic acid metabolism	0.0222452	10	2.03	TRINITY_DN32980_c0_g1_m.21877	74	K	"Aconitate hydratase, cytoplasmic OS=Cucurbita maxima OX=3661 PE=2 SV=1"		1	5.42673e-10	175.07	VTLQYLK(1)LTGR	2	-1.7945	1
mdm01210 2-Oxocarboxylic acid metabolism	0.0222452	10	2.03	TRINITY_DN32980_c0_g1_m.21877	457	K	"Aconitate hydratase, cytoplasmic OS=Cucurbita maxima OX=3661 PE=2 SV=1"		1	7.05048e-07	138.26	K(1)DFNSYGSR	2	-2.3257	1
mdm01210 2-Oxocarboxylic acid metabolism	0.0222452	10	2.03	TRINITY_DN32980_c0_g1_m.21877	514	K	"Aconitate hydratase, cytoplasmic OS=Cucurbita maxima OX=3661 PE=2 SV=1"		1	0.00292381	56.943	YK(1)SAGHDTIVLAGAEYGSGSSR	3	0.12363	1
mdm01210 2-Oxocarboxylic acid metabolism	0.0222452	10	2.03	TRINITY_DN32980_c0_g1_m.21877	139	K	"Aconitate hydratase, cytoplasmic OS=Cucurbita maxima OX=3661 PE=2 SV=1"		1	8.78522e-07	89.382	EMK(1)ADWHACLDNK	2	-1.2057	1
mdm01210 2-Oxocarboxylic acid metabolism	0.0222452	10	2.03	TRINITY_DN32980_c0_g1_m.21877	332	K	"Aconitate hydratase, cytoplasmic OS=Cucurbita maxima OX=3661 PE=2 SV=1"		0.998912	0.00589613	60.547	GK(0.999)DGK(0.001)DVYFK	2	-1.5372	1
mdm01210 2-Oxocarboxylic acid metabolism	0.0222452	10	2.03	TRINITY_DN32980_c0_g1_m.21877	552	K	"Aconitate hydratase, cytoplasmic OS=Cucurbita maxima OX=3661 PE=2 SV=1"		1	0.0104653	72.492	AVIAK(1)SFER	2	-3.4731	1
mdm01210 2-Oxocarboxylic acid metabolism	0.0222452	10	2.03	TRINITY_DN32980_c0_g1_m.21877	167	K	"Aconitate hydratase, cytoplasmic OS=Cucurbita maxima OX=3661 PE=2 SV=1"		1	5.15928e-12	123.99	VAK(1)FSFHGQPAELK	2	-0.85783	2
mdm01210 2-Oxocarboxylic acid metabolism	0.0222452	10	2.03	TRINITY_DN32980_c0_g1_m.21877	485	K	"Aconitate hydratase, cytoplasmic OS=Cucurbita maxima OX=3661 PE=2 SV=1"		1	4.70282e-05	85.821	LVNK(1)LLNGEVGPK	2	-1.8613	2
mdm01210 2-Oxocarboxylic acid metabolism	0.0222452	10	2.03	TRINITY_DN29976_c0_g1_m.15181	269	K	"3-isopropylmalate dehydrogenase, chloroplastic OS=Solanum tuberosum OX=4113 PE=2 SV=1"		1	9.17697e-07	154.28	TDGLFLK(1)CCR	2	-1.3857	2
mdm01210 2-Oxocarboxylic acid metabolism	0.0222452	10	2.03	TRINITY_DN29976_c0_g1_m.15181	161	K	"3-isopropylmalate dehydrogenase, chloroplastic OS=Solanum tuberosum OX=4113 PE=2 SV=1"		1	2.57779e-10	170.69	GPMATPIGK(1)GHR	2	-0.51388	4
mdm01210 2-Oxocarboxylic acid metabolism	0.0222452	10	2.03	TRINITY_DN29976_c0_g1_m.15181	225	K	"3-isopropylmalate dehydrogenase, chloroplastic OS=Solanum tuberosum OX=4113 PE=2 SV=1"		1	0.0247007	40.533	GVVESLK(1)IITR	2	-3.7949	1
mdm01210 2-Oxocarboxylic acid metabolism	0.0222452	10	2.03	TRINITY_DN29976_c0_g1_m.15181	244	K	"3-isopropylmalate dehydrogenase, chloroplastic OS=Solanum tuberosum OX=4113 PE=2 SV=1"		1	1.17449e-05	108.2	VAEYAFHYAK(1)MQGR	2	-0.60313	2
mdm01210 2-Oxocarboxylic acid metabolism	0.0222452	10	2.03	TRINITY_DN29976_c0_g1_m.15181	256	K	"3-isopropylmalate dehydrogenase, chloroplastic OS=Solanum tuberosum OX=4113 PE=2 SV=1"		1	5.89535e-08	85.821	VSAIHK(1)ANIMQK	2	-2.9322	3
mdm01210 2-Oxocarboxylic acid metabolism	0.0222452	10	2.03	TRINITY_DN29976_c0_g1_m.15181	262	K	"3-isopropylmalate dehydrogenase, chloroplastic OS=Solanum tuberosum OX=4113 PE=2 SV=1"		1	7.18658e-07	110.52	ANIMQK(1)TDGLFLK	2	-1.6157	3
mdm01210 2-Oxocarboxylic acid metabolism	0.0222452	10	2.03	TRINITY_DN29976_c0_g1_m.15181	277	K	"3-isopropylmalate dehydrogenase, chloroplastic OS=Solanum tuberosum OX=4113 PE=2 SV=1"		1	0.0111864	65.404	EVAEK(1)YPEIK	2	-3.9526	1
mdm01210 2-Oxocarboxylic acid metabolism	0.0222452	10	2.03	TRINITY_DN31796_c0_g1_m.19095	13	K	"Isocitrate dehydrogenase [NAD] regulatory subunit 1, mitochondrial OS=Arabidopsis thaliana OX=3702 GN=IDH1 PE=1 SV=2"	IDH1	1	0.000696102	101.82	VTAVHK(1)ANIMK	2	-1.2304	2
mdm01210 2-Oxocarboxylic acid metabolism	0.0222452	10	2.03	TRINITY_DN32117_c0_g1_m.19819	186	K	"Isocitrate dehydrogenase [NADP], chloroplastic/mitochondrial OS=Arabidopsis thaliana OX=3702 GN=At5g14590 PE=1 SV=1"	At5g14590	1	0.0122223	74.486	EPILCK(1)NIPR	2	-3.0164	1
mdm01210 2-Oxocarboxylic acid metabolism	0.0222452	10	2.03	TRINITY_DN32117_c0_g1_m.19819	264	K	"Isocitrate dehydrogenase [NADP], chloroplastic/mitochondrial OS=Arabidopsis thaliana OX=3702 GN=At5g14590 PE=1 SV=1"	At5g14590	1	0.00818345	72.846	AFAK(1)SSMLLAFEK	2	-2.4276	1
mdm01210 2-Oxocarboxylic acid metabolism	0.0222452	10	2.03	TRINITY_DN32117_c0_g1_m.19819	222	K	"Isocitrate dehydrogenase [NADP], chloroplastic/mitochondrial OS=Arabidopsis thaliana OX=3702 GN=At5g14590 PE=1 SV=1"	At5g14590	1	3.30912e-09	101.82	ATDTIIEGPGK(1)LK	2	-1.3122	1
mdm01210 2-Oxocarboxylic acid metabolism	0.0222452	10	2.03	TRINITY_DN29663_c0_g1_m.14555	90	K	Glutamate--glyoxylate aminotransferase 2 OS=Arabidopsis thaliana OX=3702 GN=GGAT2 PE=1 SV=1	GGAT2	1	5.58639e-06	62.711	AK(1)HYLSLTSGGLGAYSDSR	3	-0.77728	1
mdm01210 2-Oxocarboxylic acid metabolism	0.0222452	10	2.03	TRINITY_DN29663_c0_g1_m.14555	39	K	Glutamate--glyoxylate aminotransferase 2 OS=Arabidopsis thaliana OX=3702 GN=GGAT2 PE=1 SV=1	GGAT2	1	1.15729e-18	153.25	K(1)IIFTNVGNPHALGQK	2	-0.64246	2
mdm01210 2-Oxocarboxylic acid metabolism	0.0222452	10	2.03	TRINITY_DN29663_c0_g1_m.14555	114	K	Glutamate--glyoxylate aminotransferase 2 OS=Arabidopsis thaliana OX=3702 GN=GGAT2 PE=1 SV=1	GGAT2	1	3.12825e-16	179.36	K(1)EVAEFIGR	2	-1.6609	1
mdm01210 2-Oxocarboxylic acid metabolism	0.0222452	10	2.03	TRINITY_DN29663_c0_g1_m.14555	406	K	Glutamate--glyoxylate aminotransferase 2 OS=Arabidopsis thaliana OX=3702 GN=GGAT2 PE=1 SV=1	GGAT2	1	0.000914811	85.716	AIEAAK(1)SAGK	2	-3.8003	1
mdm01210 2-Oxocarboxylic acid metabolism	0.0222452	10	2.03	TRINITY_DN29663_c0_g1_m.14555	17	K	Glutamate--glyoxylate aminotransferase 2 OS=Arabidopsis thaliana OX=3702 GN=GGAT2 PE=1 SV=1	GGAT2	1	0.0200149	64.547	K(1)AQYAVR	2	-3.4521	1
mdm01210 2-Oxocarboxylic acid metabolism	0.0222452	10	2.03	TRINITY_DN29663_c0_g1_m.14555	268	K	Glutamate--glyoxylate aminotransferase 2 OS=Arabidopsis thaliana OX=3702 GN=GGAT2 PE=1 SV=1	GGAT2	1	0.00612454	62.705	K(1)VLLDMGPPISR	2	-2.8271	1
mdm01210 2-Oxocarboxylic acid metabolism	0.0222452	10	2.03	TRINITY_DN29663_c0_g1_m.14555	4	K	Glutamate--glyoxylate aminotransferase 2 OS=Arabidopsis thaliana OX=3702 GN=GGAT2 PE=1 SV=1	GGAT2	1	3.76964e-05	77.696	PLK(1)ALDYDSINENVK	2	-0.78054	1
mdm01210 2-Oxocarboxylic acid metabolism	0.0222452	10	2.03	TRINITY_DN29663_c0_g1_m.14555	16	K	Glutamate--glyoxylate aminotransferase 2 OS=Arabidopsis thaliana OX=3702 GN=GGAT2 PE=1 SV=1	GGAT2	1	1.86302e-23	186.27	ALDYDSINENVK(1)K	2	-1.8897	1
mdm01210 2-Oxocarboxylic acid metabolism	0.0222452	10	2.03	TRINITY_DN29663_c0_g1_m.14555	410	K	Glutamate--glyoxylate aminotransferase 2 OS=Arabidopsis thaliana OX=3702 GN=GGAT2 PE=1 SV=1	GGAT2	1	0.000611622	101.64	SAGK(1)VPDVFYCLK	2	-1.4402	1
mdm04122 Sulfur relay system	0.563876	1	1.26	TRINITY_DN29451_c0_g1_m.14144	262	K	"Thiosulfate/3-mercaptopyruvate sulfurtransferase 1, mitochondrial OS=Arabidopsis thaliana OX=3702 GN=STR1 PE=1 SV=1"	STR1	1	0.00465402	73.891	NLEEK(1)THQIVDAR	2	-0.8087	2
mdm03018 RNA degradation	0.141529	12	1.41	TRINITY_DN32264_c0_g1_m.20154	55	K	"Chaperonin CPN60-2, mitochondrial OS=Cucurbita maxima OX=3661 GN=CPN60-2 PE=1 SV=1"	CPN60-2	1	0.00155959	58.476	SSIELSTSDYDK(1)GK	2	0.55378	1
mdm03018 RNA degradation	0.141529	12	1.41	TRINITY_DN32685_c2_g2_m.21118	269	K	"ATP-dependent 6-phosphofructokinase 4, chloroplastic OS=Arabidopsis thaliana OX=3702 GN=PFK4 PE=1 SV=1"	PFK4	1	0.0027354	55.235	VTETQNTVK(1)LR	2	-1.9499	1
mdm03018 RNA degradation	0.141529	12	1.41	TRINITY_DN27204_c0_g1_m.10043	137	K	Enolase OS=Ricinus communis OX=3988 PE=2 SV=1		1	9.69882e-08	108.93	IPLYK(1)HIANLAGNK	2	-1.9585	1
mdm03018 RNA degradation	0.141529	12	1.41	TRINITY_DN27204_c0_g1_m.10043	238	K	Enolase OS=Ricinus communis OX=3988 PE=2 SV=1		1	0.00246927	74.849	TAIAK(1)AGYTGK	2	-2.5549	1
mdm03018 RNA degradation	0.141529	12	1.41	TRINITY_DN27204_c0_g1_m.10043	61	K	Enolase OS=Ricinus communis OX=3988 PE=2 SV=1		1	8.65679e-05	70.195	DGGSDYLGK(1)GVSK	2	-1.5689	1
mdm03018 RNA degradation	0.141529	12	1.41	TRINITY_DN27204_c0_g1_m.10043	268	K	Enolase OS=Ricinus communis OX=3988 PE=2 SV=1		1	6.17544e-19	137.58	TYDLNFK(1)EENNDGSQK	2	-1.0456	1
mdm03018 RNA degradation	0.141529	12	1.41	TRINITY_DN32146_c0_g1_m.19877	559	K	"Heat shock 70 kDa protein, mitochondrial OS=Phaseolus vulgaris OX=3885 PE=2 SV=1"		1	0.0247868	42.446	SSGGLSDDEIEK(1)MVK	2	-3.5278	1
mdm03018 RNA degradation	0.141529	12	1.41	TRINITY_DN32146_c0_g1_m.19877	562	K	"Heat shock 70 kDa protein, mitochondrial OS=Phaseolus vulgaris OX=3885 PE=2 SV=1"		1	0.00133459	90.142	MVK(1)EAELHAQK	2	-1.4163	2
mdm03018 RNA degradation	0.141529	12	1.41	TRINITY_DN32146_c0_g1_m.19877	370	K	"Heat shock 70 kDa protein, mitochondrial OS=Phaseolus vulgaris OX=3885 PE=2 SV=1"		1	1.20886e-09	153.33	NCLK(1)DANISIK	2	-1.526	1
mdm03018 RNA degradation	0.141529	12	1.41	TRINITY_DN32146_c0_g1_m.19877	630	K	"Heat shock 70 kDa protein, mitochondrial OS=Phaseolus vulgaris OX=3885 PE=2 SV=1"		1	7.83869e-05	80.623	TAMAGDNIDEIK(1)GK	2	-2.5041	2
mdm03018 RNA degradation	0.141529	12	1.41	TRINITY_DN32146_c0_g1_m.19877	138	K	"Heat shock 70 kDa protein, mitochondrial OS=Phaseolus vulgaris OX=3885 PE=2 SV=1"		1	0.0194137	67.903	EMK(1)MVPYK	2	-2.4352	2
mdm03018 RNA degradation	0.141529	12	1.41	TRINITY_DN32146_c0_g1_m.19877	540	K	"Heat shock 70 kDa protein, mitochondrial OS=Phaseolus vulgaris OX=3885 PE=2 SV=1"		0.999998	3.30207e-06	110.58	DKATGK(1)EQQITIR	2	-1.3433	1
mdm03018 RNA degradation	0.141529	12	1.41	TRINITY_DN32146_c0_g1_m.19877	638	K	"Heat shock 70 kDa protein, mitochondrial OS=Phaseolus vulgaris OX=3885 PE=2 SV=1"		1	0.0022608	94.804	LDAANK(1)AVSK	2	-1.662	1
mdm03018 RNA degradation	0.141529	12	1.41	TRINITY_DN32146_c0_g1_m.19877	184	K	"Heat shock 70 kDa protein, mitochondrial OS=Phaseolus vulgaris OX=3885 PE=2 SV=1"		1	5.52763e-07	110.52	ETAEAYLGK(1)SISK	2	-3.328	1
mdm03018 RNA degradation	0.141529	12	1.41	TRINITY_DN32146_c0_g1_m.19877	121	K	"Heat shock 70 kDa protein, mitochondrial OS=Phaseolus vulgaris OX=3885 PE=2 SV=1"		1	3.80791e-05	78.864	QAVTNPTNTVFGTK(1)R	2	-1.7701	1
mdm03018 RNA degradation	0.141529	12	1.41	TRINITY_DN32146_c0_g1_m.19877	135	K	"Heat shock 70 kDa protein, mitochondrial OS=Phaseolus vulgaris OX=3885 PE=2 SV=1"		1	1.83774e-09	151.66	RFDDPQTQK(1)EMK	2	-1.8456	2
mdm03018 RNA degradation	0.141529	12	1.41	TRINITY_DN32146_c0_g1_m.19877	106	K	"Heat shock 70 kDa protein, mitochondrial OS=Phaseolus vulgaris OX=3885 PE=2 SV=1"		1	0.00449567	76.572	GELLVGTPAK(1)R	2	-2.4249	1
mdm03018 RNA degradation	0.141529	12	1.41	TRINITY_DN32146_c0_g1_m.19877	366	K	"Heat shock 70 kDa protein, mitochondrial OS=Phaseolus vulgaris OX=3885 PE=2 SV=1"		1	0.0165046	60.892	APCK(1)NCLK	2	-3.1253	2
mdm03018 RNA degradation	0.141529	12	1.41	TRINITY_DN27280_c0_g1_m.10168	371	K	"RuBisCO large subunit-binding protein subunit beta, chloroplastic OS=Pisum sativum OX=3888 PE=1 SV=2"		1	1.62581e-06	139.78	VGK(1)EVLGQASK	2	-4.0416	1
mdm03018 RNA degradation	0.141529	12	1.41	TRINITY_DN27280_c0_g1_m.10168	334	K	"RuBisCO large subunit-binding protein subunit beta, chloroplastic OS=Pisum sativum OX=3888 PE=1 SV=2"		1	0.000277624	94.804	IAALK(1)APGFGER	2	-3.5625	1
mdm03018 RNA degradation	0.141529	12	1.41	TRINITY_DN27280_c0_g1_m.10168	368	K	"RuBisCO large subunit-binding protein subunit beta, chloroplastic OS=Pisum sativum OX=3888 PE=1 SV=2"		1	0.00564911	70.389	DEVGLTLDK(1)VGK	2	-2.8493	1
mdm03018 RNA degradation	0.141529	12	1.41	TRINITY_DN27280_c0_g1_m.10168	183	K	"RuBisCO large subunit-binding protein subunit beta, chloroplastic OS=Pisum sativum OX=3888 PE=1 SV=2"		1	0.00284611	81.099	TTK(1)ALVSELK	2	-2.5251	2
mdm03018 RNA degradation	0.141529	12	1.41	TRINITY_DN27280_c0_g1_m.10168	511	K	"RuBisCO large subunit-binding protein subunit beta, chloroplastic OS=Pisum sativum OX=3888 PE=1 SV=2"		1	0.0155215	58.916	ALSYPLK(1)LIAK	2	-2.3218	1
mdm03018 RNA degradation	0.141529	12	1.41	TRINITY_DN27280_c0_g1_m.10168	401	K	"RuBisCO large subunit-binding protein subunit beta, chloroplastic OS=Pisum sativum OX=3888 PE=1 SV=2"		1	4.3525e-56	215.93	DTTTIVGDGSTQEAVNK(1)R	2	-0.59221	2
mdm03018 RNA degradation	0.141529	12	1.41	TRINITY_DN27280_c0_g1_m.10168	482	K	"RuBisCO large subunit-binding protein subunit beta, chloroplastic OS=Pisum sativum OX=3888 PE=1 SV=2"		1	0.0128477	76.605	LASK(1)VDAIR	2	-3.4406	1
mdm03018 RNA degradation	0.141529	12	1.41	TRINITY_DN27280_c0_g1_m.10168	106	K	"RuBisCO large subunit-binding protein subunit beta, chloroplastic OS=Pisum sativum OX=3888 PE=1 SV=2"		1	1.6838e-05	130.71	YGSPK(1)IVNDGVTVAK	2	-1.7634	1
mdm03018 RNA degradation	0.141529	12	1.41	TRINITY_DN27280_c0_g1_m.10168	379	K	"RuBisCO large subunit-binding protein subunit beta, chloroplastic OS=Pisum sativum OX=3888 PE=1 SV=2"		1	1.7492e-10	153.25	EVLGQASK(1)VVLTK	2	-1.5562	1
mdm03018 RNA degradation	0.141529	12	1.41	TRINITY_DN27280_c0_g1_m.10168	229	K	"RuBisCO large subunit-binding protein subunit beta, chloroplastic OS=Pisum sativum OX=3888 PE=1 SV=2"		1	0.00550969	69.915	K(1)GVVTLEEGK	2	-3.344	1
mdm03018 RNA degradation	0.141529	12	1.41	TRINITY_DN27280_c0_g1_m.10168	101	K	"RuBisCO large subunit-binding protein subunit beta, chloroplastic OS=Pisum sativum OX=3888 PE=1 SV=2"		1	0.0263878	60	NVVLESK(1)YGSPK	2	-2.0995	1
mdm03018 RNA degradation	0.141529	12	1.41	TRINITY_DN27280_c0_g1_m.10168	329	K	"RuBisCO large subunit-binding protein subunit beta, chloroplastic OS=Pisum sativum OX=3888 PE=1 SV=2"		1	0.020154	42.835	GALK(1)IAALK	2	-3.3112	1
mdm03018 RNA degradation	0.141529	12	1.41	TRINITY_DN27280_c0_g1_m.10168	515	K	"RuBisCO large subunit-binding protein subunit beta, chloroplastic OS=Pisum sativum OX=3888 PE=1 SV=2"		1	5.0907e-61	230.23	LIAK(1)NAGVNGSVVSEK	2	-0.19452	2
mdm03018 RNA degradation	0.141529	12	1.41	TRINITY_DN32264_c0_g2_m.20155	308	K	"Chaperonin CPN60-2, mitochondrial OS=Cucurbita maxima OX=3661 GN=CPN60-2 PE=1 SV=1"	CPN60-2	1	0.00143717	50.09	VCAIK(1)APGFGENR	2	0.23517	1
mdm03018 RNA degradation	0.141529	12	1.41	TRINITY_DN32264_c0_g2_m.20155	303	K	"Chaperonin CPN60-2, mitochondrial OS=Cucurbita maxima OX=3661 GN=CPN60-2 PE=1 SV=1"	CPN60-2	1	0.0233436	45.489	AGVK(1)VCAIK	2	-4.7422	1
mdm03018 RNA degradation	0.141529	12	1.41	TRINITY_DN32264_c0_g2_m.20155	273	K	"Chaperonin CPN60-2, mitochondrial OS=Cucurbita maxima OX=3661 GN=CPN60-2 PE=1 SV=1"	CPN60-2	1	0.000958636	117.18	VLELALK(1)R	2	-4.7004	2
mdm03018 RNA degradation	0.141529	12	1.41	TRINITY_DN32264_c0_g2_m.20155	202	K	"Chaperonin CPN60-2, mitochondrial OS=Cucurbita maxima OX=3661 GN=CPN60-2 PE=1 SV=1"	CPN60-2	1	0.00993756	68.548	VGK(1)EGVITISDGK	2	-1.6839	1
mdm03018 RNA degradation	0.141529	12	1.41	TRINITY_DN32264_c0_g2_m.20155	195	K	"Chaperonin CPN60-2, mitochondrial OS=Cucurbita maxima OX=3661 GN=CPN60-2 PE=1 SV=1"	CPN60-2	1	0.000301403	117.99	EIGELIAK(1)AMEK	2	-1.7986	3
mdm03018 RNA degradation	0.141529	12	1.41	TRINITY_DN32264_c0_g2_m.20155	79	K	"Chaperonin CPN60-2, mitochondrial OS=Cucurbita maxima OX=3661 GN=CPN60-2 PE=1 SV=1"	CPN60-2	1	1.08966e-12	94.507	NVVLEQSYGAPK(1)VTK	2	-2.3075	1
mdm03018 RNA degradation	0.141529	12	1.41	TRINITY_DN25496_c0_g1_m.7465	23	K	Exosome complex component RRP43 OS=Homo sapiens OX=9606 GN=EXOSC8 PE=1 SV=1	EXOSC8	1	0.0299566	52.591	LISQNPLK(1)PK	2	12.258	1
mdm03018 RNA degradation	0.141529	12	1.41	TRINITY_DN31280_c0_g1_m.17934	660	K	"Polyribonucleotide nucleotidyltransferase 2, mitochondrial OS=Arabidopsis thaliana OX=3702 GN=PNP2 PE=2 SV=1"	PNP2	1	0.00414204	82.716	LVGPLGALK(1)R	2	-3.1258	1
mdm03018 RNA degradation	0.141529	12	1.41	TRINITY_DN31280_c0_g1_m.17934	125	K	"Polyribonucleotide nucleotidyltransferase 2, mitochondrial OS=Arabidopsis thaliana OX=3702 GN=PNP2 PE=2 SV=1"	PNP2	1	0.0332021	56.938	VLSTVSSAK(1)GNDVR	2	-2.5497	1
mdm03018 RNA degradation	0.141529	12	1.41	TRINITY_DN29193_c0_g1_m.13680	308	K	"Chaperonin CPN60-1, mitochondrial OS=Cucurbita maxima OX=3661 GN=CPN60-1 PE=1 SV=1"	CPN60-1	1	1.87344e-07	108.2	VCAIK(1)SPGFGENR	2	-1.5928	1
mdm03018 RNA degradation	0.141529	12	1.41	TRINITY_DN29193_c0_g1_m.13680	257	K	"Chaperonin CPN60-1, mitochondrial OS=Cucurbita maxima OX=3661 GN=CPN60-1 PE=1 SV=1"	CPN60-1	1	0.00186903	81.099	K(1)ISNLNAIVK	2	-2.4918	1
mdm03018 RNA degradation	0.141529	12	1.41	TRINITY_DN32264_c0_g2_m.20156	49	K	"Chaperonin CPN60-2, mitochondrial OS=Cucurbita maxima OX=3661 GN=CPN60-2 PE=1 SV=1"	CPN60-2	0.993676	7.74189e-27	148.69	SAIENTTADYDK(0.006)EK(0.994)LQER	2	0.69708	2
mdm03018 RNA degradation	0.141529	12	1.41	TRINITY_DN32264_c0_g2_m.20156	113	K	"Chaperonin CPN60-2, mitochondrial OS=Cucurbita maxima OX=3661 GN=CPN60-2 PE=1 SV=1"	CPN60-2	1	3.04553e-07	126.48	ELEK(1)LPTANFDQK	2	-1.5243	1
mdm03018 RNA degradation	0.141529	12	1.41	TRINITY_DN28616_c1_g1_m.12605	214	K	"30S ribosomal protein 2, chloroplastic OS=Arabidopsis thaliana OX=3702 GN=PSRP2 PE=2 SV=1"	PSRP2	1	0.00516078	52.837	NFFSEK(1)GNVLSAK	2	-1.0045	1
[truncated: 150 more rows]
