# Supplementary material for: First comprehensive analysis of lysine succinylation in paper mulberry (Broussonetia papyrifera)
Source: BMC Genomics. 2021 Apr 10;22:255. doi: 10.1186/s12864-021-07567-5 (PMC8035759; doi:10.1186/s12864-021-07567-5)
Supplement: Supplementary file 4 — Additional file 4: Table S4. Identified succinylated proteins involved in the TCA cycle pathway. [file 12864_2021_7567_MOESM4_ESM.xls]

## Sheet: Sheet1
Table S4. Identified succinylated proteins involved in the TCA cycle pathway
Gene Name	Encoded Protein	Enzyme Entry	Protein Entry	Succinylation site(s)
SCOA	Succinate--CoA ligase [ADP-forming] subunit	[EC:6.2.1.4 6.2.1.5]	TRINITY_DN22690_c0_g1_m.4394	181, 217, 330, 114, 115
MD1	Malate dehydrogenase	[EC:1.1.1.37]	TRINITY_DN24451_c0_g1_m.6150	112, 120, 106, 313
SDH2-2	Succinate dehydrogenase [ubiquinone] iron-sulfur subunit 2	[EC:1.3.5.1]	TRINITY_DN26155_c0_g1_m.8412	265, 58
At1g53240	Malate dehydrogenase 1	[EC:1.1.1.42]	TRINITY_DN27228_c1_g1_m.10087	190, 90, 330, 336
LTA3	Dihydrolipoyllysine-residue acetyltransferase component 1 of pyruvate dehydrogenase complex,	[EC:2.3.1.12]	TRINITY_DN28123_c0_g1_m.11689	437, 498, 443, 492, 411, 361, 622
ACO3	Aconitate hydratase 3	[EC:4.2.1.3]	TRINITY_DN28231_c0_g1_m.11900	172, 199, 105
FLBR	Leghemoglobin reductase	[EC:1.8.1.4]	TRINITY_DN28590_c0_g1_m.12553	398, 147,272, 63, 142, 206, 424, 262, 327, 99, 498, 173, 125, 404
PDH2	Pyruvate dehydrogenase E1 component subunit	[EC:1.2.4.1]	TRINITY_DN28753_c0_g1_m.12857	77, 82
LTA2	Dihydrolipoyllysine-residue acetyltransferase component 1 of pyruvate dehydrogenase complex	[EC:2.3.1.12]	TRINITY_DN29477_c0_g2_m.14191	343
IDH1	3-isopropylmalate dehydrogenase	[EC:1.1.1.41]	TRINITY_DN27471_c0_g1_m.10537	13, 85, 107
VDE1	Violaxanthin de-epoxidase	[EC:1.23.5.1]	TRINITY_DN31994_c0_g1_m.19551	143
E1	Pyruvate dehydrogenase E1 component subunit alpha-1	[EC:1.2.4.1]	TRINITY_DN20701_c0_g1_m.3037	123, 363, 393, 280, 374, 151
At5g14590	Isocitrate dehydrogenase [NADP]	[EC:1.1.1.42]	TRINITY_DN32117_c0_g1_m.19819	186, 264, 222
SDH1	Succinate dehydrogenase [ubiquinone] flavoprotein subunit	[EC:1.3.5.1]	TRINITY_DN32852_c0_g1_m.21543	356, 572, 563, 502
At3g47520	Malate dehydrogenase	[EC:1.1.1.37]	TRINITY_DN33715_c0_g1_m.23831	445, 449
At3g13930	Dihydrolipoamide acetyltransferase	[EC:2.3.1.12]	TRINITY_DN33809_c0_g1_m.24078	280, 273, 444,248, 245, 374
ogdh	2-oxoglutarate dehydrogenase	[EC:1.2.4.2]	TRINITY_DN35115_c0_g1_m.27807	595, 600, 916, 541, 614, 604
