# Supplementary material for: First comprehensive analysis of lysine succinylation in paper mulberry (Broussonetia papyrifera)
Source: BMC Genomics. 2021 Apr 10;22:255. doi: 10.1186/s12864-021-07567-5 (PMC8035759; doi:10.1186/s12864-021-07567-5)
Supplement: Supplementary file 5 — Additional file 5: Table S5. The detailed information of TCA cycle, oxidative phosphorylation, photosynthesis, ribosome succinylated proteins involved in Interaction network. [file 12864_2021_7567_MOESM5_ESM.xls]

## Sheet: node
id	name	sites_count	mdm00020.id.sort.2	mdm00190.id.sort.2	mdm00195.id.sort.2	mdm03010.id.sort.2	type	AverageShortestPathLength	BetweennessCentrality	ClosenessCentrality	ClusteringCoefficient	Degree	Eccentricity	IsSingleNode	NeighborhoodConnectivity	NumberOfDirectedEdges	NumberOfUndirectedEdges	PartnerOfMultiEdgedNodePairs	Radiality	selected	SelfLoops	Stress	TopologicalCoefficient
TRINITY_DN30164_c0_g1_m.15578	981085.XP_010086831.1	2	0	1	0	0	mdm00190 Oxidative phosphorylation	2.32584	1.161e-05	0.429952	0.952381	7	3	FALSE	21.5714	7	0	0	0.734831	FALSE	0	2	0.407008
TRINITY_DN26425_c1_g1_m.8811	981085.XP_010092204.1	8	0	1	1	0	mdm00190 Oxidative phosphorylation;mdm00195 Photosynthesis	2.01124	0.0251058	0.497207	0.492754	24	3	FALSE	18.2083	24	0	0	0.797753	FALSE	0	2390	0.284505
TRINITY_DN24387_c0_g1_m.6079	981085.XP_010094830.1	2	0	1	1	0	mdm00190 Oxidative phosphorylation;mdm00195 Photosynthesis	1.68539	0.183996	0.593333	0.339901	29	3	FALSE	20.8621	29	0	0	0.862921	FALSE	0	15882	0.237069
TRINITY_DN32787_c0_g1_m.21366	981085.XP_010096744.1	5	0	1	0	0	mdm00190 Oxidative phosphorylation	1.77528	0.0734575	0.563291	0.506667	25	3	FALSE	21.08	25	0	0	0.844944	FALSE	0	7936	0.250952
TRINITY_DN29970_c0_g1_m.15170	981085.XP_010100585.1	2	0	1	0	0	mdm00190 Oxidative phosphorylation	2.32584	1.161e-05	0.429952	0.952381	7	3	FALSE	21.5714	7	0	0	0.734831	FALSE	0	2	0.407008
TRINITY_DN24845_c0_g1_m.6610	981085.XP_010105002.1	3	0	1	0	0	mdm00190 Oxidative phosphorylation	2.31461	0.0224835	0.432039	0.714286	8	3	FALSE	18.875	8	0	0	0.737079	FALSE	0	1346	0.360577
TRINITY_DN28841_c0_g1_m.13036	981085.XP_010105494.1	6	0	1	0	0	mdm00190 Oxidative phosphorylation	2.03371	0.0134981	0.491713	0.562771	22	3	FALSE	19.2727	22	0	0	0.793258	FALSE	0	1372	0.301136
TRINITY_DN35959_c1_g9_m.30465	981085.XP_010108455.1	6	0	1	0	0	mdm00190 Oxidative phosphorylation	1.64045	0.222056	0.609589	0.353968	36	3	FALSE	24.6667	36	0	0	0.87191	FALSE	0	25936	0.290196
TRINITY_DN28141_c1_g11_m.11728	981085.XP_010103270.1	5	0	0	0	1	mdm03010 Ribosome	1.83146	0.0216362	0.546012	0.842105	38	4	FALSE	35.7105	38	0	0	0.833708	FALSE	0	2500	0.532993
TRINITY_DN24694_c0_g1_m.6424	981085.XP_010096658.1	4	0	0	0	1	mdm03010 Ribosome	2.20225	0.00050717	0.454082	0.947368	38	4	FALSE	37.1053	38	0	0	0.759551	FALSE	0	106	0.789474
TRINITY_DN27742_c0_g1_m.10999	981085.XP_010112401.1	4	0	0	0	1	mdm03010 Ribosome	2.31461	1.362e-05	0.432039	0.995968	32	4	FALSE	37.6875	32	0	0	0.737079	FALSE	0	4	0.876453
TRINITY_DN18798_c0_g1_m.2244	981085.XP_010086891.1	3	0	0	0	1	mdm03010 Ribosome	2.21348	0.00018378	0.451777	0.974474	37	4	FALSE	37.6486	37	0	0	0.757303	FALSE	0	50	0.801035
TRINITY_DN15020_c0_g1_m.1036	981085.XP_010108442.1	3	0	0	0	1	mdm03010 Ribosome	1.86517	0.011223	0.536145	0.874494	39	4	FALSE	36.3077	39	0	0	0.826966	FALSE	0	2170	0.55858
TRINITY_DN26664_c0_g1_m.9184	981085.XP_010087529.1	2	0	0	0	1	mdm03010 Ribosome	2.21348	0.00018378	0.451777	0.974474	37	4	FALSE	37.6486	37	0	0	0.757303	FALSE	0	50	0.801035
TRINITY_DN27181_c0_g1_m.10000	981085.XP_010089213.1	2	0	0	0	1	mdm03010 Ribosome	2.20225	0.00050717	0.454082	0.947368	38	4	FALSE	37.1053	38	0	0	0.759551	FALSE	0	106	0.789474
TRINITY_DN21105_c1_g1_m.3267	981085.XP_010093067.1	2	0	0	0	1	mdm03010 Ribosome	1.89888	0.0083924	0.526627	0.947619	36	4	FALSE	37.6667	36	0	0	0.820225	FALSE	0	1816	0.579487
TRINITY_DN27893_c0_g1_m.11288	981085.XP_010098627.1	2	0	0	0	1	mdm03010 Ribosome	1.8764	0.00889496	0.532934	0.938834	38	4	FALSE	37.5789	38	0	0	0.824719	FALSE	0	1928	0.578138
TRINITY_DN28808_c2_g1_m.12968	981085.XP_010099900.1	2	0	0	0	1	mdm03010 Ribosome	1.86517	0.0101324	0.536145	0.91363	39	4	FALSE	37.0513	39	0	0	0.826966	FALSE	0	2112	0.57002
TRINITY_DN30129_c0_g1_m.15503	981085.XP_010100833.1	2	0	0	0	1	mdm03010 Ribosome	1.82022	0.035669	0.549383	0.896159	38	4	FALSE	37.2368	38	0	0	0.835955	FALSE	0	5000	0.531955
TRINITY_DN24396_c0_g1_m.6091	981085.XP_010101741.1	2	0	0	0	1	mdm03010 Ribosome	2.21348	0.00018378	0.451777	0.974474	37	4	FALSE	37.6486	37	0	0	0.757303	FALSE	0	50	0.801035
TRINITY_DN22585_c0_g1_m.4317	981085.XP_010102117.1	2	0	0	0	1	mdm03010 Ribosome	2.21348	0.00050027	0.451777	0.945946	37	4	FALSE	37.0541	37	0	0	0.757303	FALSE	0	104	0.788384
TRINITY_DN25159_c0_g1_m.7023	981085.XP_010105511.1	2	0	0	0	1	mdm03010 Ribosome	1.86517	0.0101324	0.536145	0.91363	39	4	FALSE	37.0513	39	0	0	0.826966	FALSE	0	2112	0.57002
TRINITY_DN36116_c0_g2_m.30997	981085.XP_010106863.1	2	0	0	0	1	mdm03010 Ribosome	2.20225	0.00050717	0.454082	0.947368	38	4	FALSE	37.1053	38	0	0	0.759551	FALSE	0	106	0.789474
TRINITY_DN27019_c0_g1_m.9763	981085.XP_010108169.1	2	0	0	0	1	mdm03010 Ribosome	2.17978	0.00265398	0.458763	0.874359	40	4	FALSE	35.7	40	0	0	0.764045	FALSE	0	268	0.759574
TRINITY_DN26043_c0_g1_m.8256	981085.XP_010110991.1	2	0	0	0	1	mdm03010 Ribosome	2.21348	0.00018378	0.451777	0.974474	37	4	FALSE	37.6486	37	0	0	0.757303	FALSE	0	50	0.801035
TRINITY_DN23384_c0_g1_m.5047	981085.XP_010087086.1	2	0	0	0	1	mdm03010 Ribosome	2.58427	0	0.386957	1	9	4	FALSE	35.8889	9	0	0	0.683146	FALSE	0	0	0.797531
TRINITY_DN24988_c0_g1_m.6819	981085.XP_010108785.1	2	0	0	0	1	mdm03010 Ribosome	2.47191	2.843e-05	0.404545	0.973856	18	4	FALSE	38.5	18	0	0	0.705618	FALSE	0	8	0.836957
TRINITY_DN32252_c1_g1_m.20119	981085.XP_010088470.1	1	0	0	0	1	mdm03010 Ribosome	1.80899	0.0252405	0.552795	0.833333	40	4	FALSE	35.45	40	0	0	0.838202	FALSE	0	2738	0.529104
TRINITY_DN25198_c0_g1_m.7081	981085.XP_010089615.1	1	0	0	0	1	mdm03010 Ribosome	1.8764	0.00889496	0.532934	0.938834	38	4	FALSE	37.5789	38	0	0	0.824719	FALSE	0	1928	0.578138
TRINITY_DN26773_c0_g1_m.9357	981085.XP_010090259.1	1	0	0	0	1	mdm03010 Ribosome	1.80899	0.0359129	0.552795	0.893387	39	4	FALSE	37.2308	39	0	0	0.838202	FALSE	0	5040	0.531868
TRINITY_DN26588_c0_g1_m.9050	981085.XP_010092188.1	1	0	0	0	1	mdm03010 Ribosome	2.31461	1.362e-05	0.432039	0.995968	32	4	FALSE	37.6875	32	0	0	0.737079	FALSE	0	4	0.876453
TRINITY_DN23350_c0_g1_m.5017	981085.XP_010092299.1	1	0	0	0	1	mdm03010 Ribosome	2.20225	0.00218512	0.454082	0.883357	38	4	FALSE	35.9474	38	0	0	0.759551	FALSE	0	220	0.764838
TRINITY_DN23365_c0_g1_m.5029	981085.XP_010092587.1	1	0	0	0	1	mdm03010 Ribosome	1.80899	0.0246451	0.552795	0.834615	40	4	FALSE	35.5	40	0	0	0.838202	FALSE	0	2672	0.529851
TRINITY_DN25471_c0_g1_m.7434	981085.XP_010093460.1	1	0	0	0	1	mdm03010 Ribosome	1.77528	0.0566748	0.563291	0.728223	42	4	FALSE	33.9762	42	0	0	0.844944	FALSE	0	5014	0.506752
TRINITY_DN17797_c0_g1_m.1918	981085.XP_010093822.1	1	0	0	0	1	mdm03010 Ribosome	2.21348	0.00018378	0.451777	0.974474	37	4	FALSE	37.6486	37	0	0	0.757303	FALSE	0	50	0.801035
TRINITY_DN25028_c0_g1_m.6863	981085.XP_010094082.1	1	0	0	0	1	mdm03010 Ribosome	2.21348	0.00018378	0.451777	0.974474	37	4	FALSE	37.6486	37	0	0	0.757303	FALSE	0	50	0.801035
TRINITY_DN25191_c1_g1_m.7071	981085.XP_010094463.1	1	0	0	0	1	mdm03010 Ribosome	1.8764	0.00889496	0.532934	0.938834	38	4	FALSE	37.5789	38	0	0	0.824719	FALSE	0	1928	0.578138
TRINITY_DN24895_c0_g1_m.6680	981085.XP_010094740.1	1	0	0	0	1	mdm03010 Ribosome	1.8764	0.00889496	0.532934	0.938834	38	4	FALSE	37.5789	38	0	0	0.824719	FALSE	0	1928	0.578138
TRINITY_DN26513_c0_g1_m.8947	981085.XP_010095082.1	1	0	0	0	1	mdm03010 Ribosome	2.21348	0.00047407	0.451777	0.95045	37	4	FALSE	37.1622	37	0	0	0.757303	FALSE	0	98	0.790684
TRINITY_DN21289_c0_g1_m.3406	981085.XP_010095157.1	1	0	0	0	1	mdm03010 Ribosome	1.8764	0.00889496	0.532934	0.938834	38	4	FALSE	37.5789	38	0	0	0.824719	FALSE	0	1928	0.578138
TRINITY_DN19128_c0_g1_m.2345	981085.XP_010096548.1	1	0	0	0	1	mdm03010 Ribosome	2.21348	0.00018378	0.451777	0.974474	37	4	FALSE	37.6486	37	0	0	0.757303	FALSE	0	50	0.801035
TRINITY_DN22937_c0_g1_m.4634	981085.XP_010101082.1	1	0	0	0	1	mdm03010 Ribosome	2.21348	0.00018378	0.451777	0.974474	37	4	FALSE	37.6486	37	0	0	0.757303	FALSE	0	50	0.801035
TRINITY_DN24758_c0_g1_m.6509	981085.XP_010101487.1	1	0	0	0	1	mdm03010 Ribosome	2.22472	0.00199575	0.449495	0.88254	36	4	FALSE	35.9722	36	0	0	0.755056	FALSE	0	202	0.765366
TRINITY_DN23361_c0_g1_m.5022	981085.XP_010103749.1	1	0	0	0	1	mdm03010 Ribosome	1.8764	0.0100406	0.532934	0.914651	38	4	FALSE	37.0526	38	0	0	0.824719	FALSE	0	2094	0.57004
TRINITY_DN27729_c0_g1_m.10980	981085.XP_010104677.1	1	0	0	0	1	mdm03010 Ribosome	1.76404	0.0430229	0.566879	0.800853	38	3	FALSE	35.3947	38	0	0	0.847191	FALSE	0	4848	0.491594
TRINITY_DN25606_c0_g1_m.7626	981085.XP_010108337.1	1	0	0	0	1	mdm03010 Ribosome	2.20225	0.00050717	0.454082	0.947368	38	4	FALSE	37.1053	38	0	0	0.759551	FALSE	0	106	0.789474
TRINITY_DN17262_c0_g1_m.1692	981085.XP_010108357.1	1	0	0	0	1	mdm03010 Ribosome	2.21348	0.00018378	0.451777	0.974474	37	4	FALSE	37.6486	37	0	0	0.757303	FALSE	0	50	0.801035
TRINITY_DN29631_c0_g1_m.14507	981085.XP_010113368.1	1	0	0	0	1	mdm03010 Ribosome	2.21348	0.00018378	0.451777	0.974474	37	4	FALSE	37.6486	37	0	0	0.757303	FALSE	0	50	0.801035
TRINITY_DN22690_c0_g1_m.4394	981085.XP_010087141.1	5	1	0	0	0	mdm00020 Citrate cycle (TCA cycle)	2	0.0590625	0.5	0.492877	27	3	FALSE	18.0741	27	0	0	0.8	FALSE	0	8112	0.291517
TRINITY_DN30813_c0_g1_m.16913	981085.XP_010087849.1	1	1	0	0	0	mdm00020 Citrate cycle (TCA cycle)	2.46067	0.00832497	0.406393	0.5	16	4	FALSE	14.75	16	0	0	0.707865	FALSE	0	1392	0.398649
TRINITY_DN26440_c0_g1_m.8836	981085.XP_010088239.1	7	0	1	0	0	mdm00190 Oxidative phosphorylation	1.89888	0.00880468	0.526627	0.758333	16	3	FALSE	23.75	16	0	0	0.820225	FALSE	0	1544	0.292438
TRINITY_DN33809_c0_g1_m.24078	981085.XP_010088671.1	6	1	0	0	0	mdm00020 Citrate cycle (TCA cycle)	2.85393	0.00055764	0.350394	0.666667	9	4	FALSE	15.7778	9	0	0	0.629213	FALSE	0	34	0.508961
TRINITY_DN26630_c0_g1_m.9120	981085.XP_010089261.1	1	1	0	0	0	mdm00020 Citrate cycle (TCA cycle)	2.88764	5.203e-05	0.346303	0.904762	7	4	FALSE	18	7	0	0	0.622472	FALSE	0	6	0.6
TRINITY_DN28753_c0_g1_m.12857	981085.XP_010090690.1	2	1	0	0	0	mdm00020 Citrate cycle (TCA cycle)	2.24719	0.0180288	0.445	0.549451	14	4	FALSE	18.2143	14	0	0	0.750562	FALSE	0	2824	0.337302
TRINITY_DN25129_c0_g1_m.6978	981085.XP_010091189.1	1	0	1	0	0	mdm00190 Oxidative phosphorylation	2.14607	0.00134868	0.465969	0.786765	17	3	FALSE	20.8235	17	0	0	0.770787	FALSE	0	136	0.352941
TRINITY_DN33715_c0_g1_m.23831	981085.XP_010091525.1	2	1	0	0	0	mdm00020 Citrate cycle (TCA cycle)	2.06742	0.0272774	0.483696	0.6	21	3	FALSE	19.9524	21	0	0	0.786517	FALSE	0	5598	0.321813
TRINITY_DN28588_c1_g1_m.12550	981085.XP_010095858.1	1	0	0	1	0	mdm00195 Photosynthesis	1.98876	0.0564146	0.502825	0.476923	26	3	FALSE	17.1923	26	0	0	0.802247	FALSE	0	4344	0.26863
TRINITY_DN35115_c0_g1_m.27807	981085.XP_010096639.1	6	1	0	0	0	mdm00020 Citrate cycle (TCA cycle)	2.42697	0.00611733	0.412037	0.55	16	4	FALSE	15.625	16	0	0	0.714607	FALSE	0	806	0.390625
TRINITY_DN25788_c0_g1_m.7863	981085.XP_010097181.1	1	0	1	0	0	mdm00190 Oxidative phosphorylation	2.10112	0.0039015	0.475936	0.690058	19	3	FALSE	20.1053	19	0	0	0.779775	FALSE	0	404	0.329594
TRINITY_DN28590_c0_g1_m.12553	981085.XP_010098769.1	14	1	0	0	0	mdm00020 Citrate cycle (TCA cycle)	2.29213	0.0113974	0.436275	0.542105	20	4	FALSE	17.8	20	0	0	0.741573	FALSE	0	1254	0.404545
TRINITY_DN32083_c2_g1_m.19748	981085.XP_010100537.1	6	1	0	0	0	mdm00020 Citrate cycle (TCA cycle)	2.88764	8.512e-05	0.346303	0.904762	7	4	FALSE	14.2857	7	0	0	0.622472	FALSE	0	4	0.47619
TRINITY_DN31823_c0_g1_m.19161	981085.XP_010103203.1	3	0	1	0	0	mdm00190 Oxidative phosphorylation	2.04494	0.0093716	0.489011	0.644269	23	3	FALSE	20.1304	23	0	0	0.791011	FALSE	0	1026	0.324684
TRINITY_DN29477_c0_g2_m.14191	981085.XP_010104233.1	1	1	0	0	0	mdm00020 Citrate cycle (TCA cycle)	2.88764	0.00012839	0.346303	0.8	6	4	FALSE	16.6667	6	0	0	0.622472	FALSE	0	10	0.537634
TRINITY_DN24451_c0_g1_m.6150	981085.XP_010104745.1	4	1	0	0	0	mdm00020 Citrate cycle (TCA cycle)	2.88764	5.203e-05	0.346303	0.904762	7	4	FALSE	18	7	0	0	0.622472	FALSE	0	6	0.6
TRINITY_DN29976_c0_g1_m.15181	981085.XP_010107515.1	7	1	0	0	0	mdm00020 Citrate cycle (TCA cycle)	2.2809	0.0199659	0.438424	0.641667	16	4	FALSE	19.0625	16	0	0	0.74382	FALSE	0	3272	0.373775
TRINITY_DN27228_c1_g1_m.10087	981085.XP_010108267.1	4	1	0	0	0	mdm00020 Citrate cycle (TCA cycle)	2.05618	0.0336777	0.486339	0.562771	22	3	FALSE	19.4091	22	0	0	0.788764	FALSE	0	6736	0.31305
TRINITY_DN28123_c0_g1_m.11689	981085.XP_010110200.1	7	1	0	0	0	mdm00020 Citrate cycle (TCA cycle)	2.86517	0.00037179	0.34902	0.714286	8	4	FALSE	15.125	8	0	0	0.626966	FALSE	0	26	0.487903
TRINITY_DN26155_c0_g1_m.8412	981085.XP_010111654.1	2	1	1	0	0	mdm00020 Citrate cycle (TCA cycle);mdm00190 Oxidative phosphorylation	2.05618	0.00869886	0.486339	0.666667	22	3	FALSE	20.9545	22	0	0	0.788764	FALSE	0	1258	0.337977
TRINITY_DN31796_c0_g1_m.19095	981085.XP_010111720.1	1	1	0	0	0	mdm00020 Citrate cycle (TCA cycle)	2.4382	0.00641537	0.410138	0.657143	15	4	FALSE	18	15	0	0	0.71236	FALSE	0	1266	0.45
TRINITY_DN25464_c0_g1_m.7427	981085.XP_010112434.1	1	0	1	0	0	mdm00190 Oxidative phosphorylation	1.79775	0.0267422	0.55625	0.601449	24	3	FALSE	20.7917	24	0	0	0.840449	FALSE	0	3172	0.250502
TRINITY_DN32852_c0_g1_m.21543	981085.XP_010113491.1	4	1	1	0	0	mdm00020 Citrate cycle (TCA cycle);mdm00190 Oxidative phosphorylation	2.23596	0.0116483	0.447236	0.580952	21	3	FALSE	18.4286	21	0	0	0.752809	FALSE	0	1734	0.392097
TRINITY_DN32980_c0_g1_m.21877	981085.XP_010100637.1	10	1	0	0	0	mdm00020 Citrate cycle (TCA cycle)	3.14607	2.128e-05	0.317857	0.9	5	5	FALSE	13.6	5	0	0	0.570787	FALSE	0	2	0.591304
TRINITY_DN32117_c0_g1_m.19819	981085.XP_010108798.1	3	1	0	0	0	mdm00020 Citrate cycle (TCA cycle)	2.86517	0.00072027	0.34902	0.805556	9	4	FALSE	16	9	0	0	0.626966	FALSE	0	254	0.533333
TRINITY_DN27366_c0_g1_m.10358	981085.XP_010088099.1	2	0	0	1	0	mdm00195 Photosynthesis	2.50562	0.026673	0.399103	0.619048	7	4	FALSE	12.1429	7	0	0	0.698876	FALSE	0	1614	0.324324
TRINITY_DN21531_c0_g1_m.3562	981085.XP_010090842.1	2	0	0	1	0	mdm00195 Photosynthesis	3.38202	0.00025536	0.295681	0.8	5	5	FALSE	6.8	5	0	0	0.523596	FALSE	0	6	0.618182
TRINITY_DN27054_c0_g1_m.9821	981085.XP_010092309.1	1	0	0	1	0	mdm00195 Photosynthesis	3.49438	0	0.286174	0	1	5	FALSE	7	1	0	0	0.501124	FALSE	0	0	0
TRINITY_DN27837_c0_g1_m.11191	981085.XP_010095800.1	2	0	0	1	0	mdm00195 Photosynthesis	2.51685	0.00420107	0.397321	0.866667	6	4	FALSE	14.1667	6	0	0	0.696629	FALSE	0	748	0.372807
TRINITY_DN26427_c0_g1_m.8814	981085.XP_010098481.1	1	0	0	1	0	mdm00195 Photosynthesis	2.44944	0.0203804	0.408257	0.511111	10	4	FALSE	13.5	10	0	0	0.710112	FALSE	0	2560	0.3375
TRINITY_DN24876_c0_g1_m.6661	981085.XP_010108011.1	6	0	0	1	0	mdm00195 Photosynthesis	2.47191	0.0154899	0.404545	0.642857	8	4	FALSE	13.75	8	0	0	0.705618	FALSE	0	2020	0.34375
TRINITY_DN25808_c0_g1_m.7898	981085.XP_010088260.1	1	0	1	0	0	mdm00190 Oxidative phosphorylation	2.20225	0.00189063	0.454082	0.8	15	3	FALSE	21.6	15	0	0	0.759551	FALSE	0	312	0.385714
TRINITY_DN26692_c0_g1_m.9232	981085.XP_010105728.1	1	0	1	0	0	mdm00190 Oxidative phosphorylation	2.20225	0.00142095	0.454082	0.761905	15	3	FALSE	20.1333	15	0	0	0.759551	FALSE	0	140	0.359524
TRINITY_DN21847_c0_g1_m.3786	981085.XP_010099995.1	1	0	1	0	0	mdm00190 Oxidative phosphorylation	2.32584	0.00017506	0.429952	0.909091	11	3	FALSE	19.7273	11	0	0	0.734831	FALSE	0	16	0.402597
TRINITY_DN27646_c0_g1_m.10834	981085.XP_010106195.1	1	0	0	0	1	mdm03010 Ribosome	2.13483	0.00355178	0.468421	0.872727	11	4	FALSE	35.3636	11	0	0	0.773034	FALSE	0	436	0.527815
TRINITY_DN27471_c0_g1_m.10537	981085.XP_010101074.1	2	1	0	0	0	mdm00020 Citrate cycle (TCA cycle)	2.83146	0.00252977	0.353175	0.5	12	4	FALSE	13	12	0	0	0.633708	FALSE	0	318	0.433333
TRINITY_DN27955_c2_g1_m.11402	981085.XP_010091851.1	3	0	0	1	0	mdm00195 Photosynthesis	3.41573	0	0.292763	1	3	5	FALSE	7.66667	3	0	0	0.516854	FALSE	0	0	0.766667
TRINITY_DN24322_c0_g1_m.6009	981085.XP_010097762.1	1	0	1	0	0	mdm00190 Oxidative phosphorylation	2.06742	0.00274883	0.483696	0.822222	10	3	FALSE	22.3	10	0	0	0.786517	FALSE	0	366	0.305479
TRINITY_DN23951_c0_g1_m.5613	981085.XP_010101233.1	1	0	1	0	0	mdm00190 Oxidative phosphorylation	2.06742	0.00274883	0.483696	0.822222	10	3	FALSE	22.3	10	0	0	0.786517	FALSE	0	366	0.305479
TRINITY_DN26164_c2_g1_m.8430	981085.XP_010113341.1	8	0	0	1	0	mdm00195 Photosynthesis	2.51685	0.00261128	0.397321	0.7	5	4	FALSE	18.2	5	0	0	0.696629	FALSE	0	266	0.466667
TRINITY_DN29358_c0_g1_m.13978	981085.XP_010092532.1	9	0	1	0	0	mdm00190 Oxidative phosphorylation	3.30337	0	0.302721	0	1	4	FALSE	8	1	0	0	0.539326	FALSE	0	0	0
TRINITY_DN30319_c0_g1_m.15883	981085.XP_010098567.1	1	0	0	1	0	mdm00195 Photosynthesis	2.96629	0	0.337121	1	2	4	FALSE	15.5	2	0	0	0.606742	FALSE	0	0	0.596154

## Sheet: network
node1	node2	confidence
981085.XP_010086831.1	981085.XP_010092204.1	891
981085.XP_010086831.1	981085.XP_010094830.1	708
981085.XP_010086831.1	981085.XP_010096744.1	809
981085.XP_010086831.1	981085.XP_010100585.1	998
981085.XP_010086831.1	981085.XP_010105002.1	999
981085.XP_010086831.1	981085.XP_010105494.1	891
981085.XP_010086831.1	981085.XP_010108455.1	940
981085.XP_010086891.1	981085.XP_010087529.1	996
981085.XP_010086891.1	981085.XP_010088470.1	992
981085.XP_010086891.1	981085.XP_010089213.1	990
981085.XP_010086891.1	981085.XP_010089615.1	996
981085.XP_010086891.1	981085.XP_010090259.1	994
981085.XP_010086891.1	981085.XP_010092188.1	989
981085.XP_010086891.1	981085.XP_010092299.1	925
981085.XP_010086891.1	981085.XP_010092587.1	925
981085.XP_010086891.1	981085.XP_010093067.1	992
981085.XP_010086891.1	981085.XP_010093460.1	913
981085.XP_010086891.1	981085.XP_010093822.1	993
981085.XP_010086891.1	981085.XP_010094082.1	996
981085.XP_010086891.1	981085.XP_010094463.1	988
981085.XP_010086891.1	981085.XP_010094740.1	991
981085.XP_010086891.1	981085.XP_010095082.1	990
981085.XP_010086891.1	981085.XP_010095157.1	995
981085.XP_010086891.1	981085.XP_010096548.1	993
981085.XP_010086891.1	981085.XP_010096658.1	994
981085.XP_010086891.1	981085.XP_010098627.1	995
981085.XP_010086891.1	981085.XP_010099900.1	990
981085.XP_010086891.1	981085.XP_010100833.1	996
981085.XP_010086891.1	981085.XP_010101082.1	996
981085.XP_010086891.1	981085.XP_010101487.1	912
981085.XP_010086891.1	981085.XP_010101741.1	987
981085.XP_010086891.1	981085.XP_010102117.1	992
981085.XP_010086891.1	981085.XP_010103270.1	940
981085.XP_010086891.1	981085.XP_010103749.1	993
981085.XP_010086891.1	981085.XP_010104677.1	896
981085.XP_010086891.1	981085.XP_010105511.1	993
981085.XP_010086891.1	981085.XP_010106863.1	991
981085.XP_010086891.1	981085.XP_010108169.1	982
981085.XP_010086891.1	981085.XP_010108337.1	994
981085.XP_010086891.1	981085.XP_010108357.1	993
981085.XP_010086891.1	981085.XP_010108442.1	994
981085.XP_010086891.1	981085.XP_010110991.1	994
981085.XP_010086891.1	981085.XP_010112401.1	994
981085.XP_010086891.1	981085.XP_010113368.1	992
981085.XP_010087086.1	981085.XP_010088470.1	980
981085.XP_010087086.1	981085.XP_010092299.1	982
981085.XP_010087086.1	981085.XP_010092587.1	978
981085.XP_010087086.1	981085.XP_010093460.1	978
981085.XP_010087086.1	981085.XP_010101487.1	936
981085.XP_010087086.1	981085.XP_010103270.1	885
981085.XP_010087086.1	981085.XP_010104677.1	992
981085.XP_010087086.1	981085.XP_010106195.1	972
981085.XP_010087086.1	981085.XP_010108169.1	978
981085.XP_010087141.1	981085.XP_010087849.1	800
981085.XP_010087141.1	981085.XP_010088239.1	754
981085.XP_010087141.1	981085.XP_010088671.1	883
981085.XP_010087141.1	981085.XP_010089261.1	823
981085.XP_010087141.1	981085.XP_010090690.1	922
981085.XP_010087141.1	981085.XP_010091189.1	864
981085.XP_010087141.1	981085.XP_010091525.1	937
981085.XP_010087141.1	981085.XP_010092204.1	910
981085.XP_010087141.1	981085.XP_010094830.1	754
981085.XP_010087141.1	981085.XP_010095858.1	875
981085.XP_010087141.1	981085.XP_010096639.1	977
981085.XP_010087141.1	981085.XP_010096744.1	858
981085.XP_010087141.1	981085.XP_010097181.1	861
981085.XP_010087141.1	981085.XP_010098769.1	859
981085.XP_010087141.1	981085.XP_010100537.1	703
981085.XP_010087141.1	981085.XP_010103203.1	810
981085.XP_010087141.1	981085.XP_010104233.1	787
981085.XP_010087141.1	981085.XP_010104745.1	823
981085.XP_010087141.1	981085.XP_010105494.1	910
981085.XP_010087141.1	981085.XP_010107515.1	942
981085.XP_010087141.1	981085.XP_010108267.1	945
981085.XP_010087141.1	981085.XP_010108455.1	864
981085.XP_010087141.1	981085.XP_010110200.1	883
981085.XP_010087141.1	981085.XP_010111654.1	990
981085.XP_010087141.1	981085.XP_010111720.1	969
981085.XP_010087141.1	981085.XP_010112434.1	905
981085.XP_010087141.1	981085.XP_010113491.1	978
981085.XP_010087529.1	981085.XP_010088470.1	992
981085.XP_010087529.1	981085.XP_010089213.1	992
981085.XP_010087529.1	981085.XP_010089615.1	998
981085.XP_010087529.1	981085.XP_010090259.1	996
981085.XP_010087529.1	981085.XP_010092188.1	991
981085.XP_010087529.1	981085.XP_010092299.1	972
981085.XP_010087529.1	981085.XP_010092587.1	973
981085.XP_010087529.1	981085.XP_010093067.1	991
981085.XP_010087529.1	981085.XP_010093460.1	965
981085.XP_010087529.1	981085.XP_010093822.1	993
981085.XP_010087529.1	981085.XP_010094082.1	998
981085.XP_010087529.1	981085.XP_010094463.1	994
981085.XP_010087529.1	981085.XP_010094740.1	995
981085.XP_010087529.1	981085.XP_010095082.1	992
981085.XP_010087529.1	981085.XP_010095157.1	996
981085.XP_010087529.1	981085.XP_010096548.1	990
981085.XP_010087529.1	981085.XP_010096658.1	994
981085.XP_010087529.1	981085.XP_010098627.1	996
981085.XP_010087529.1	981085.XP_010099900.1	992
981085.XP_010087529.1	981085.XP_010100833.1	999
981085.XP_010087529.1	981085.XP_010101082.1	998
981085.XP_010087529.1	981085.XP_010101487.1	963
981085.XP_010087529.1	981085.XP_010101741.1	993
981085.XP_010087529.1	981085.XP_010102117.1	993
981085.XP_010087529.1	981085.XP_010103270.1	977
981085.XP_010087529.1	981085.XP_010103749.1	991
981085.XP_010087529.1	981085.XP_010104677.1	955
981085.XP_010087529.1	981085.XP_010105511.1	997
981085.XP_010087529.1	981085.XP_010106863.1	996
981085.XP_010087529.1	981085.XP_010108169.1	994
981085.XP_010087529.1	981085.XP_010108337.1	996
981085.XP_010087529.1	981085.XP_010108357.1	995
981085.XP_010087529.1	981085.XP_010108442.1	992
981085.XP_010087529.1	981085.XP_010110991.1	995
981085.XP_010087529.1	981085.XP_010112401.1	996
981085.XP_010087529.1	981085.XP_010113368.1	997
981085.XP_010087849.1	981085.XP_010088671.1	996
981085.XP_010087849.1	981085.XP_010089261.1	995
981085.XP_010087849.1	981085.XP_010091525.1	997
981085.XP_010087849.1	981085.XP_010096639.1	823
981085.XP_010087849.1	981085.XP_010096744.1	787
981085.XP_010087849.1	981085.XP_010100637.1	890
981085.XP_010087849.1	981085.XP_010104233.1	934
981085.XP_010087849.1	981085.XP_010104745.1	995
981085.XP_010087849.1	981085.XP_010107515.1	899
981085.XP_010087849.1	981085.XP_010108267.1	996
981085.XP_010087849.1	981085.XP_010108798.1	725
981085.XP_010087849.1	981085.XP_010110200.1	996
981085.XP_010087849.1	981085.XP_010111654.1	910
981085.XP_010087849.1	981085.XP_010111720.1	748
981085.XP_010087849.1	981085.XP_010113491.1	896
981085.XP_010088099.1	981085.XP_010090842.1	882
981085.XP_010088099.1	981085.XP_010092309.1	982
981085.XP_010088099.1	981085.XP_010094830.1	938
981085.XP_010088099.1	981085.XP_010095800.1	882
981085.XP_010088099.1	981085.XP_010095858.1	813
981085.XP_010088099.1	981085.XP_010098481.1	979
981085.XP_010088099.1	981085.XP_010108011.1	959
981085.XP_010088239.1	981085.XP_010088260.1	938
981085.XP_010088239.1	981085.XP_010091189.1	925
981085.XP_010088239.1	981085.XP_010091525.1	716
981085.XP_010088239.1	981085.XP_010092204.1	993
981085.XP_010088239.1	981085.XP_010093460.1	854
981085.XP_010088239.1	981085.XP_010095858.1	901
981085.XP_010088239.1	981085.XP_010096744.1	984
981085.XP_010088239.1	981085.XP_010097181.1	917
981085.XP_010088239.1	981085.XP_010103203.1	721
981085.XP_010088239.1	981085.XP_010105494.1	998
981085.XP_010088239.1	981085.XP_010105728.1	862
981085.XP_010088239.1	981085.XP_010108267.1	747
981085.XP_010088239.1	981085.XP_010108455.1	996
981085.XP_010088239.1	981085.XP_010111654.1	850
981085.XP_010088239.1	981085.XP_010112434.1	934
981085.XP_010088260.1	981085.XP_010091189.1	868
981085.XP_010088260.1	981085.XP_010092204.1	934
981085.XP_010088260.1	981085.XP_010094830.1	938
981085.XP_010088260.1	981085.XP_010095858.1	992
981085.XP_010088260.1	981085.XP_010096744.1	939
981085.XP_010088260.1	981085.XP_010097181.1	874
981085.XP_010088260.1	981085.XP_010099995.1	856
981085.XP_010088260.1	981085.XP_010103203.1	949
981085.XP_010088260.1	981085.XP_010105494.1	934
981085.XP_010088260.1	981085.XP_010105728.1	750
981085.XP_010088260.1	981085.XP_010108455.1	948
981085.XP_010088260.1	981085.XP_010111654.1	919
981085.XP_010088260.1	981085.XP_010111720.1	813
981085.XP_010088260.1	981085.XP_010112434.1	995
981085.XP_010088470.1	981085.XP_010089213.1	988
981085.XP_010088470.1	981085.XP_010089615.1	995
981085.XP_010088470.1	981085.XP_010090259.1	990
981085.XP_010088470.1	981085.XP_010092188.1	986
981085.XP_010088470.1	981085.XP_010092299.1	986
981085.XP_010088470.1	981085.XP_010092587.1	990
981085.XP_010088470.1	981085.XP_010093067.1	972
981085.XP_010088470.1	981085.XP_010093460.1	986
981085.XP_010088470.1	981085.XP_010093822.1	990
981085.XP_010088470.1	981085.XP_010094082.1	994
981085.XP_010088470.1	981085.XP_010094463.1	978
981085.XP_010088470.1	981085.XP_010094740.1	985
981085.XP_010088470.1	981085.XP_010094830.1	863
981085.XP_010088470.1	981085.XP_010095082.1	989
981085.XP_010088470.1	981085.XP_010095157.1	990
981085.XP_010088470.1	981085.XP_010096548.1	983
981085.XP_010088470.1	981085.XP_010096658.1	990
981085.XP_010088470.1	981085.XP_010098627.1	991
981085.XP_010088470.1	981085.XP_010099900.1	973
981085.XP_010088470.1	981085.XP_010100833.1	993
981085.XP_010088470.1	981085.XP_010101082.1	991
981085.XP_010088470.1	981085.XP_010101487.1	981
981085.XP_010088470.1	981085.XP_010101741.1	977
981085.XP_010088470.1	981085.XP_010102117.1	985
981085.XP_010088470.1	981085.XP_010103270.1	985
981085.XP_010088470.1	981085.XP_010103749.1	985
981085.XP_010088470.1	981085.XP_010104677.1	984
981085.XP_010088470.1	981085.XP_010105511.1	994
981085.XP_010088470.1	981085.XP_010106195.1	976
981085.XP_010088470.1	981085.XP_010106863.1	993
981085.XP_010088470.1	981085.XP_010108169.1	994
981085.XP_010088470.1	981085.XP_010108337.1	991
981085.XP_010088470.1	981085.XP_010108357.1	987
981085.XP_010088470.1	981085.XP_010108785.1	894
981085.XP_010088470.1	981085.XP_010110991.1	990
981085.XP_010088470.1	981085.XP_010112401.1	991
981085.XP_010088470.1	981085.XP_010113368.1	989
981085.XP_010088671.1	981085.XP_010090690.1	990
981085.XP_010088671.1	981085.XP_010096639.1	788
981085.XP_010088671.1	981085.XP_010098769.1	999
981085.XP_010088671.1	981085.XP_010100537.1	951
981085.XP_010088671.1	981085.XP_010101074.1	793
981085.XP_010088671.1	981085.XP_010108267.1	806
981085.XP_010088671.1	981085.XP_010110200.1	969
981085.XP_010089213.1	981085.XP_010089615.1	994
981085.XP_010089213.1	981085.XP_010090259.1	989
981085.XP_010089213.1	981085.XP_010092188.1	986
981085.XP_010089213.1	981085.XP_010092299.1	923
981085.XP_010089213.1	981085.XP_010092587.1	938
981085.XP_010089213.1	981085.XP_010093067.1	996
981085.XP_010089213.1	981085.XP_010093460.1	923
981085.XP_010089213.1	981085.XP_010093822.1	985
981085.XP_010089213.1	981085.XP_010094082.1	995
981085.XP_010089213.1	981085.XP_010094463.1	997
981085.XP_010089213.1	981085.XP_010094740.1	989
981085.XP_010089213.1	981085.XP_010095082.1	995
981085.XP_010089213.1	981085.XP_010095157.1	999
981085.XP_010089213.1	981085.XP_010096548.1	984
981085.XP_010089213.1	981085.XP_010096658.1	993
981085.XP_010089213.1	981085.XP_010098627.1	986
981085.XP_010089213.1	981085.XP_010099900.1	997
981085.XP_010089213.1	981085.XP_010100833.1	994
981085.XP_010089213.1	981085.XP_010101082.1	999
981085.XP_010089213.1	981085.XP_010101487.1	923
981085.XP_010089213.1	981085.XP_010101741.1	982
981085.XP_010089213.1	981085.XP_010102117.1	999
981085.XP_010089213.1	981085.XP_010103270.1	958
981085.XP_010089213.1	981085.XP_010103749.1	998
981085.XP_010089213.1	981085.XP_010104677.1	897
981085.XP_010089213.1	981085.XP_010105511.1	995
981085.XP_010089213.1	981085.XP_010106863.1	997
981085.XP_010089213.1	981085.XP_010108169.1	978
981085.XP_010089213.1	981085.XP_010108337.1	993
981085.XP_010089213.1	981085.XP_010108357.1	999
981085.XP_010089213.1	981085.XP_010108442.1	990
981085.XP_010089213.1	981085.XP_010108785.1	840
981085.XP_010089213.1	981085.XP_010110991.1	992
981085.XP_010089213.1	981085.XP_010112401.1	987
981085.XP_010089213.1	981085.XP_010113368.1	997
981085.XP_010089261.1	981085.XP_010091525.1	976
981085.XP_010089261.1	981085.XP_010101074.1	730
981085.XP_010089261.1	981085.XP_010104745.1	972
981085.XP_010089261.1	981085.XP_010108267.1	975
981085.XP_010089261.1	981085.XP_010113491.1	789
981085.XP_010089615.1	981085.XP_010090259.1	995
981085.XP_010089615.1	981085.XP_010092188.1	995
981085.XP_010089615.1	981085.XP_010092299.1	977
981085.XP_010089615.1	981085.XP_010092587.1	977
981085.XP_010089615.1	981085.XP_010093067.1	998
981085.XP_010089615.1	981085.XP_010093460.1	965
981085.XP_010089615.1	981085.XP_010093822.1	993
981085.XP_010089615.1	981085.XP_010094082.1	998
981085.XP_010089615.1	981085.XP_010094463.1	994
981085.XP_010089615.1	981085.XP_010094740.1	995
981085.XP_010089615.1	981085.XP_010095082.1	993
981085.XP_010089615.1	981085.XP_010095157.1	998
981085.XP_010089615.1	981085.XP_010096548.1	989
981085.XP_010089615.1	981085.XP_010096658.1	995
981085.XP_010089615.1	981085.XP_010098627.1	996
981085.XP_010089615.1	981085.XP_010099900.1	998
981085.XP_010089615.1	981085.XP_010100833.1	998
981085.XP_010089615.1	981085.XP_010101082.1	998
981085.XP_010089615.1	981085.XP_010101487.1	967
981085.XP_010089615.1	981085.XP_010101741.1	998
981085.XP_010089615.1	981085.XP_010102117.1	996
981085.XP_010089615.1	981085.XP_010103270.1	971
981085.XP_010089615.1	981085.XP_010103749.1	998
981085.XP_010089615.1	981085.XP_010104677.1	945
981085.XP_010089615.1	981085.XP_010105511.1	999
981085.XP_010089615.1	981085.XP_010106863.1	996
981085.XP_010089615.1	981085.XP_010108169.1	995
981085.XP_010089615.1	981085.XP_010108337.1	993
981085.XP_010089615.1	981085.XP_010108357.1	995
981085.XP_010089615.1	981085.XP_010108442.1	999
981085.XP_010089615.1	981085.XP_010108455.1	899
981085.XP_010089615.1	981085.XP_010110991.1	997
981085.XP_010089615.1	981085.XP_010112401.1	996
981085.XP_010089615.1	981085.XP_010113368.1	993
981085.XP_010090259.1	981085.XP_010092188.1	988
981085.XP_010090259.1	981085.XP_010092299.1	920
981085.XP_010090259.1	981085.XP_010092587.1	922
981085.XP_010090259.1	981085.XP_010093067.1	992
981085.XP_010090259.1	981085.XP_010093460.1	906
981085.XP_010090259.1	981085.XP_010093822.1	994
981085.XP_010090259.1	981085.XP_010094082.1	995
981085.XP_010090259.1	981085.XP_010094463.1	985
981085.XP_010090259.1	981085.XP_010094740.1	992
981085.XP_010090259.1	981085.XP_010095082.1	990
981085.XP_010090259.1	981085.XP_010095157.1	994
981085.XP_010090259.1	981085.XP_010096548.1	986
981085.XP_010090259.1	981085.XP_010096658.1	994
981085.XP_010090259.1	981085.XP_010096744.1	719
981085.XP_010090259.1	981085.XP_010098627.1	995
981085.XP_010090259.1	981085.XP_010099900.1	990
981085.XP_010090259.1	981085.XP_010100833.1	997
981085.XP_010090259.1	981085.XP_010101082.1	992
981085.XP_010090259.1	981085.XP_010101487.1	902
981085.XP_010090259.1	981085.XP_010101741.1	992
981085.XP_010090259.1	981085.XP_010102117.1	991
981085.XP_010090259.1	981085.XP_010103270.1	897
981085.XP_010090259.1	981085.XP_010103749.1	989
981085.XP_010090259.1	981085.XP_010104677.1	903
981085.XP_010090259.1	981085.XP_010105511.1	996
981085.XP_010090259.1	981085.XP_010106863.1	994
981085.XP_010090259.1	981085.XP_010108169.1	986
981085.XP_010090259.1	981085.XP_010108337.1	994
981085.XP_010090259.1	981085.XP_010108357.1	990
981085.XP_010090259.1	981085.XP_010108442.1	991
981085.XP_010090259.1	981085.XP_010108455.1	890
981085.XP_010090259.1	981085.XP_010110991.1	994
981085.XP_010090259.1	981085.XP_010112401.1	993
981085.XP_010090259.1	981085.XP_010113368.1	995
981085.XP_010090690.1	981085.XP_010092204.1	839
981085.XP_010090690.1	981085.XP_010096639.1	856
981085.XP_010090690.1	981085.XP_010097181.1	773
981085.XP_010090690.1	981085.XP_010098769.1	996
981085.XP_010090690.1	981085.XP_010100537.1	996
981085.XP_010090690.1	981085.XP_010104233.1	975
981085.XP_010090690.1	981085.XP_010105494.1	839
981085.XP_010090690.1	981085.XP_010107515.1	830
981085.XP_010090690.1	981085.XP_010108455.1	828
981085.XP_010090690.1	981085.XP_010110200.1	991
981085.XP_010090690.1	981085.XP_010112434.1	729
981085.XP_010090690.1	981085.XP_010113491.1	731
981085.XP_010090842.1	981085.XP_010091851.1	885
981085.XP_010090842.1	981085.XP_010095800.1	812
981085.XP_010090842.1	981085.XP_010098481.1	999
981085.XP_010090842.1	981085.XP_010108011.1	999
981085.XP_010091189.1	981085.XP_010092204.1	964
981085.XP_010091189.1	981085.XP_010094830.1	925
981085.XP_010091189.1	981085.XP_010095858.1	980
981085.XP_010091189.1	981085.XP_010096744.1	847
981085.XP_010091189.1	981085.XP_010097181.1	995
981085.XP_010091189.1	981085.XP_010097762.1	986
981085.XP_010091189.1	981085.XP_010099995.1	997
981085.XP_010091189.1	981085.XP_010101233.1	988
981085.XP_010091189.1	981085.XP_010103203.1	996
981085.XP_010091189.1	981085.XP_010105494.1	964
981085.XP_010091189.1	981085.XP_010105728.1	994
981085.XP_010091189.1	981085.XP_010108455.1	928
981085.XP_010091189.1	981085.XP_010111654.1	818
981085.XP_010091189.1	981085.XP_010112434.1	978
981085.XP_010091525.1	981085.XP_010092204.1	865
981085.XP_010091525.1	981085.XP_010094830.1	716
981085.XP_010091525.1	981085.XP_010095858.1	782
981085.XP_010091525.1	981085.XP_010096744.1	744
981085.XP_010091525.1	981085.XP_010098769.1	909
981085.XP_010091525.1	981085.XP_010101074.1	762
981085.XP_010091525.1	981085.XP_010103203.1	920
981085.XP_010091525.1	981085.XP_010104745.1	977
981085.XP_010091525.1	981085.XP_010105494.1	865
981085.XP_010091525.1	981085.XP_010107515.1	790
981085.XP_010091525.1	981085.XP_010108267.1	971
981085.XP_010091525.1	981085.XP_010108455.1	808
981085.XP_010091525.1	981085.XP_010108798.1	772
981085.XP_010091525.1	981085.XP_010111654.1	865
981085.XP_010091525.1	981085.XP_010111720.1	849
981085.XP_010091525.1	981085.XP_010112434.1	891
981085.XP_010091525.1	981085.XP_010113491.1	854
981085.XP_010091851.1	981085.XP_010098481.1	996
981085.XP_010091851.1	981085.XP_010108011.1	994
981085.XP_010092188.1	981085.XP_010092587.1	709
981085.XP_010092188.1	981085.XP_010093067.1	983
981085.XP_010092188.1	981085.XP_010093822.1	990
981085.XP_010092188.1	981085.XP_010094082.1	991
981085.XP_010092188.1	981085.XP_010094463.1	986
981085.XP_010092188.1	981085.XP_010094740.1	992
981085.XP_010092188.1	981085.XP_010095082.1	990
981085.XP_010092188.1	981085.XP_010095157.1	989
981085.XP_010092188.1	981085.XP_010096548.1	984
981085.XP_010092188.1	981085.XP_010096658.1	989
981085.XP_010092188.1	981085.XP_010098627.1	992
981085.XP_010092188.1	981085.XP_010099900.1	991
981085.XP_010092188.1	981085.XP_010100833.1	989
981085.XP_010092188.1	981085.XP_010101082.1	991
981085.XP_010092188.1	981085.XP_010101741.1	988
981085.XP_010092188.1	981085.XP_010102117.1	985
981085.XP_010092188.1	981085.XP_010103749.1	987
981085.XP_010092188.1	981085.XP_010105511.1	990
981085.XP_010092188.1	981085.XP_010106863.1	990
981085.XP_010092188.1	981085.XP_010108169.1	982
981085.XP_010092188.1	981085.XP_010108337.1	988
981085.XP_010092188.1	981085.XP_010108357.1	988
981085.XP_010092188.1	981085.XP_010108442.1	986
981085.XP_010092188.1	981085.XP_010110991.1	985
981085.XP_010092188.1	981085.XP_010112401.1	991
981085.XP_010092188.1	981085.XP_010113368.1	991
981085.XP_010092204.1	981085.XP_010094830.1	998
981085.XP_010092204.1	981085.XP_010095858.1	947
981085.XP_010092204.1	981085.XP_010096744.1	994
981085.XP_010092204.1	981085.XP_010097181.1	925
981085.XP_010092204.1	981085.XP_010098481.1	939
981085.XP_010092204.1	981085.XP_010098769.1	875
981085.XP_010092204.1	981085.XP_010100585.1	843
981085.XP_010092204.1	981085.XP_010103203.1	904
981085.XP_010092204.1	981085.XP_010105002.1	804
981085.XP_010092204.1	981085.XP_010105728.1	730
981085.XP_010092204.1	981085.XP_010108011.1	841
981085.XP_010092204.1	981085.XP_010108267.1	865
981085.XP_010092204.1	981085.XP_010108455.1	997
981085.XP_010092204.1	981085.XP_010111654.1	929
981085.XP_010092204.1	981085.XP_010112434.1	899
981085.XP_010092204.1	981085.XP_010113341.1	901
981085.XP_010092204.1	981085.XP_010113491.1	759
981085.XP_010092299.1	981085.XP_010092587.1	985
981085.XP_010092299.1	981085.XP_010093067.1	789
981085.XP_010092299.1	981085.XP_010093460.1	992
981085.XP_010092299.1	981085.XP_010093822.1	908
981085.XP_010092299.1	981085.XP_010094082.1	974
981085.XP_010092299.1	981085.XP_010094463.1	894
981085.XP_010092299.1	981085.XP_010094740.1	912
981085.XP_010092299.1	981085.XP_010095082.1	907
981085.XP_010092299.1	981085.XP_010095157.1	915
981085.XP_010092299.1	981085.XP_010096548.1	906
981085.XP_010092299.1	981085.XP_010096658.1	938
981085.XP_010092299.1	981085.XP_010098627.1	928
981085.XP_010092299.1	981085.XP_010099900.1	907
981085.XP_010092299.1	981085.XP_010100833.1	856
981085.XP_010092299.1	981085.XP_010101082.1	969
981085.XP_010092299.1	981085.XP_010101487.1	985
981085.XP_010092299.1	981085.XP_010101741.1	808
981085.XP_010092299.1	981085.XP_010102117.1	907
981085.XP_010092299.1	981085.XP_010103270.1	984
981085.XP_010092299.1	981085.XP_010103749.1	891
981085.XP_010092299.1	981085.XP_010104677.1	992
981085.XP_010092299.1	981085.XP_010105511.1	923
981085.XP_010092299.1	981085.XP_010106195.1	972
981085.XP_010092299.1	981085.XP_010106863.1	907
981085.XP_010092299.1	981085.XP_010108169.1	984
981085.XP_010092299.1	981085.XP_010108337.1	892
981085.XP_010092299.1	981085.XP_010108357.1	920
981085.XP_010092299.1	981085.XP_010108442.1	923
981085.XP_010092299.1	981085.XP_010108785.1	850
981085.XP_010092299.1	981085.XP_010110991.1	834
981085.XP_010092299.1	981085.XP_010113368.1	765
981085.XP_010092532.1	981085.XP_010105002.1	718
981085.XP_010092587.1	981085.XP_010093067.1	802
981085.XP_010092587.1	981085.XP_010093460.1	989
981085.XP_010092587.1	981085.XP_010093822.1	907
981085.XP_010092587.1	981085.XP_010094082.1	976
981085.XP_010092587.1	981085.XP_010094463.1	899
981085.XP_010092587.1	981085.XP_010094740.1	927
981085.XP_010092587.1	981085.XP_010094830.1	867
981085.XP_010092587.1	981085.XP_010095082.1	908
981085.XP_010092587.1	981085.XP_010095157.1	938
981085.XP_010092587.1	981085.XP_010096548.1	908
981085.XP_010092587.1	981085.XP_010096658.1	942
981085.XP_010092587.1	981085.XP_010098627.1	924
981085.XP_010092587.1	981085.XP_010099900.1	907
981085.XP_010092587.1	981085.XP_010100833.1	863
981085.XP_010092587.1	981085.XP_010101082.1	971
981085.XP_010092587.1	981085.XP_010101487.1	985
981085.XP_010092587.1	981085.XP_010101741.1	810
981085.XP_010092587.1	981085.XP_010103270.1	989
981085.XP_010092587.1	981085.XP_010103749.1	892
981085.XP_010092587.1	981085.XP_010104677.1	984
981085.XP_010092587.1	981085.XP_010105511.1	923
981085.XP_010092587.1	981085.XP_010106195.1	972
981085.XP_010092587.1	981085.XP_010106863.1	908
981085.XP_010092587.1	981085.XP_010108169.1	989
981085.XP_010092587.1	981085.XP_010108337.1	893
981085.XP_010092587.1	981085.XP_010108357.1	923
981085.XP_010092587.1	981085.XP_010108442.1	928
981085.XP_010092587.1	981085.XP_010108785.1	954
981085.XP_010092587.1	981085.XP_010110991.1	834
981085.XP_010092587.1	981085.XP_010112401.1	745
981085.XP_010092587.1	981085.XP_010113368.1	795
981085.XP_010093067.1	981085.XP_010093460.1	807
981085.XP_010093067.1	981085.XP_010093822.1	976
981085.XP_010093067.1	981085.XP_010094082.1	991
981085.XP_010093067.1	981085.XP_010094463.1	997
981085.XP_010093067.1	981085.XP_010094740.1	986
981085.XP_010093067.1	981085.XP_010095082.1	989
981085.XP_010093067.1	981085.XP_010095157.1	999
981085.XP_010093067.1	981085.XP_010096548.1	983
981085.XP_010093067.1	981085.XP_010096658.1	993
981085.XP_010093067.1	981085.XP_010098627.1	989
981085.XP_010093067.1	981085.XP_010099900.1	994
981085.XP_010093067.1	981085.XP_010100833.1	994
981085.XP_010093067.1	981085.XP_010101082.1	999
981085.XP_010093067.1	981085.XP_010101741.1	981
981085.XP_010093067.1	981085.XP_010102117.1	997
981085.XP_010093067.1	981085.XP_010103270.1	836
981085.XP_010093067.1	981085.XP_010103749.1	996
981085.XP_010093067.1	981085.XP_010105511.1	991
981085.XP_010093067.1	981085.XP_010106863.1	996
981085.XP_010093067.1	981085.XP_010108169.1	954
981085.XP_010093067.1	981085.XP_010108337.1	993
981085.XP_010093067.1	981085.XP_010108357.1	998
981085.XP_010093067.1	981085.XP_010108442.1	993
981085.XP_010093067.1	981085.XP_010108455.1	890
981085.XP_010093067.1	981085.XP_010110991.1	989
981085.XP_010093067.1	981085.XP_010112401.1	991
981085.XP_010093067.1	981085.XP_010113368.1	997
981085.XP_010093460.1	981085.XP_010093822.1	916
981085.XP_010093460.1	981085.XP_010094082.1	968
981085.XP_010093460.1	981085.XP_010094463.1	922
981085.XP_010093460.1	981085.XP_010094740.1	900
981085.XP_010093460.1	981085.XP_010094830.1	854
981085.XP_010093460.1	981085.XP_010095082.1	902
981085.XP_010093460.1	981085.XP_010095157.1	910
981085.XP_010093460.1	981085.XP_010096548.1	897
981085.XP_010093460.1	981085.XP_010096658.1	947
981085.XP_010093460.1	981085.XP_010097762.1	801
981085.XP_010093460.1	981085.XP_010098627.1	924
981085.XP_010093460.1	981085.XP_010099900.1	907
981085.XP_010093460.1	981085.XP_010100833.1	856
981085.XP_010093460.1	981085.XP_010101082.1	973
981085.XP_010093460.1	981085.XP_010101233.1	801
981085.XP_010093460.1	981085.XP_010101487.1	984
981085.XP_010093460.1	981085.XP_010101741.1	841
981085.XP_010093460.1	981085.XP_010102117.1	907
981085.XP_010093460.1	981085.XP_010103270.1	994
981085.XP_010093460.1	981085.XP_010103749.1	899
981085.XP_010093460.1	981085.XP_010104677.1	993
981085.XP_010093460.1	981085.XP_010105511.1	923
981085.XP_010093460.1	981085.XP_010106195.1	972
981085.XP_010093460.1	981085.XP_010106863.1	907
981085.XP_010093460.1	981085.XP_010108169.1	988
981085.XP_010093460.1	981085.XP_010108337.1	892
981085.XP_010093460.1	981085.XP_010108357.1	918
981085.XP_010093460.1	981085.XP_010108442.1	923
981085.XP_010093460.1	981085.XP_010108785.1	970
981085.XP_010093460.1	981085.XP_010110991.1	834
981085.XP_010093460.1	981085.XP_010113368.1	765
981085.XP_010093822.1	981085.XP_010094082.1	995
981085.XP_010093822.1	981085.XP_010094463.1	989
981085.XP_010093822.1	981085.XP_010094740.1	987
981085.XP_010093822.1	981085.XP_010095082.1	991
981085.XP_010093822.1	981085.XP_010095157.1	993
981085.XP_010093822.1	981085.XP_010096548.1	986
981085.XP_010093822.1	981085.XP_010096658.1	985
981085.XP_010093822.1	981085.XP_010098627.1	993
981085.XP_010093822.1	981085.XP_010099900.1	977
981085.XP_010093822.1	981085.XP_010100833.1	996
981085.XP_010093822.1	981085.XP_010101082.1	992
981085.XP_010093822.1	981085.XP_010101487.1	894
981085.XP_010093822.1	981085.XP_010101741.1	985
981085.XP_010093822.1	981085.XP_010102117.1	992
981085.XP_010093822.1	981085.XP_010103270.1	898
981085.XP_010093822.1	981085.XP_010103749.1	992
981085.XP_010093822.1	981085.XP_010104677.1	896
981085.XP_010093822.1	981085.XP_010105511.1	990
981085.XP_010093822.1	981085.XP_010106863.1	993
981085.XP_010093822.1	981085.XP_010108169.1	976
981085.XP_010093822.1	981085.XP_010108337.1	993
981085.XP_010093822.1	981085.XP_010108357.1	987
981085.XP_010093822.1	981085.XP_010108442.1	992
981085.XP_010093822.1	981085.XP_010110991.1	991
981085.XP_010093822.1	981085.XP_010112401.1	992
981085.XP_010093822.1	981085.XP_010113368.1	993
981085.XP_010094082.1	981085.XP_010094463.1	991
981085.XP_010094082.1	981085.XP_010094740.1	993
981085.XP_010094082.1	981085.XP_010095082.1	993
981085.XP_010094082.1	981085.XP_010095157.1	994
981085.XP_010094082.1	981085.XP_010096548.1	992
981085.XP_010094082.1	981085.XP_010096658.1	994
981085.XP_010094082.1	981085.XP_010098627.1	994
981085.XP_010094082.1	981085.XP_010099900.1	992
981085.XP_010094082.1	981085.XP_010100833.1	997
981085.XP_010094082.1	981085.XP_010101082.1	998
981085.XP_010094082.1	981085.XP_010101487.1	924
981085.XP_010094082.1	981085.XP_010101741.1	991
981085.XP_010094082.1	981085.XP_010102117.1	994
981085.XP_010094082.1	981085.XP_010103270.1	961
981085.XP_010094082.1	981085.XP_010103749.1	995
981085.XP_010094082.1	981085.XP_010104677.1	924
981085.XP_010094082.1	981085.XP_010105511.1	993
981085.XP_010094082.1	981085.XP_010106863.1	995
981085.XP_010094082.1	981085.XP_010108169.1	995
981085.XP_010094082.1	981085.XP_010108337.1	995
981085.XP_010094082.1	981085.XP_010108357.1	996
981085.XP_010094082.1	981085.XP_010108442.1	994
981085.XP_010094082.1	981085.XP_010110991.1	991
981085.XP_010094082.1	981085.XP_010112401.1	994
981085.XP_010094082.1	981085.XP_010113368.1	996
981085.XP_010094463.1	981085.XP_010094740.1	986
981085.XP_010094463.1	981085.XP_010095082.1	985
981085.XP_010094463.1	981085.XP_010095157.1	999
981085.XP_010094463.1	981085.XP_010096548.1	987
981085.XP_010094463.1	981085.XP_010096658.1	989
981085.XP_010094463.1	981085.XP_010098627.1	992
981085.XP_010094463.1	981085.XP_010099900.1	997
981085.XP_010094463.1	981085.XP_010100833.1	996
981085.XP_010094463.1	981085.XP_010101082.1	999
981085.XP_010094463.1	981085.XP_010101487.1	882
981085.XP_010094463.1	981085.XP_010101741.1	971
981085.XP_010094463.1	981085.XP_010102117.1	998
981085.XP_010094463.1	981085.XP_010103270.1	943
981085.XP_010094463.1	981085.XP_010103749.1	998
981085.XP_010094463.1	981085.XP_010104677.1	911
981085.XP_010094463.1	981085.XP_010105511.1	990
981085.XP_010094463.1	981085.XP_010106863.1	995
981085.XP_010094463.1	981085.XP_010108169.1	974
981085.XP_010094463.1	981085.XP_010108337.1	989
981085.XP_010094463.1	981085.XP_010108357.1	999
981085.XP_010094463.1	981085.XP_010108442.1	982
981085.XP_010094463.1	981085.XP_010108455.1	858
981085.XP_010094463.1	981085.XP_010110991.1	987
981085.XP_010094463.1	981085.XP_010112401.1	988
981085.XP_010094463.1	981085.XP_010113368.1	996
981085.XP_010094740.1	981085.XP_010095082.1	993
981085.XP_010094740.1	981085.XP_010095157.1	991
981085.XP_010094740.1	981085.XP_010096548.1	987
981085.XP_010094740.1	981085.XP_010096658.1	988
981085.XP_010094740.1	981085.XP_010098627.1	993
981085.XP_010094740.1	981085.XP_010099900.1	983
981085.XP_010094740.1	981085.XP_010100833.1	991
981085.XP_010094740.1	981085.XP_010101082.1	990
981085.XP_010094740.1	981085.XP_010101487.1	908
981085.XP_010094740.1	981085.XP_010101741.1	986
981085.XP_010094740.1	981085.XP_010102117.1	993
981085.XP_010094740.1	981085.XP_010103270.1	892
981085.XP_010094740.1	981085.XP_010103749.1	986
981085.XP_010094740.1	981085.XP_010104677.1	882
981085.XP_010094740.1	981085.XP_010105511.1	990
981085.XP_010094740.1	981085.XP_010106863.1	989
981085.XP_010094740.1	981085.XP_010108169.1	982
981085.XP_010094740.1	981085.XP_010108337.1	993
981085.XP_010094740.1	981085.XP_010108357.1	989
981085.XP_010094740.1	981085.XP_010108442.1	985
981085.XP_010094740.1	981085.XP_010108455.1	915
981085.XP_010094740.1	981085.XP_010110991.1	986
981085.XP_010094740.1	981085.XP_010112401.1	987
981085.XP_010094740.1	981085.XP_010113368.1	994
981085.XP_010094830.1	981085.XP_010095800.1	773
981085.XP_010094830.1	981085.XP_010095858.1	935
981085.XP_010094830.1	981085.XP_010096744.1	990
981085.XP_010094830.1	981085.XP_010097181.1	917
981085.XP_010094830.1	981085.XP_010098481.1	941
981085.XP_010094830.1	981085.XP_010100585.1	715
981085.XP_010094830.1	981085.XP_010103203.1	721
981085.XP_010094830.1	981085.XP_010103270.1	869
981085.XP_010094830.1	981085.XP_010104677.1	761
981085.XP_010094830.1	981085.XP_010105002.1	733
981085.XP_010094830.1	981085.XP_010105494.1	996
981085.XP_010094830.1	981085.XP_010105728.1	862
981085.XP_010094830.1	981085.XP_010106195.1	860
981085.XP_010094830.1	981085.XP_010108011.1	937
981085.XP_010094830.1	981085.XP_010108267.1	716
981085.XP_010094830.1	981085.XP_010108455.1	997
981085.XP_010094830.1	981085.XP_010111654.1	850
981085.XP_010094830.1	981085.XP_010112434.1	934
981085.XP_010094830.1	981085.XP_010113341.1	917
981085.XP_010095082.1	981085.XP_010095157.1	989
981085.XP_010095082.1	981085.XP_010096548.1	984
981085.XP_010095082.1	981085.XP_010096658.1	996
981085.XP_010095082.1	981085.XP_010098627.1	993
981085.XP_010095082.1	981085.XP_010099900.1	991
981085.XP_010095082.1	981085.XP_010100833.1	996
981085.XP_010095082.1	981085.XP_010101082.1	994
981085.XP_010095082.1	981085.XP_010101741.1	985
981085.XP_010095082.1	981085.XP_010102117.1	993
981085.XP_010095082.1	981085.XP_010103270.1	892
981085.XP_010095082.1	981085.XP_010103749.1	994
981085.XP_010095082.1	981085.XP_010104677.1	909
981085.XP_010095082.1	981085.XP_010105511.1	997
981085.XP_010095082.1	981085.XP_010106863.1	996
981085.XP_010095082.1	981085.XP_010108169.1	990
981085.XP_010095082.1	981085.XP_010108337.1	996
981085.XP_010095082.1	981085.XP_010108357.1	993
981085.XP_010095082.1	981085.XP_010108442.1	989
981085.XP_010095082.1	981085.XP_010108785.1	819
981085.XP_010095082.1	981085.XP_010110991.1	995
981085.XP_010095082.1	981085.XP_010112401.1	993
981085.XP_010095082.1	981085.XP_010113368.1	994
981085.XP_010095157.1	981085.XP_010096548.1	993
981085.XP_010095157.1	981085.XP_010096658.1	991
981085.XP_010095157.1	981085.XP_010098627.1	995
981085.XP_010095157.1	981085.XP_010099900.1	999
981085.XP_010095157.1	981085.XP_010100833.1	998
981085.XP_010095157.1	981085.XP_010101082.1	999
981085.XP_010095157.1	981085.XP_010101487.1	895
981085.XP_010095157.1	981085.XP_010101741.1	989
981085.XP_010095157.1	981085.XP_010102117.1	999
981085.XP_010095157.1	981085.XP_010103270.1	967
981085.XP_010095157.1	981085.XP_010103749.1	998
981085.XP_010095157.1	981085.XP_010104677.1	907
981085.XP_010095157.1	981085.XP_010105511.1	996
981085.XP_010095157.1	981085.XP_010106863.1	997
981085.XP_010095157.1	981085.XP_010108169.1	987
981085.XP_010095157.1	981085.XP_010108337.1	992
981085.XP_010095157.1	981085.XP_010108357.1	999
981085.XP_010095157.1	981085.XP_010108442.1	997
981085.XP_010095157.1	981085.XP_010108455.1	773
981085.XP_010095157.1	981085.XP_010110991.1	994
981085.XP_010095157.1	981085.XP_010112401.1	994
981085.XP_010095157.1	981085.XP_010113368.1	997
981085.XP_010095800.1	981085.XP_010095858.1	837
981085.XP_010095800.1	981085.XP_010098481.1	934
981085.XP_010095800.1	981085.XP_010108011.1	744
981085.XP_010095858.1	981085.XP_010096744.1	883
981085.XP_010095858.1	981085.XP_010097181.1	989
981085.XP_010095858.1	981085.XP_010097762.1	872
981085.XP_010095858.1	981085.XP_010098481.1	976
981085.XP_010095858.1	981085.XP_010098567.1	770
981085.XP_010095858.1	981085.XP_010099995.1	928
981085.XP_010095858.1	981085.XP_010101233.1	872
981085.XP_010095858.1	981085.XP_010103203.1	993
981085.XP_010095858.1	981085.XP_010105494.1	942
981085.XP_010095858.1	981085.XP_010105728.1	945
981085.XP_010095858.1	981085.XP_010108011.1	920
981085.XP_010095858.1	981085.XP_010108267.1	782
981085.XP_010095858.1	981085.XP_010108455.1	902
981085.XP_010095858.1	981085.XP_010111654.1	971
981085.XP_010095858.1	981085.XP_010112434.1	994
981085.XP_010095858.1	981085.XP_010113341.1	966
981085.XP_010095858.1	981085.XP_010113491.1	975
981085.XP_010096548.1	981085.XP_010096658.1	993
981085.XP_010096548.1	981085.XP_010098627.1	984
981085.XP_010096548.1	981085.XP_010099900.1	968
981085.XP_010096548.1	981085.XP_010100833.1	993
981085.XP_010096548.1	981085.XP_010101082.1	994
981085.XP_010096548.1	981085.XP_010101487.1	876
981085.XP_010096548.1	981085.XP_010101741.1	961
981085.XP_010096548.1	981085.XP_010102117.1	986
981085.XP_010096548.1	981085.XP_010103270.1	915
981085.XP_010096548.1	981085.XP_010103749.1	986
981085.XP_010096548.1	981085.XP_010104677.1	875
981085.XP_010096548.1	981085.XP_010105511.1	988
981085.XP_010096548.1	981085.XP_010106863.1	988
981085.XP_010096548.1	981085.XP_010108169.1	968
981085.XP_010096548.1	981085.XP_010108337.1	990
981085.XP_010096548.1	981085.XP_010108357.1	990
981085.XP_010096548.1	981085.XP_010108442.1	985
981085.XP_010096548.1	981085.XP_010110991.1	987
981085.XP_010096548.1	981085.XP_010112401.1	984
981085.XP_010096548.1	981085.XP_010113368.1	989
981085.XP_010096639.1	981085.XP_010096744.1	748
981085.XP_010096639.1	981085.XP_010098769.1	988
981085.XP_010096639.1	981085.XP_010100537.1	836
981085.XP_010096639.1	981085.XP_010101074.1	938
981085.XP_010096639.1	981085.XP_010103203.1	717
981085.XP_010096639.1	981085.XP_010104233.1	788
981085.XP_010096639.1	981085.XP_010107515.1	958
981085.XP_010096639.1	981085.XP_010108798.1	938
981085.XP_010096639.1	981085.XP_010110200.1	823
981085.XP_010096639.1	981085.XP_010111654.1	941
981085.XP_010096639.1	981085.XP_010111720.1	946
981085.XP_010096639.1	981085.XP_010113491.1	953
981085.XP_010096658.1	981085.XP_010098627.1	993
981085.XP_010096658.1	981085.XP_010099900.1	991
981085.XP_010096658.1	981085.XP_010100833.1	997
981085.XP_010096658.1	981085.XP_010101082.1	992
981085.XP_010096658.1	981085.XP_010101487.1	942
981085.XP_010096658.1	981085.XP_010101741.1	991
981085.XP_010096658.1	981085.XP_010102117.1	990
981085.XP_010096658.1	981085.XP_010103270.1	929
981085.XP_010096658.1	981085.XP_010103749.1	992
981085.XP_010096658.1	981085.XP_010104677.1	923
981085.XP_010096658.1	981085.XP_010105511.1	996
981085.XP_010096658.1	981085.XP_010106863.1	997
981085.XP_010096658.1	981085.XP_010108169.1	991
981085.XP_010096658.1	981085.XP_010108337.1	996
981085.XP_010096658.1	981085.XP_010108357.1	993
981085.XP_010096658.1	981085.XP_010108442.1	992
981085.XP_010096658.1	981085.XP_010108785.1	891
981085.XP_010096658.1	981085.XP_010110991.1	995
981085.XP_010096658.1	981085.XP_010112401.1	992
981085.XP_010096658.1	981085.XP_010113368.1	996
981085.XP_010096744.1	981085.XP_010098769.1	713
981085.XP_010096744.1	981085.XP_010100585.1	781
981085.XP_010096744.1	981085.XP_010100833.1	865
981085.XP_010096744.1	981085.XP_010103203.1	970
981085.XP_010096744.1	981085.XP_010105002.1	816
981085.XP_010096744.1	981085.XP_010105494.1	994
981085.XP_010096744.1	981085.XP_010107515.1	839
981085.XP_010096744.1	981085.XP_010108267.1	744
981085.XP_010096744.1	981085.XP_010108455.1	996
981085.XP_010096744.1	981085.XP_010111654.1	713
981085.XP_010096744.1	981085.XP_010111720.1	954
981085.XP_010096744.1	981085.XP_010112434.1	956
981085.XP_010096744.1	981085.XP_010113491.1	890
981085.XP_010097181.1	981085.XP_010097762.1	968
981085.XP_010097181.1	981085.XP_010098769.1	973
981085.XP_010097181.1	981085.XP_010099995.1	997
981085.XP_010097181.1	981085.XP_010101233.1	968
981085.XP_010097181.1	981085.XP_010103203.1	999
981085.XP_010097181.1	981085.XP_010105494.1	925
981085.XP_010097181.1	981085.XP_010105728.1	999
981085.XP_010097181.1	981085.XP_010108455.1	949
981085.XP_010097181.1	981085.XP_010111654.1	985
981085.XP_010097181.1	981085.XP_010112434.1	982
981085.XP_010097181.1	981085.XP_010113491.1	829
981085.XP_010097762.1	981085.XP_010099995.1	946
981085.XP_010097762.1	981085.XP_010101233.1	983
981085.XP_010097762.1	981085.XP_010103203.1	922
981085.XP_010097762.1	981085.XP_010105728.1	950
981085.XP_010097762.1	981085.XP_010108455.1	795
981085.XP_010097762.1	981085.XP_010112434.1	838
981085.XP_010098481.1	981085.XP_010105494.1	802
981085.XP_010098481.1	981085.XP_010108011.1	999
981085.XP_010098481.1	981085.XP_010113341.1	903
981085.XP_010098567.1	981085.XP_010113341.1	795
981085.XP_010098627.1	981085.XP_010099900.1	990
981085.XP_010098627.1	981085.XP_010100833.1	995
981085.XP_010098627.1	981085.XP_010101082.1	995
981085.XP_010098627.1	981085.XP_010101487.1	915
981085.XP_010098627.1	981085.XP_010101741.1	988
981085.XP_010098627.1	981085.XP_010102117.1	991
981085.XP_010098627.1	981085.XP_010103270.1	930
981085.XP_010098627.1	981085.XP_010103749.1	990
981085.XP_010098627.1	981085.XP_010104677.1	948
981085.XP_010098627.1	981085.XP_010105511.1	995
981085.XP_010098627.1	981085.XP_010106863.1	995
981085.XP_010098627.1	981085.XP_010108169.1	990
981085.XP_010098627.1	981085.XP_010108337.1	994
981085.XP_010098627.1	981085.XP_010108357.1	991
981085.XP_010098627.1	981085.XP_010108442.1	991
981085.XP_010098627.1	981085.XP_010108455.1	785
981085.XP_010098627.1	981085.XP_010110991.1	993
981085.XP_010098627.1	981085.XP_010112401.1	995
981085.XP_010098627.1	981085.XP_010113368.1	990
981085.XP_010098769.1	981085.XP_010100537.1	948
981085.XP_010098769.1	981085.XP_010103203.1	975
981085.XP_010098769.1	981085.XP_010104233.1	989
981085.XP_010098769.1	981085.XP_010105494.1	875
981085.XP_010098769.1	981085.XP_010105728.1	933
981085.XP_010098769.1	981085.XP_010107515.1	935
981085.XP_010098769.1	981085.XP_010108267.1	909
981085.XP_010098769.1	981085.XP_010110200.1	999
981085.XP_010098769.1	981085.XP_010111654.1	841
981085.XP_010098769.1	981085.XP_010111720.1	886
981085.XP_010098769.1	981085.XP_010112434.1	764
981085.XP_010098769.1	981085.XP_010113491.1	828
981085.XP_010099900.1	981085.XP_010100833.1	995
981085.XP_010099900.1	981085.XP_010101082.1	999
981085.XP_010099900.1	981085.XP_010101487.1	907
981085.XP_010099900.1	981085.XP_010101741.1	955
981085.XP_010099900.1	981085.XP_010102117.1	997
981085.XP_010099900.1	981085.XP_010103270.1	956
981085.XP_010099900.1	981085.XP_010103749.1	997
981085.XP_010099900.1	981085.XP_010104677.1	888
981085.XP_010099900.1	981085.XP_010105511.1	993
981085.XP_010099900.1	981085.XP_010106863.1	997
981085.XP_010099900.1	981085.XP_010108169.1	961
981085.XP_010099900.1	981085.XP_010108337.1	992
981085.XP_010099900.1	981085.XP_010108357.1	998
981085.XP_010099900.1	981085.XP_010108442.1	992
981085.XP_010099900.1	981085.XP_010108455.1	769
981085.XP_010099900.1	981085.XP_010108785.1	765
981085.XP_010099900.1	981085.XP_010110991.1	979
981085.XP_010099900.1	981085.XP_010112401.1	991
981085.XP_010099900.1	981085.XP_010113368.1	995
981085.XP_010099995.1	981085.XP_010101233.1	946
981085.XP_010099995.1	981085.XP_010103203.1	987
981085.XP_010099995.1	981085.XP_010105728.1	994
981085.XP_010099995.1	981085.XP_010108455.1	919
981085.XP_010099995.1	981085.XP_010111654.1	863
981085.XP_010099995.1	981085.XP_010112434.1	858
981085.XP_010100537.1	981085.XP_010104233.1	931
981085.XP_010100537.1	981085.XP_010110200.1	950
981085.XP_010100585.1	981085.XP_010105002.1	997
981085.XP_010100585.1	981085.XP_010105494.1	843
981085.XP_010100585.1	981085.XP_010108455.1	868
981085.XP_010100637.1	981085.XP_010101074.1	843
981085.XP_010100637.1	981085.XP_010107515.1	839
981085.XP_010100637.1	981085.XP_010108798.1	843
981085.XP_010100637.1	981085.XP_010111720.1	823
981085.XP_010100833.1	981085.XP_010101082.1	998
981085.XP_010100833.1	981085.XP_010101487.1	856
981085.XP_010100833.1	981085.XP_010101741.1	995
981085.XP_010100833.1	981085.XP_010102117.1	996
981085.XP_010100833.1	981085.XP_010103270.1	811
981085.XP_010100833.1	981085.XP_010103749.1	995
981085.XP_010100833.1	981085.XP_010105511.1	997
981085.XP_010100833.1	981085.XP_010106863.1	998
981085.XP_010100833.1	981085.XP_010108169.1	995
981085.XP_010100833.1	981085.XP_010108337.1	997
981085.XP_010100833.1	981085.XP_010108357.1	996
981085.XP_010100833.1	981085.XP_010108442.1	994
981085.XP_010100833.1	981085.XP_010108455.1	799
981085.XP_010100833.1	981085.XP_010110991.1	995
981085.XP_010100833.1	981085.XP_010112401.1	996
981085.XP_010100833.1	981085.XP_010113368.1	997
981085.XP_010101074.1	981085.XP_010104745.1	730
981085.XP_010101074.1	981085.XP_010107515.1	998
981085.XP_010101074.1	981085.XP_010108267.1	814
981085.XP_010101074.1	981085.XP_010108798.1	986
981085.XP_010101074.1	981085.XP_010110200.1	793
981085.XP_010101074.1	981085.XP_010111720.1	998
981085.XP_010101074.1	981085.XP_010113491.1	836
981085.XP_010101082.1	981085.XP_010101487.1	958
981085.XP_010101082.1	981085.XP_010101741.1	988
981085.XP_010101082.1	981085.XP_010102117.1	999
981085.XP_010101082.1	981085.XP_010103270.1	980
981085.XP_010101082.1	981085.XP_010103749.1	999
981085.XP_010101082.1	981085.XP_010104677.1	946
981085.XP_010101082.1	981085.XP_010105511.1	990
981085.XP_010101082.1	981085.XP_010106863.1	996
981085.XP_010101082.1	981085.XP_010108169.1	991
981085.XP_010101082.1	981085.XP_010108337.1	996
981085.XP_010101082.1	981085.XP_010108357.1	999
981085.XP_010101082.1	981085.XP_010108442.1	991
981085.XP_010101082.1	981085.XP_010110991.1	995
981085.XP_010101082.1	981085.XP_010112401.1	995
981085.XP_010101082.1	981085.XP_010113368.1	998
981085.XP_010101233.1	981085.XP_010103203.1	922
981085.XP_010101233.1	981085.XP_010105728.1	950
981085.XP_010101233.1	981085.XP_010108455.1	795
981085.XP_010101233.1	981085.XP_010112434.1	879
981085.XP_010101487.1	981085.XP_010101741.1	810
981085.XP_010101487.1	981085.XP_010102117.1	907
981085.XP_010101487.1	981085.XP_010103270.1	900
981085.XP_010101487.1	981085.XP_010103749.1	892
981085.XP_010101487.1	981085.XP_010104677.1	994
981085.XP_010101487.1	981085.XP_010105511.1	923
981085.XP_010101487.1	981085.XP_010106195.1	972
981085.XP_010101487.1	981085.XP_010106863.1	907
981085.XP_010101487.1	981085.XP_010108169.1	984
981085.XP_010101487.1	981085.XP_010108337.1	892
981085.XP_010101487.1	981085.XP_010108357.1	903
981085.XP_010101487.1	981085.XP_010108442.1	928
981085.XP_010101487.1	981085.XP_010108785.1	819
981085.XP_010101487.1	981085.XP_010110991.1	832
981085.XP_010101487.1	981085.XP_010113368.1	765
981085.XP_010101741.1	981085.XP_010102117.1	981
981085.XP_010101741.1	981085.XP_010103270.1	802
981085.XP_010101741.1	981085.XP_010103749.1	970
981085.XP_010101741.1	981085.XP_010104677.1	728
981085.XP_010101741.1	981085.XP_010105511.1	996
981085.XP_010101741.1	981085.XP_010106863.1	987
981085.XP_010101741.1	981085.XP_010108169.1	954
981085.XP_010101741.1	981085.XP_010108337.1	995
981085.XP_010101741.1	981085.XP_010108357.1	991
981085.XP_010101741.1	981085.XP_010108442.1	994
981085.XP_010101741.1	981085.XP_010110991.1	994
981085.XP_010101741.1	981085.XP_010112401.1	988
981085.XP_010101741.1	981085.XP_010113368.1	995
981085.XP_010102117.1	981085.XP_010103270.1	959
981085.XP_010102117.1	981085.XP_010103749.1	998
981085.XP_010102117.1	981085.XP_010104677.1	856
981085.XP_010102117.1	981085.XP_010105511.1	993
981085.XP_010102117.1	981085.XP_010106863.1	996
981085.XP_010102117.1	981085.XP_010108169.1	971
981085.XP_010102117.1	981085.XP_010108337.1	991
981085.XP_010102117.1	981085.XP_010108357.1	999
981085.XP_010102117.1	981085.XP_010108442.1	988
981085.XP_010102117.1	981085.XP_010108785.1	816
981085.XP_010102117.1	981085.XP_010110991.1	993
981085.XP_010102117.1	981085.XP_010112401.1	988
981085.XP_010102117.1	981085.XP_010113368.1	997
981085.XP_010103203.1	981085.XP_010105494.1	904
981085.XP_010103203.1	981085.XP_010105728.1	997
981085.XP_010103203.1	981085.XP_010108267.1	920
981085.XP_010103203.1	981085.XP_010108455.1	781
981085.XP_010103203.1	981085.XP_010111654.1	972
981085.XP_010103203.1	981085.XP_010111720.1	876
981085.XP_010103203.1	981085.XP_010112434.1	991
981085.XP_010103203.1	981085.XP_010113491.1	974
981085.XP_010103270.1	981085.XP_010104677.1	991
981085.XP_010103270.1	981085.XP_010105511.1	958
981085.XP_010103270.1	981085.XP_010106195.1	860
981085.XP_010103270.1	981085.XP_010106863.1	948
981085.XP_010103270.1	981085.XP_010108169.1	986
981085.XP_010103270.1	981085.XP_010108337.1	853
981085.XP_010103270.1	981085.XP_010108357.1	965
981085.XP_010103270.1	981085.XP_010108442.1	926
981085.XP_010103270.1	981085.XP_010108785.1	812
981085.XP_010103270.1	981085.XP_010110991.1	787
981085.XP_010103270.1	981085.XP_010113368.1	895
981085.XP_010103749.1	981085.XP_010104677.1	811
981085.XP_010103749.1	981085.XP_010105511.1	991
981085.XP_010103749.1	981085.XP_010106863.1	997
981085.XP_010103749.1	981085.XP_010108169.1	970
981085.XP_010103749.1	981085.XP_010108337.1	993
981085.XP_010103749.1	981085.XP_010108357.1	998
981085.XP_010103749.1	981085.XP_010108442.1	995
981085.XP_010103749.1	981085.XP_010108455.1	755
981085.XP_010103749.1	981085.XP_010108785.1	744
981085.XP_010103749.1	981085.XP_010110991.1	989
981085.XP_010103749.1	981085.XP_010112401.1	992
981085.XP_010103749.1	981085.XP_010113368.1	996
981085.XP_010104677.1	981085.XP_010105511.1	921
981085.XP_010104677.1	981085.XP_010106195.1	987
981085.XP_010104677.1	981085.XP_010106863.1	939
981085.XP_010104677.1	981085.XP_010108169.1	981
981085.XP_010104677.1	981085.XP_010108337.1	812
981085.XP_010104677.1	981085.XP_010108357.1	904
981085.XP_010104677.1	981085.XP_010108442.1	898
981085.XP_010104677.1	981085.XP_010108785.1	974
981085.XP_010104677.1	981085.XP_010110991.1	707
981085.XP_010104677.1	981085.XP_010112434.1	844
981085.XP_010104677.1	981085.XP_010113368.1	710
981085.XP_010104745.1	981085.XP_010108267.1	976
981085.XP_010104745.1	981085.XP_010113491.1	789
981085.XP_010105002.1	981085.XP_010105494.1	804
981085.XP_010105002.1	981085.XP_010108455.1	926
981085.XP_010105494.1	981085.XP_010105728.1	727
981085.XP_010105494.1	981085.XP_010108267.1	865
981085.XP_010105494.1	981085.XP_010108455.1	998
981085.XP_010105494.1	981085.XP_010111654.1	929
981085.XP_010105494.1	981085.XP_010112434.1	899
981085.XP_010105494.1	981085.XP_010113491.1	759
981085.XP_010105511.1	981085.XP_010106863.1	997
981085.XP_010105511.1	981085.XP_010108169.1	992
981085.XP_010105511.1	981085.XP_010108337.1	996
981085.XP_010105511.1	981085.XP_010108357.1	992
981085.XP_010105511.1	981085.XP_010108442.1	999
981085.XP_010105511.1	981085.XP_010108455.1	888
981085.XP_010105511.1	981085.XP_010108785.1	836
981085.XP_010105511.1	981085.XP_010110991.1	997
981085.XP_010105511.1	981085.XP_010112401.1	994
981085.XP_010105511.1	981085.XP_010113368.1	996
981085.XP_010105728.1	981085.XP_010108455.1	948
981085.XP_010105728.1	981085.XP_010112434.1	886
981085.XP_010106195.1	981085.XP_010108169.1	987
981085.XP_010106195.1	981085.XP_010108442.1	917
981085.XP_010106863.1	981085.XP_010108169.1	990
981085.XP_010106863.1	981085.XP_010108337.1	997
981085.XP_010106863.1	981085.XP_010108357.1	994
981085.XP_010106863.1	981085.XP_010108442.1	994
981085.XP_010106863.1	981085.XP_010108785.1	821
981085.XP_010106863.1	981085.XP_010110991.1	994
981085.XP_010106863.1	981085.XP_010112401.1	995
981085.XP_010106863.1	981085.XP_010113368.1	998
981085.XP_010107515.1	981085.XP_010108267.1	781
981085.XP_010107515.1	981085.XP_010108455.1	857
981085.XP_010107515.1	981085.XP_010108798.1	998
981085.XP_010107515.1	981085.XP_010111654.1	800
981085.XP_010107515.1	981085.XP_010111720.1	999
981085.XP_010107515.1	981085.XP_010112434.1	716
981085.XP_010107515.1	981085.XP_010113491.1	882
981085.XP_010108169.1	981085.XP_010108337.1	986
981085.XP_010108169.1	981085.XP_010108357.1	990
981085.XP_010108169.1	981085.XP_010108442.1	979
981085.XP_010108169.1	981085.XP_010108785.1	738
981085.XP_010108169.1	981085.XP_010110991.1	978
981085.XP_010108169.1	981085.XP_010112401.1	982
981085.XP_010108169.1	981085.XP_010113368.1	990
981085.XP_010108267.1	981085.XP_010108455.1	808
981085.XP_010108267.1	981085.XP_010108798.1	810
981085.XP_010108267.1	981085.XP_010111654.1	865
981085.XP_010108267.1	981085.XP_010111720.1	849
981085.XP_010108267.1	981085.XP_010112434.1	891
981085.XP_010108267.1	981085.XP_010113491.1	854
981085.XP_010108337.1	981085.XP_010108357.1	994
981085.XP_010108337.1	981085.XP_010108442.1	991
981085.XP_010108337.1	981085.XP_010108785.1	725
981085.XP_010108337.1	981085.XP_010110991.1	995
981085.XP_010108337.1	981085.XP_010112401.1	992
981085.XP_010108337.1	981085.XP_010113368.1	997
981085.XP_010108357.1	981085.XP_010108442.1	988
981085.XP_010108357.1	981085.XP_010110991.1	993
981085.XP_010108357.1	981085.XP_010112401.1	993
981085.XP_010108357.1	981085.XP_010113368.1	997
981085.XP_010108442.1	981085.XP_010108455.1	767
981085.XP_010108442.1	981085.XP_010108785.1	866
981085.XP_010108442.1	981085.XP_010110991.1	996
981085.XP_010108442.1	981085.XP_010112401.1	993
981085.XP_010108442.1	981085.XP_010113368.1	990
981085.XP_010108455.1	981085.XP_010111654.1	949
981085.XP_010108455.1	981085.XP_010112434.1	904
981085.XP_010108798.1	981085.XP_010111720.1	998
981085.XP_010108798.1	981085.XP_010113491.1	836
981085.XP_010110991.1	981085.XP_010112401.1	989
981085.XP_010110991.1	981085.XP_010113368.1	997
981085.XP_010111654.1	981085.XP_010111720.1	885
981085.XP_010111654.1	981085.XP_010112434.1	976
981085.XP_010111654.1	981085.XP_010113491.1	999
981085.XP_010111720.1	981085.XP_010113491.1	887
981085.XP_010112401.1	981085.XP_010113368.1	993
981085.XP_010112434.1	981085.XP_010113491.1	973
